# Supplementary material for: Immune, Oxidative, and Morphological Changes in the Livers of Tibetan Sheep after Feeding Resveratrol and β-Hydroxy-β-methyl Butyric Acid: A Transcriptome–Metabolome Integrative Analysis
Source: Int J Mol Sci. 2024 Sep 12;25(18):9865. doi: 10.3390/ijms25189865 (PMC11432669; doi:10.3390/ijms25189865)
Supplement: Supplementary file 1 [file ijms-25-09865-s001.zip]

Archive with 6 entries (6 files):
- Table S1.pdf
- Table S2 .xlsx
- Table S3 .xlsx
- Table S4.xlsx
- Table S5 .xlsx
- Table S6.xlsx
