# Supplementary material for: Immune, Oxidative, and Morphological Changes in the Livers of Tibetan Sheep after Feeding Resveratrol and β-Hydroxy-β-methyl Butyric Acid: A Transcriptome–Metabolome Integrative Analysis
Source: Int J Mol Sci. 2024 Sep 12;25(18):9865. doi: 10.3390/ijms25189865 (PMC11432669; doi:10.3390/ijms25189865)
Supplement: Supplementary file 1 [file ijms-25-09865-s001.zip › Table S2 .xlsx]

## Sheet: H-vs-H-RES.
ID	MS2_name	HMDB	CAS	C_ID	SuperClass	Class	SubClass	H-1	H-2	H-3	H-4	H-5	H-6	H-RES-1	H-RES-2	H-RES-3	H-RES-4	H-RES-5	H-RES-6	control_mean	case_mean	log2_FC(case_mean/control_mean)	Pvalue	FDR	VIP	RT	m/z	Pathway	KEGG_B_class	KEGG_A_class
M283T33_3_NEG	Octadecanoic acid	HMDB0303352	-	C01530	Lipids and lipid-like molecules	Fatty Acyls	Fatty acids and conjugates	6.62866e+09	6.11446e+09	6.53293e+09	4.07931e+09	5.71247e+09	6.89321e+09	5.04254e+09	3.3253e+09	3.82702e+09	1.82499e+09	2.02595e+09	1.95804e+09	5.99351e+09	3.00064e+09	-0.99813	0.00154823	0.108459	16.3144	0.543	283.264	ko01100//Metabolic pathways;ko01060//Biosynthesis of plant secondary metabolites;ko01040//Biosynthesis of unsaturated fatty acids;ko00061//Fatty acid biosynthesis;ko04745//Phototransduction - fly	Chemical structure transformation maps;Global and overview maps;Lipid metabolism;Sensory system	Metabolism;Organismal Systems
M89T172_3_NEG	Dl-lactate	--	--	-	--	--	--	1.01253e+10	1.09554e+10	1.16161e+10	1.12515e+10	1.02273e+10	1.03466e+10	1.34695e+10	1.32187e+10	1.3154e+10	1.30194e+10	1.12392e+10	1.29288e+10	1.07537e+10	1.28383e+10	0.255617	0.00162	0.108459	13.5899	2.86	89.0244	-	-	-
M303T33_NEG	Arachidonic acid (peroxide free)	--	--	C00219	--	--	--	1.83615e+10	1.69489e+10	1.51626e+10	1.85276e+10	1.70246e+10	1.64006e+10	1.28439e+10	1.36142e+10	1.30191e+10	1.3702e+10	1.88085e+10	1.54755e+10	1.70709e+10	1.45772e+10	-0.22783	0.0723347	0.365868	12.5033	0.542	303.233	ko01100//Metabolic pathways;ko00590//Arachidonic acid metabolism;ko01040//Biosynthesis of unsaturated fatty acids;ko04726//Serotonergic synapse;ko04925//Aldosterone synthesis and secretion;ko04216//Ferroptosis;ko04723//Retrograde endocannabinoid signaling;ko04750//Inflammatory mediator regulation of TRP channels;ko04913//Ovarian steroidogenesis;ko04611//Platelet activation;ko04270//Vascular smoot…	Cell growth and death;Circulatory system;Endocrine system;Global and overview maps;Immune system;Infectious disease: parasitic;Lipid metabolism;Nervous system;Sensory system;Structure-based classification	Cellular Processes;Drug Development;Human Diseases;Metabolism;Organismal Systems
M180T219_1_NEG	DL-tyrosine	--	--	C00082	--	--	--	6.47141e+09	7.01213e+09	7.30243e+09	6.61868e+09	6.46383e+09	6.56332e+09	5.44335e+09	5.36973e+09	5.21443e+09	5.33095e+09	5.56044e+09	5.63163e+09	6.73863e+09	5.42509e+09	-0.312809	0.00101478	0.102719	11.3778	3.647	180.067	ko01100//Metabolic pathways;ko01110//Biosynthesis of secondary metabolites;ko01060//Biosynthesis of plant secondary metabolites;ko01063//Biosynthesis of alkaloids derived from shikimate pathway;ko01230//Biosynthesis of amino acids;ko01210//2-Oxocarboxylic acid metabolism;ko05230//Central carbon metabolism in cancer;ko00350//Tyrosine metabolism;ko04974//Protein digestion and absorption;ko00360//Ph…	Amino acid metabolism;Biosynthesis of other secondary metabolites;Cancer: overview;Chemical structure transformation maps;Digestive system;Endocrine system;Global and overview maps;Metabolism of cofactors and vitamins;Nervous system;Neurodegenerative disease;Substance dependence;Translation	Genetic Information Processing;Human Diseases;Metabolism;Organismal Systems
M255T33_NEG	Palmitic acid	HMDB0303203	-	C00249	Lipids and lipid-like molecules	Fatty Acyls	Fatty acids and conjugates	6.41252e+09	9.81081e+09	6.05776e+09	1.9269e+10	4.44243e+09	5.32969e+09	5.45645e+09	5.29123e+09	5.75654e+09	6.83572e+09	5.82636e+09	5.95728e+09	8.55371e+09	5.85393e+09	-0.547145	0.258471	0.623487	11.1222	0.544	255.233	ko01100//Metabolic pathways;ko01060//Biosynthesis of plant secondary metabolites;ko01040//Biosynthesis of unsaturated fatty acids;ko00061//Fatty acid biosynthesis;ko00071//Fatty acid degradation;ko01212//Fatty acid metabolism;ko00062//Fatty acid elongation	Chemical structure transformation maps;Global and overview maps;Lipid metabolism	Metabolism
M271T34_NEG	16-hydroxyhexadecanoic acid	HMDB0006294	506-13-8	C18218	Lipids and lipid-like molecules	Fatty Acyls	Fatty acids and conjugates	3.15443e+09	4.02669e+09	3.2145e+09	3.05754e+09	1.67746e+09	2.40207e+09	1.37249e+09	2.07726e+09	1.31246e+09	1.35118e+09	1.37558e+09	1.58629e+09	2.92211e+09	1.51254e+09	-0.950034	0.00394422	0.135015	11.066	0.575	271.228	ko01100//Metabolic pathways	Global and overview maps	Metabolism
M267T167_5_NEG	Inosine	HMDB0000195	58-63-9	C00294	Nucleosides, nucleotides, and analogues	Purine nucleosides	HASH(0x93a41a0)	8.61346e+09	8.27004e+09	8.44719e+09	8.27842e+09	6.39308e+09	7.18886e+09	6.68329e+09	7.04343e+09	6.38437e+09	6.17268e+09	6.67393e+09	6.72206e+09	7.86518e+09	6.61329e+09	-0.25011	0.0260905	0.24333	10.003	2.785	267.073	ko01100//Metabolic pathways;ko02010//ABC transporters;ko00230//Purine metabolism	Global and overview maps;Membrane transport;Nucleotide metabolism	Environmental Information Processing;Metabolism
M329T96_NEG	11beta-hydroxyprogesterone	HMDB0304821	-	C05498	Lipids and lipid-like molecules	Steroids and steroid derivatives	Androstane steroids	1.91657e+08	6.63789e+08	7.64598e+08	3.65344e+08	5.81952e+08	5.61606e+08	1.54898e+09	2.50815e+09	1.52572e+09	2.42915e+09	4.62445e+08	1.05706e+09	5.21491e+08	1.58858e+09	1.60703	0.026265	0.243668	9.05745	1.594	329.234	ko00140//Steroid hormone biosynthesis	Lipid metabolism	Metabolism
M124T217_2_NEG	Guanidinoethyl sulfonate	HMDB0003584	543-18-0	C01959	Organic acids and derivatives	Organic sulfonic acids and derivatives	Organosulfonic acids and derivatives	2.00943e+09	1.98849e+09	2.15142e+09	1.90625e+09	1.93976e+09	1.96578e+09	3.2122e+09	3.45037e+09	3.35647e+09	3.09756e+09	1.70373e+09	2.86901e+09	1.99352e+09	2.94822e+09	0.564525	0.0121691	0.198513	8.64704	3.615	124.007	ko00430//Taurine and hypotaurine metabolism	Metabolism of other amino acids	Metabolism
M165T235_3_NEG	D-arabinonic acid	HMDB0000539	488-30-2	C00878	Organic oxygen compounds	Organooxygen compounds	Carbohydrates and carbohydrate conjugates	7.79881e+09	8.89028e+09	9.64148e+09	8.38763e+09	4.60737e+09	7.44959e+09	6.75491e+09	6.66157e+09	6.80425e+09	6.84746e+09	6.17333e+09	5.79425e+09	7.79586e+09	6.50596e+09	-0.260946	0.0936515	0.415029	8.6079	3.92	165.04	ko01100//Metabolic pathways;ko00053//Ascorbate and aldarate metabolism	Carbohydrate metabolism;Global and overview maps	Metabolism
M111T79_3_NEG	Uracil	HMDB0000300	66-22-8	C00106	Organoheterocyclic compounds	Diazines	Pyrimidines and pyrimidine derivatives	7.46274e+09	7.79898e+09	8.04073e+09	7.98857e+09	5.80966e+09	6.58493e+09	8.23296e+09	8.48773e+09	8.17416e+09	8.21464e+09	8.30052e+09	8.48494e+09	7.28094e+09	8.31583e+09	0.191736	0.0446316	0.296386	8.34965	1.313	111.02	ko01100//Metabolic pathways;ko00240//Pyrimidine metabolism;ko00410//beta-Alanine metabolism;ko00770//Pantothenate and CoA biosynthesis	Global and overview maps;Metabolism of cofactors and vitamins;Metabolism of other amino acids;Nucleotide metabolism	Metabolism
M195T266_4_NEG	D-gluconate	HMDB0303730	-	C00257	Organic acids and derivatives	Hydroxy acids and derivatives	Medium-chain hydroxy acids and derivatives	1.20154e+10	1.63487e+10	1.68273e+10	1.76672e+10	1.44745e+10	1.36028e+10	1.43756e+10	1.29842e+10	1.51275e+10	1.49249e+10	1.25104e+10	1.25946e+10	1.5156e+10	1.37529e+10	-0.140153	0.149276	0.502764	8.24581	4.435	195.051	ko01100//Metabolic pathways;ko01110//Biosynthesis of secondary metabolites;ko01120//Microbial metabolism in diverse environments;ko01200//Carbon metabolism;ko00030//Pentose phosphate pathway	Carbohydrate metabolism;Global and overview maps	Metabolism
M229T56_2_NEG	Phlorobenzophenone	--	--	-	--	--	--	5.44547e+08	1.20045e+09	1.07522e+09	7.97445e+08	4.30631e+08	3.59158e+08	1.887e+09	1.82267e+09	2.40034e+09	2.44344e+09	3.3652e+08	1.09909e+09	7.34575e+08	1.66484e+09	1.18041	0.0157692	0.212131	7.65487	0.935	229.058	-	-	-
M101T93_NEG	Succinic semialdehyde	HMDB0001259	692-29-5	C00232	Lipids and lipid-like molecules	Fatty Acyls	Fatty acids and conjugates	1.79387e+09	2.98498e+09	2.70641e+09	2.69304e+09	8.14891e+08	1.10614e+09	1.20194e+09	9.78629e+08	1.66408e+09	1.66232e+09	4.11693e+08	8.7942e+08	2.01656e+09	1.13301e+09	-0.831729	0.0197592	0.222996	7.58794	1.542	101.024	ko01100//Metabolic pathways;ko01120//Microbial metabolism in diverse environments;ko01200//Carbon metabolism;ko00350//Tyrosine metabolism;ko00760//Nicotinate and nicotinamide metabolism;ko00650//Butanoate metabolism;ko00250//Alanine, aspartate and glutamate metabolism;ko00750//Vitamin B6 metabolism	Amino acid metabolism;Carbohydrate metabolism;Global and overview maps;Metabolism of cofactors and vitamins	Metabolism
M283T222_2_NEG	Xanthosine	HMDB0000299	146-80-5	C01762	Nucleosides, nucleotides, and analogues	Purine nucleosides	HASH(0x51d4cb8)	2.16144e+09	2.21351e+09	2.37575e+09	2.76985e+09	1.80837e+09	1.86109e+09	1.04009e+09	1.09898e+09	1.00038e+09	8.3681e+08	2.69554e+09	1.63355e+09	2.19834e+09	1.38423e+09	-0.667333	0.102444	0.432649	7.35048	3.7	283.068	ko01100//Metabolic pathways;ko01110//Biosynthesis of secondary metabolites;ko02010//ABC transporters;ko00230//Purine metabolism;ko01065//Biosynthesis of alkaloids derived from histidine and purine;ko00232//Caffeine metabolism	Biosynthesis of other secondary metabolites;Chemical structure transformation maps;Global and overview maps;Membrane transport;Nucleotide metabolism	Environmental Information Processing;Metabolism
M133T292_NEG	Dl-malic acid	--	--	C00497	--	--	--	5.47456e+09	5.14365e+09	5.50297e+09	5.0278e+09	5.9227e+09	5.09084e+09	4.84261e+09	4.69308e+09	4.86172e+09	4.91078e+09	4.14218e+09	4.70891e+09	5.36042e+09	4.69321e+09	-0.19177	0.0368536	0.276364	7.19133	4.874	133.014	ko01100//Metabolic pathways;ko00650//Butanoate metabolism	Carbohydrate metabolism;Global and overview maps	Metabolism
M103T149_NEG	Dl-a-hydroxybutyric acid	--	--	C05984	--	--	--	6.85558e+08	7.82249e+08	9.56995e+08	9.51771e+08	1.01136e+09	9.46965e+08	3.72921e+08	4.06591e+08	3.5165e+08	3.30475e+08	3.87855e+08	4.02994e+08	8.89149e+08	3.75414e+08	-1.24394	0.000247453	0.0672606	7.15669	2.482	103.04	ko00640//Propanoate metabolism	Carbohydrate metabolism	Metabolism
M327T33_1_NEG	Cis-4,7,10,13,16,19-docosahexaenoic acid	--	--	C06429	--	--	--	7.87016e+09	6.70188e+09	3.08135e+09	7.5275e+09	6.11687e+09	3.51555e+09	2.38215e+09	2.90271e+09	4.91742e+09	5.22774e+09	8.40142e+09	3.43964e+09	5.80222e+09	4.54518e+09	-0.352266	0.370294	0.709179	6.72416	0.542	327.233	ko01040//Biosynthesis of unsaturated fatty acids	Lipid metabolism	Metabolism
M128T215_3_NEG	L-pyroglutamic acid	HMDB0000267	98-79-3	C01879	Organic acids and derivatives	Carboxylic acids and derivatives	Amino acids, peptides, and analogues	1.86736e+09	2.03001e+09	2.20172e+09	2.2034e+09	2.6084e+09	2.43497e+09	2.61866e+09	2.72241e+09	2.78142e+09	2.5453e+09	2.855e+09	2.84716e+09	2.22431e+09	2.72832e+09	0.294656	0.0016869	0.108459	6.68899	3.585	128.035	ko01100//Metabolic pathways;ko00480//Glutathione metabolism	Global and overview maps;Metabolism of other amino acids	Metabolism
M281T33_3_NEG	Oleic acid	HMDB0062703	2027-47-6	C00712	Lipids and lipid-like molecules	Fatty Acyls	Fatty acids and conjugates	1.63572e+10	1.50536e+10	1.37768e+10	1.60045e+10	2.76563e+10	1.44248e+10	3.37564e+10	1.57321e+10	1.49152e+10	1.69458e+10	1.68048e+10	1.68e+10	1.72122e+10	1.9159e+10	0.154595	0.619314	0.853013	5.95976	0.542	281.249	ko01060//Biosynthesis of plant secondary metabolites;ko01040//Biosynthesis of unsaturated fatty acids;ko00061//Fatty acid biosynthesis;ko04212//Longevity regulating pathway - worm	Aging;Chemical structure transformation maps;Lipid metabolism	Metabolism;Organismal Systems
M464T179_3_NEG	Glycocholic acid	HMDB0000331	68753-51-5	C01921	Lipids and lipid-like molecules	Steroids and steroid derivatives	Bile acids, alcohols and derivatives	3.62707e+09	3.95893e+09	4.10053e+09	3.86022e+09	4.82631e+09	4.22905e+09	4.13034e+09	3.98046e+09	3.6615e+09	3.63023e+09	8.35832e+09	5.9472e+09	4.10035e+09	4.95134e+09	0.272072	0.22911	0.59342	5.89147	2.98	464.301	ko01100//Metabolic pathways;ko04976//Bile secretion;ko00121//Secondary bile acid biosynthesis;ko00120//Primary bile acid biosynthesis;ko04979//Cholesterol metabolism	Digestive system;Global and overview maps;Lipid metabolism	Metabolism;Organismal Systems
M165T375_NEG	Terephthalic acid	HMDB0002428	100-21-0	C06337	Benzenoids	Benzene and substituted derivatives	Benzoic acids and derivatives	6.09295e+08	7.88004e+08	7.50785e+08	6.9634e+08	5.06363e+08	5.48172e+08	2.1409e+08	2.36101e+08	2.28596e+08	4.63192e+08	4.76942e+08	2.02049e+08	6.49826e+08	3.03495e+08	-1.09838	0.00725278	0.165993	5.58355	6.256	165.04	ko01100//Metabolic pathways;ko01120//Microbial metabolism in diverse environments	Global and overview maps	Metabolism
M305T33_NEG	11,14,17-eicosatrienoic acid, (z,z,z)-	--	--	C16522	--	--	--	6.42483e+09	6.11005e+09	5.23875e+09	6.30528e+09	7.47956e+09	6.53e+09	5.48557e+09	6.02961e+09	5.46254e+09	5.94313e+09	5.75012e+09	5.83968e+09	6.34808e+09	5.75177e+09	-0.142313	0.0890135	0.406616	5.56883	0.542	305.249	ko01040//Biosynthesis of unsaturated fatty acids	Lipid metabolism	Metabolism
M214T290_4_NEG	Kinetin	HMDB0012245	525-79-1	-	Organoheterocyclic compounds	Imidazopyrimidines	Purines and purine derivatives	6.8041e+09	6.86941e+09	7.25425e+09	6.97454e+09	6.84242e+09	6.83421e+09	7.33868e+09	7.43989e+09	7.16812e+09	7.08364e+09	7.38205e+09	7.27512e+09	6.92982e+09	7.28125e+09	0.0713677	0.0255899	0.24245	5.51203	4.826	214.048	-	-	-
M146T288_2_NEG	DL-Glutamic acid	HMDB0060475	-	C00302	Organic acids and derivatives	Carboxylic acids and derivatives	Amino acids, peptides, and analogues	2.61255e+09	2.45326e+09	2.49728e+09	2.58196e+09	2.97159e+09	2.7829e+09	3.06375e+09	2.93211e+09	2.91954e+09	2.86668e+09	3.203e+09	3.03029e+09	2.64992e+09	3.00256e+09	0.180244	0.000545632	0.0890469	5.4815	4.799	146.046	ko01100//Metabolic pathways	Global and overview maps	Metabolism
M97T316_NEG	Phosphoric acid	HMDB0001429	14265-44-2	C00009	Homogeneous non-metal compounds	Non-metal oxoanionic compounds	Non-metal phosphates	2.05005e+08	2.10702e+08	2.07813e+08	2.39706e+08	2.05381e+08	1.96031e+08	6.8436e+08	6.4582e+08	6.77967e+08	5.62733e+08	2.38265e+08	4.96359e+08	2.10773e+08	5.50917e+08	1.38615	0.00428058	0.138531	5.41844	5.268	96.9602	ko02010//ABC transporters;ko05012//Parkinson disease;ko04978//Mineral absorption;ko00190//Oxidative phosphorylation;ko05022//Pathways of neurodegeneration - multiple diseases;ko04928//Parathyroid hormone synthesis, secretion and action	Digestive system;Endocrine system;Energy metabolism;Membrane transport;Neurodegenerative disease	Environmental Information Processing;Human Diseases;Metabolism;Organismal Systems
M101T223_NEG	D-galacturonic acid	HMDB0062783	-	C00333	Organic oxygen compounds	Organooxygen compounds	Carbohydrates and carbohydrate conjugates	3.16887e+08	3.47077e+08	6.45532e+08	3.20786e+08	7.62941e+08	3.2302e+08	9.34173e+08	9.15102e+08	7.35202e+08	7.74811e+08	5.31613e+08	8.31839e+08	4.52707e+08	7.87123e+08	0.798011	0.0579896	0.33282	5.26738	3.723	101.024	ko01100//Metabolic pathways;ko02010//ABC transporters;ko00520//Amino sugar and nucleotide sugar metabolism;ko00053//Ascorbate and aldarate metabolism;ko00040//Pentose and glucuronate interconversions	Carbohydrate metabolism;Global and overview maps;Membrane transport	Environmental Information Processing;Metabolism
M175T337_NEG	Digalacturonic acid	HMDB0039721	5894-59-7	C02273	Organic oxygen compounds	Organooxygen compounds	Carbohydrates and carbohydrate conjugates	3.80522e+08	3.54386e+08	3.55462e+08	4.50993e+08	2.35041e+08	3.4403e+08	5.99434e+07	7.23701e+07	1.00102e+08	5.85322e+07	1.64501e+08	1.25e+08	3.53406e+08	9.67415e+07	-1.86912	0.00218664	0.108459	5.09631	5.612	175.025	ko01100//Metabolic pathways;ko02010//ABC transporters;ko00040//Pentose and glucuronate interconversions	Carbohydrate metabolism;Global and overview maps;Membrane transport	Environmental Information Processing;Metabolism
M130T201_2_NEG	Norleucine	HMDB0251526	-	-	Organic acids and derivatives	Carboxylic acids and derivatives	Amino acids, peptides, and analogues	3.50274e+09	3.1867e+09	3.42629e+09	3.59035e+09	3.07914e+09	3.16057e+09	2.98931e+09	3.00487e+09	3.07657e+09	2.81828e+09	3.1246e+09	3.10595e+09	3.3243e+09	3.01993e+09	-0.138534	0.0581736	0.33352	4.87878	3.353	130.087	-	-	-
M236T130_2_NEG	Sepiapterin	HMDB0000238	17094-01-8	C00835	Organoheterocyclic compounds	Pteridines and derivatives	Pterins and derivatives	5.94641e+08	1.09333e+09	9.62016e+08	1.17705e+09	1.06761e+09	9.76585e+08	1.22784e+09	1.50909e+09	1.72854e+09	1.53776e+09	9.01539e+08	1.19773e+09	9.78538e+08	1.35042e+09	0.464704	0.0390651	0.28221	4.83303	2.175	236.093	ko01100//Metabolic pathways;ko00790//Folate biosynthesis	Global and overview maps;Metabolism of cofactors and vitamins	Metabolism
M267T283_NEG	Dichlorophen	HMDB0251200	-	-	Benzenoids	Benzene and substituted derivatives	Diphenylmethanes	9.06722e+07	6.84772e+07	1.14941e+08	1.65928e+08	3.57458e+08	1.2809e+08	4.01969e+08	3.60836e+08	6.6439e+08	4.10003e+08	3.20616e+08	3.95535e+08	1.54261e+08	4.25558e+08	1.46398	0.0163716	0.212549	4.7644	4.722	267.012	-	-	-
M268T226_1_NEG	Wogonin	--	--	-	--	--	--	2.54149e+07	1.62538e+08	1.65983e+08	2.44139e+07	1.46705e+08	8.60095e+07	4.30364e+08	5.0557e+08	4.32828e+08	4.81126e+08	5.74123e+07	3.46839e+08	1.01844e+08	3.7569e+08	1.88318	0.0179672	0.216608	4.73799	3.77	268.059	-	-	-
M181T219_1_NEG	D-sorbitol	HMDB0000247	50-70-4	C00794	Organic oxygen compounds	Organooxygen compounds	Carbohydrates and carbohydrate conjugates	1.0426e+09	8.73122e+08	9.53005e+08	1.00259e+09	1.1556e+09	1.08314e+09	7.22755e+08	7.20381e+08	6.67963e+08	6.50526e+08	9.87445e+08	8.06194e+08	1.01834e+09	7.59211e+08	-0.423652	0.000547012	0.0890469	4.54302	3.652	181.071	ko01100//Metabolic pathways;ko02010//ABC transporters;ko05415//Diabetic cardiomyopathy;ko00052//Galactose metabolism;ko00051//Fructose and mannose metabolism	Carbohydrate metabolism;Cardiovascular disease;Global and overview maps;Membrane transport	Environmental Information Processing;Human Diseases;Metabolism
M353T96_NEG	Prostaglandin e1	HMDB0001442	745-65-3	-	Lipids and lipid-like molecules	Fatty Acyls	Eicosanoids	1.34219e+08	3.1341e+08	3.35356e+08	1.16715e+08	3.14641e+08	1.42478e+08	6.52926e+08	5.25729e+08	5.28755e+08	5.14103e+08	1.5118e+08	5.68051e+08	2.26137e+08	4.90124e+08	1.11595	0.0457768	0.2988	4.50042	1.594	353.233	-	-	-
M239T326_2_NEG	Anserine	HMDB0000194	584-85-0	C01262	Organic acids and derivatives	Peptidomimetics	Hybrid peptides	1.14117e+08	1.47628e+08	1.26398e+08	1.15412e+08	1.37275e+08	1.35915e+08	3.86747e+08	4.38084e+08	4.40957e+08	3.6599e+08	1.29594e+08	3.60444e+08	1.29458e+08	3.53636e+08	1.44978	0.00552148	0.153076	4.41291	5.441	239.115	ko01100//Metabolic pathways;ko00340//Histidine metabolism;ko00410//beta-Alanine metabolism	Amino acid metabolism;Global and overview maps;Metabolism of other amino acids	Metabolism
M282T194_NEG	Crotonoside	HMDB0000403	3373-53-3	-	Organoheterocyclic compounds	Imidazopyrimidines	Purines and purine derivatives	7.70442e+08	6.93041e+08	7.25101e+08	7.59012e+08	5.30877e+08	6.32297e+08	4.84751e+08	5.50277e+08	4.5813e+08	4.34508e+08	4.88329e+08	5.09527e+08	6.85128e+08	4.87587e+08	-0.490714	0.00722762	0.165993	4.26071	3.241	282.085	-	-	-
M337T35_NEG	Prostaglandin f1.alpha.	HMDB0002685	745-62-0	-	Lipids and lipid-like molecules	Fatty Acyls	Eicosanoids	2.0236e+08	7.73284e+08	6.08683e+08	3.81053e+08	3.22946e+08	3.42542e+08	5.80763e+08	5.83332e+08	7.13255e+08	6.53959e+08	9.52232e+08	7.19095e+08	4.38478e+08	7.00439e+08	0.675756	0.0701748	0.361437	4.19721	0.582	337.239	-	-	-
M87T110_NEG	Pyruvate	HMDB0000243	127-17-3	C00022	Organic acids and derivatives	Keto acids and derivatives	Alpha-keto acids and derivatives	8.67357e+08	1.37925e+09	1.2399e+09	1.19413e+09	4.60277e+08	6.23667e+08	1.55074e+09	1.20021e+09	1.76326e+09	1.91734e+09	5.95297e+08	1.17826e+09	9.60765e+08	1.36752e+09	0.509306	0.037599	0.278661	4.18206	1.832	87.0089	ko01100//Metabolic pathways;ko01110//Biosynthesis of secondary metabolites;ko01120//Microbial metabolism in diverse environments;ko01060//Biosynthesis of plant secondary metabolites;ko01063//Biosynthesis of alkaloids derived from shikimate pathway;ko01230//Biosynthesis of amino acids;ko01061//Biosynthesis of phenylpropanoids;ko01070//Biosynthesis of plant hormones;ko01200//Carbon metabolism;ko010…	Amino acid metabolism;Biosynthesis of other secondary metabolites;Cancer: overview;Carbohydrate metabolism;Cardiovascular disease;Chemical structure transformation maps;Endocrine and metabolic disease;Endocrine system;Global and overview maps;Metabolism of cofactors and vitamins;Metabolism of other amino acids;Metabolism of terpenoids and polyketides;Signal transduction;Xenobiotics biodegradation…	Environmental Information Processing;Human Diseases;Metabolism;Organismal Systems
M157T337_NEG	L-dihydroorotate	HMDB0003349	5988-19-2	C00337	Organic acids and derivatives	Carboxylic acids and derivatives	Amino acids, peptides, and analogues	2.41363e+08	2.28877e+08	2.26803e+08	2.88457e+08	1.50766e+08	2.19699e+08	3.74514e+07	4.53688e+07	6.39941e+07	3.56615e+07	1.02452e+08	7.93265e+07	2.25994e+08	6.07091e+07	-1.8963	0.0020369	0.108459	4.09489	5.61	157.014	ko01100//Metabolic pathways;ko00240//Pyrimidine metabolism	Global and overview maps;Nucleotide metabolism	Metabolism
M313T57_NEG	Progesterone	HMDB0001830	57-83-0	C00410	Lipids and lipid-like molecules	Steroids and steroid derivatives	Pregnane steroids	1.66723e+08	5.71769e+08	4.98273e+08	2.4665e+08	2.89409e+08	2.73193e+08	6.87139e+08	7.40123e+08	6.04782e+08	5.54473e+08	3.3813e+08	5.43619e+08	3.41003e+08	5.78045e+08	0.761398	0.0187243	0.216863	4.05189	0.942	313.239	ko01100//Metabolic pathways;ko00140//Steroid hormone biosynthesis;ko04925//Aldosterone synthesis and secretion;ko04913//Ovarian steroidogenesis;ko04917//Prolactin signaling pathway;ko05200//Pathways in cancer;ko05207//Chemical carcinogenesis - receptor activation;ko04927//Cortisol synthesis and secretion;ko04934//Cushing syndrome;ko05215//Prostate cancer;ko07226//Progesterone, androgen and estrog…	Cancer: overview;Cancer: specific types;Cell growth and death;Endocrine and metabolic disease;Endocrine system;Global and overview maps;Lipid metabolism;Target-based classification: Nuclear receptors	Cellular Processes;Drug Development;Human Diseases;Metabolism;Organismal Systems
M211T243_2_NEG	Volemitol	--	--	-	--	--	--	7.23738e+08	5.89748e+08	6.6115e+08	9.25822e+08	1.10023e+09	1.0429e+09	5.0215e+08	4.94304e+08	4.37657e+08	4.77827e+08	8.99059e+08	6.80943e+08	8.40598e+08	5.8199e+08	-0.530421	0.00397637	0.135015	3.89648	4.049	211.082	-	-	-
M197T118_1_NEG	DL-Vanillylmandelic acid	HMDB0000291	13244-77-4	C05584	Benzenoids	Phenols	Methoxyphenols	2.49328e+09	3.41019e+09	3.37126e+09	2.99492e+09	3.20248e+09	2.73739e+09	3.59302e+09	3.6469e+09	3.80827e+09	3.94402e+09	2.29809e+09	3.18953e+09	3.03492e+09	3.4133e+09	0.16951	0.248591	0.613412	3.86348	1.967	197.032	ko01100//Metabolic pathways;ko00350//Tyrosine metabolism	Amino acid metabolism;Global and overview maps	Metabolism
M209T214_NEG	Sinapyl alcohol	HMDB0013070	537-33-7	C02325	Benzenoids	Phenols	Methoxyphenols	3.04296e+08	3.56145e+08	3.69052e+08	3.58845e+08	3.19869e+08	3.21078e+08	1.93817e+08	2.06131e+08	2.07904e+08	1.89667e+08	2.01481e+08	2.08903e+08	3.38214e+08	2.01317e+08	-0.748467	5.26173e-05	0.0390032	3.76724	3.561	209.067	ko01100//Metabolic pathways;ko01110//Biosynthesis of secondary metabolites;ko01061//Biosynthesis of phenylpropanoids	Chemical structure transformation maps;Global and overview maps	Metabolism
M242T283_3_NEG	Cytidine	HMDB0000089	65-46-3	C00475	Nucleosides, nucleotides, and analogues	Pyrimidine nucleosides	HASH(0x592c520)	2.82671e+09	2.86026e+09	2.92712e+09	2.84506e+09	2.67885e+09	2.62723e+09	2.48769e+09	2.50992e+09	2.40391e+09	2.50363e+09	2.87651e+09	2.67091e+09	2.79421e+09	2.57543e+09	-0.117626	0.110164	0.445532	3.75433	4.724	242.08	ko01100//Metabolic pathways;ko02010//ABC transporters;ko00240//Pyrimidine metabolism	Global and overview maps;Membrane transport;Nucleotide metabolism	Environmental Information Processing;Metabolism
M186T56_NEG	Indolelactic acid	HMDB0000671	7417-65-4	-	Organoheterocyclic compounds	Indoles and derivatives	Indolyl carboxylic acids and derivatives	1.36939e+08	2.9408e+08	2.82725e+08	2.0053e+08	1.10367e+08	8.67781e+07	4.62652e+08	4.57828e+08	6.13601e+08	6.04994e+08	8.48039e+07	2.49172e+08	1.85237e+08	4.12175e+08	1.15389	0.0167398	0.213601	3.72145	0.935	186.052	-	-	-
M119T220_NEG	Purine	HMDB0001366	120-73-0	-	Organoheterocyclic compounds	Imidazopyrimidines	Purines and purine derivatives	1.66211e+08	5.2053e+08	1.92619e+08	5.51572e+08	1.72919e+08	5.00028e+08	1.74883e+08	1.76867e+08	1.62185e+08	1.52885e+08	1.38388e+08	1.68727e+08	3.50646e+08	1.62322e+08	-1.11115	0.0574238	0.33167	3.70104	3.662	119.035	-	-	-
M295T33_NEG	9-hydroxy-10e,12z-octadecadienoic acid	HMDB0062652	98524-19-7	-	Lipids and lipid-like molecules	Fatty Acyls	Lineolic acids and derivatives	3.2752e+08	4.95494e+08	5.0807e+08	4.13861e+08	3.05399e+08	3.33967e+08	6.59079e+08	5.74333e+08	7.13867e+08	6.71474e+08	3.76875e+08	5.18598e+08	3.97385e+08	5.85704e+08	0.559635	0.0060842	0.1569	3.60712	0.545	295.228	-	-	-
M339T23_2_NEG	15-ketoiloprost	--	--	-	--	--	--	1.25139e+09	9.63034e+08	1.27609e+09	1.09598e+09	1.47951e+09	9.64544e+08	1.56912e+09	1.29065e+09	1.16657e+09	1.92296e+09	1.62216e+09	9.64703e+08	1.17176e+09	1.42269e+09	0.27995	0.122155	0.46367	3.57241	0.377	339.2	-	-	-
M175T333_NEG	Canavanine	HMDB0002706	543-38-4	-	Organic acids and derivatives	Carboxylic acids and derivatives	Amino acids, peptides, and analogues	3.86295e+08	3.57418e+08	3.6423e+08	1.32824e+07	2.34635e+08	3.46669e+08	6.78746e+07	7.98292e+07	1.08476e+08	6.66411e+07	1.69063e+08	1.29424e+08	2.83755e+08	1.03551e+08	-1.4543	0.0277814	0.248323	3.54111	5.556	174.993	-	-	-
M178T137_NEG	Norvaline, 5-phosphono-	--	--	-	--	--	--	1.62457e+06	2.3403e+07	1.82315e+07	2.17721e+06	1.24954e+07	8.58066e+06	1.69382e+08	2.39759e+08	2.24663e+08	1.90591e+08	3.74526e+06	1.30537e+08	1.10854e+07	1.59779e+08	3.84935	0.00749003	0.169355	3.52299	2.286	178.018	-	-	-
M140T111_NEG	O-phosphoethanolamine	HMDB0000224	1071-23-4	C00346	Organic acids and derivatives	Organic phosphoric acids and derivatives	Phosphate esters	1.35946e+09	1.55717e+09	1.64064e+09	1.59082e+09	1.17845e+09	1.1039e+09	1.8683e+09	1.94286e+09	1.86728e+09	1.89189e+09	9.10561e+08	1.66705e+09	1.40507e+09	1.69132e+09	0.267506	0.0659532	0.349409	3.51353	1.847	140.01	ko01100//Metabolic pathways;ko00564//Glycerophospholipid metabolism;ko04071//Sphingolipid signaling pathway;ko00600//Sphingolipid metabolism;ko00563//Glycosylphosphatidylinositol (GPI)-anchor biosynthesis	Global and overview maps;Glycan biosynthesis and metabolism;Lipid metabolism;Signal transduction	Environmental Information Processing;Metabolism
M218T194_3_NEG	Pantothenic acid	HMDB0000210	79-83-4	C00864	Organic oxygen compounds	Organooxygen compounds	Alcohols and polyols	7.89866e+09	8.25916e+09	8.79588e+09	8.9268e+09	8.78471e+09	8.29735e+09	8.0824e+09	8.44323e+09	8.14125e+09	7.82777e+09	8.2901e+09	8.43597e+09	8.49376e+09	8.20345e+09	-0.0501718	0.245605	0.611963	3.50203	3.23	218.103	ko01100//Metabolic pathways;ko01110//Biosynthesis of secondary metabolites;ko04977//Vitamin digestion and absorption;ko00410//beta-Alanine metabolism;ko00770//Pantothenate and CoA biosynthesis	Digestive system;Global and overview maps;Metabolism of cofactors and vitamins;Metabolism of other amino acids	Metabolism;Organismal Systems
M115T292_NEG	Fumarate	HMDB0000134	110-17-8	C00122	Organic acids and derivatives	Carboxylic acids and derivatives	Dicarboxylic acids and derivatives	1.25741e+09	1.17441e+09	1.25617e+09	1.16528e+09	1.32581e+09	1.15164e+09	1.0924e+09	1.07837e+09	1.11025e+09	1.11393e+09	9.56039e+08	1.07603e+09	1.22179e+09	1.07117e+09	-0.189806	0.0241582	0.236886	3.49907	4.874	115.004	ko01100//Metabolic pathways;ko01110//Biosynthesis of secondary metabolites;ko01120//Microbial metabolism in diverse environments;ko01060//Biosynthesis of plant secondary metabolites;ko01063//Biosynthesis of alkaloids derived from shikimate pathway;ko01061//Biosynthesis of phenylpropanoids;ko01070//Biosynthesis of plant hormones;ko01200//Carbon metabolism;ko01064//Biosynthesis of alkaloids derived…	Amino acid metabolism;Cancer: overview;Cancer: specific types;Carbohydrate metabolism;Chemical structure transformation maps;Endocrine system;Energy metabolism;Global and overview maps;Metabolism of cofactors and vitamins	Human Diseases;Metabolism;Organismal Systems
M297T33_NEG	Ricinoleic acid	HMDB0034297	141-22-0	-	Lipids and lipid-like molecules	Fatty Acyls	Fatty acids and conjugates	8.13991e+08	1.18595e+09	1.39827e+09	1.02503e+09	7.38597e+08	7.65309e+08	1.28807e+09	1.2347e+09	1.64463e+09	1.23598e+09	8.89419e+08	1.17583e+09	9.87859e+08	1.24477e+09	0.333504	0.0109626	0.187551	3.48943	0.548	297.244	-	-	-
M145T272_NEG	D-glutamine	HMDB0003423	5959-95-5	C00819	Organic acids and derivatives	Carboxylic acids and derivatives	Amino acids, peptides, and analogues	1.01975e+09	9.58766e+08	1.00068e+09	9.54302e+08	1.04949e+09	9.79391e+08	1.0901e+09	1.13298e+09	1.06005e+09	1.06543e+09	1.13486e+09	1.16385e+09	9.93729e+08	1.10788e+09	0.156875	0.00338982	0.130822	3.32511	4.541	145.062	ko01100//Metabolic pathways;ko00470//D-Amino acid metabolism	Global and overview maps;Metabolism of other amino acids	Metabolism
M325T23_2_NEG	Hydroquinidine	HMDB0242615	-	-	Alkaloids and derivatives	Cinchona alkaloids	HASH(0x13a6aa0)	1.55313e+09	1.16418e+09	1.54264e+09	1.15805e+09	1.62767e+09	1.22533e+09	1.77216e+09	1.48407e+09	1.32412e+09	2.07288e+09	1.94684e+09	1.08488e+09	1.3785e+09	1.61416e+09	0.227684	0.214157	0.579329	3.28794	0.384	325.184	-	-	-
M153T189_NEG	Gentisic acid	HMDB0059999	-	C00628	Benzenoids	Benzene and substituted derivatives	Benzoic acids and derivatives	5.86096e+07	6.67622e+07	7.06011e+07	8.88051e+07	1.37393e+08	9.98389e+07	1.61009e+08	1.81345e+08	2.30286e+08	2.37724e+08	1.34015e+08	2.37688e+08	8.70016e+07	1.97011e+08	1.17917	0.00622523	0.1569	3.18445	3.154	152.996	ko01100//Metabolic pathways;ko01120//Microbial metabolism in diverse environments;ko00350//Tyrosine metabolism	Amino acid metabolism;Global and overview maps	Metabolism
M74T265_NEG	Glycine	HMDB0000123	56-40-6	C00037	Organic acids and derivatives	Carboxylic acids and derivatives	Amino acids, peptides, and analogues	5.50816e+08	5.27944e+08	5.90867e+08	6.09571e+08	6.60557e+08	5.9145e+08	6.46834e+08	6.40888e+08	6.86179e+08	9.15503e+08	7.36868e+08	6.99727e+08	5.88534e+08	7.21e+08	0.292873	0.0129422	0.201359	3.17805	4.413	74.0249	ko01100//Metabolic pathways;ko01110//Biosynthesis of secondary metabolites;ko01120//Microbial metabolism in diverse environments;ko01060//Biosynthesis of plant secondary metabolites;ko02010//ABC transporters;ko01230//Biosynthesis of amino acids;ko01200//Carbon metabolism;ko00230//Purine metabolism;ko04080//Neuroactive ligand-receptor interaction;ko05230//Central carbon metabolism in cancer;ko0047…	Amino acid metabolism;Cancer: overview;Carbohydrate metabolism;Chemical structure transformation maps;Digestive system;Global and overview maps;Lipid metabolism;Membrane transport;Metabolism of cofactors and vitamins;Metabolism of other amino acids;Nervous system;Nucleotide metabolism;Signaling molecules and interaction;Translation	Environmental Information Processing;Genetic Information Processing;Human Diseases;Metabolism;Organismal Systems
M115T67_NEG	Caproic acid	HMDB0000535	142-62-1	-	Lipids and lipid-like molecules	Fatty Acyls	Fatty acids and conjugates	2.27933e+07	1.03498e+08	1.18546e+08	4.28212e+07	1.37978e+08	8.9251e+07	1.65301e+08	3.44921e+08	2.91573e+08	3.31681e+08	6.25149e+06	2.20022e+08	8.58147e+07	2.26625e+08	1.40101	0.0653381	0.348286	3.1091	1.123	115.077	-	-	-
M114T228_NEG	DL-proline	HMDB0251528	-	-	Organic acids and derivatives	Carboxylic acids and derivatives	Amino acids, peptides, and analogues	7.28651e+08	7.5308e+08	8.33261e+08	8.19062e+08	8.20925e+08	7.89679e+08	6.03535e+08	6.31767e+08	6.17999e+08	5.98807e+08	8.16424e+08	6.95057e+08	7.90776e+08	6.60598e+08	-0.259496	0.0108064	0.186819	3.10202	3.807	114.056	-	-	-
M179T219_2_NEG	D-allose	HMDB0001151	6038-51-3	C01487	Organic oxygen compounds	Organooxygen compounds	Carbohydrates and carbohydrate conjugates	1.30762e+09	1.3356e+09	1.38115e+09	1.34172e+09	1.29154e+09	1.26949e+09	1.24375e+09	1.29463e+09	1.20627e+09	1.21251e+09	1.0573e+09	1.18173e+09	1.32119e+09	1.19937e+09	-0.139561	0.00941313	0.182509	3.09587	3.653	179.056	ko01100//Metabolic pathways;ko01120//Microbial metabolism in diverse environments;ko02010//ABC transporters;ko00051//Fructose and mannose metabolism	Carbohydrate metabolism;Global and overview maps;Membrane transport	Environmental Information Processing;Metabolism
M233T23_NEG	Riluzole	HMDB0014878	1744-22-5	-	Organoheterocyclic compounds	Benzothiazoles	HASH(0x1f02518)	2.5608e+08	3.02029e+08	2.77744e+08	3.1868e+08	2.51036e+08	2.59575e+08	1.95922e+08	1.70611e+08	2.59004e+08	1.70609e+08	1.26365e+08	1.44679e+08	2.77524e+08	1.77865e+08	-0.641828	0.00440467	0.139509	3.07074	0.376	233.013	-	-	-
M145T456_NEG	Lysine	HMDB0301757	10098-89-2	-	Organic acids and derivatives	Carboxylic acids and derivatives	Amino acids, peptides, and analogues	1.34628e+09	1.21845e+09	1.38869e+09	1.60943e+09	1.22041e+09	1.30431e+09	1.02653e+09	1.10786e+09	1.17311e+09	1.00126e+09	1.47474e+09	1.3073e+09	1.34793e+09	1.1818e+09	-0.189757	0.223875	0.588097	2.94824	7.6	145.098	-	-	-
M227T34_NEG	Myristic acid	HMDB0000806	544-63-8	C06424	Lipids and lipid-like molecules	Fatty Acyls	Fatty acids and conjugates	1.14345e+09	1.03675e+09	1.8421e+09	1.36588e+09	1.18191e+09	8.54994e+08	1.26377e+09	1.33197e+09	1.55965e+09	1.62545e+09	1.2339e+09	1.58872e+09	1.23751e+09	1.43391e+09	0.21251	0.209547	0.573106	2.93502	0.56	227.202	ko01100//Metabolic pathways;ko00061//Fatty acid biosynthesis	Global and overview maps;Lipid metabolism	Metabolism
M281T58_NEG	(z)-6-octadecenoic acid	--	--	-	--	--	--	6.18296e+09	5.42229e+09	5.48721e+09	4.75865e+09	4.27521e+09	4.9321e+09	5.07112e+09	5.59766e+09	4.73564e+09	5.92981e+09	5.71879e+09	5.65303e+09	5.1764e+09	5.45101e+09	0.0745732	0.544378	0.816872	2.91641	0.959	281.249	-	-	-
M221T172_NEG	Aminomethylphosphonic acid	HMDB0240707	-	-	Organic acids and derivatives	Organic phosphonic acids and derivatives	Organic phosphonic acids	2.5539e+08	2.88606e+08	3.09717e+08	2.67645e+08	2.82123e+08	2.57947e+08	3.59739e+08	3.65859e+08	4.84e+08	3.92299e+08	3.08864e+08	3.70173e+08	2.76905e+08	3.80156e+08	0.457201	0.00365153	0.132095	2.91085	2.861	221.011	-	-	-
M343T40_NEG	14-hydroxy-4z,7z,10z,12e,16z,19z-docosahexaenoic acid	--	--	-	--	--	--	1.39952e+07	8.95421e+07	9.2147e+07	1.77104e+07	6.50806e+07	4.34297e+07	1.71592e+08	1.97332e+08	2.14282e+08	1.91966e+08	2.81691e+07	1.50582e+08	5.36508e+07	1.58987e+08	1.56724	0.0182866	0.216608	2.85685	0.66	343.249	-	-	-
M97T111_NEG	Moniliformin	HMDB0254845	-	-	Organic acids and derivatives	Vinylogous acids	HASH(0x13e6800)	8.2442e+08	9.6275e+08	1.00705e+09	9.66285e+08	7.30393e+08	6.67577e+08	1.15595e+09	1.19994e+09	1.16373e+09	1.15995e+09	5.56769e+08	1.02372e+09	8.59746e+08	1.04334e+09	0.279229	0.065482	0.348286	2.85	1.847	97.0044	-	-	-
M315T93_NEG	Methyl hexadecanoate	HMDB0061859	112-39-0	-	Lipids and lipid-like molecules	Fatty Acyls	Fatty acid esters	1.89306e+08	6.29503e+08	7.2147e+08	1.8163e+08	3.70414e+08	2.66442e+08	6.31337e+08	8.07077e+08	6.69563e+08	6.27966e+08	1.96087e+08	4.98905e+08	3.93128e+08	5.71822e+08	0.540569	0.144993	0.497231	2.83061	1.551	315.254	-	-	-
M178T145_NEG	Hippuric acid	HMDB0000714	495-69-2	C01586	Benzenoids	Benzene and substituted derivatives	Benzoic acids and derivatives	1.2105e+08	1.30595e+08	1.33412e+08	1.27265e+08	2.9755e+08	2.14441e+08	5.6666e+07	5.26649e+07	5.27619e+07	5.53278e+07	9.58127e+07	7.25927e+07	1.70719e+08	6.43043e+07	-1.40864	0.00490286	0.145282	2.82214	2.412	178.051	ko01100//Metabolic pathways	Global and overview maps	Metabolism
M116T220_NEG	Valine	HMDB0000883	72-18-4	-	Organic acids and derivatives	Carboxylic acids and derivatives	Amino acids, peptides, and analogues	1.37078e+09	1.24691e+09	1.31419e+09	1.41102e+09	1.16761e+09	1.2274e+09	1.07795e+09	1.09732e+09	1.0865e+09	1.02911e+09	1.41215e+09	1.2163e+09	1.28965e+09	1.15322e+09	-0.161312	0.198307	0.562363	2.78183	3.659	116.072	-	-	-
M213T192_NEG	Dethiobiotin	HMDB0003581	533-48-2	C01909	Lipids and lipid-like molecules	Fatty Acyls	Fatty acids and conjugates	8.39465e+08	4.37376e+08	5.34984e+08	6.17547e+08	3.29113e+08	5.26966e+08	7.69996e+08	6.81964e+08	7.73831e+08	6.84702e+08	6.97746e+08	5.85372e+08	5.47575e+08	6.98935e+08	0.352101	0.0683283	0.35543	2.75947	3.198	213.125	ko01100//Metabolic pathways;ko00780//Biotin metabolism	Global and overview maps;Metabolism of cofactors and vitamins	Metabolism
M166T29_NEG	2-mercaptobenzothiazole	HMDB0030524	149-30-4	-	Organoheterocyclic compounds	Benzothiazoles	HASH(0x2213dc0)	3.74346e+07	4.261e+07	4.52544e+07	3.85383e+07	8.11222e+07	8.77983e+07	9.3418e+07	1.23034e+08	9.42123e+07	1.14019e+08	2.17333e+08	2.28425e+08	5.54596e+07	1.45073e+08	1.38727	0.0026241	0.114758	2.73952	0.485	165.979	-	-	-
M173T61_NEG	Dehydroascorbic acid	HMDB0001264	490-83-5	C05422	Organoheterocyclic compounds	Lactones	Gamma butyrolactones	1.4659e+08	1.90598e+08	2.90482e+08	2.99079e+08	9.37703e+07	1.01693e+08	2.62419e+08	4.69144e+08	5.67278e+08	3.02951e+08	1.0853e+08	2.9145e+08	1.87035e+08	3.33629e+08	0.834931	0.0325056	0.259537	2.73273	1.009	173.02	ko01100//Metabolic pathways;ko00053//Ascorbate and aldarate metabolism;ko00480//Glutathione metabolism	Carbohydrate metabolism;Global and overview maps;Metabolism of other amino acids	Metabolism
M265T21_NEG	Magnolol	HMDB0254305	-	-	Benzenoids	Benzene and substituted derivatives	Biphenyls and derivatives	2.8173e+08	1.92581e+08	1.77139e+08	1.77931e+08	1.83223e+08	2.42981e+08	3.08151e+08	2.71456e+08	2.41677e+08	3.3948e+08	4.52368e+08	2.31824e+08	2.09264e+08	3.07493e+08	0.555226	0.0645335	0.348143	2.59343	0.343	265.148	-	-	-
M308T267_NEG	N-acetylneuraminate	HMDB0000230	19342-33-7	C00270	Organic oxygen compounds	Organooxygen compounds	Carbohydrates and carbohydrate conjugates	9.30849e+07	9.36264e+07	9.38021e+07	9.85991e+07	1.09089e+08	9.22489e+07	1.63766e+08	1.53085e+08	1.7415e+08	1.67136e+08	1.54115e+08	1.4813e+08	9.67418e+07	1.60064e+08	0.726435	5.93123e-05	0.0390032	2.55082	4.458	308.099	ko01100//Metabolic pathways;ko00520//Amino sugar and nucleotide sugar metabolism	Carbohydrate metabolism;Global and overview maps	Metabolism
M201T98_NEG	Sebacic acid	HMDB0000792	111-20-6	-	Lipids and lipid-like molecules	Fatty Acyls	Fatty acids and conjugates	1.83809e+07	7.84049e+07	8.30534e+07	2.63655e+07	3.77573e+07	6.19644e+07	2.19427e+08	2.25163e+08	1.29531e+08	1.35456e+08	1.04367e+07	1.3829e+08	5.09877e+07	1.43051e+08	1.4883	0.0366534	0.27616	2.51982	1.627	201.113	-	-	-
M299T55_NEG	3-hydroxyoctadecanoic acid	--	--	-	--	--	--	1.08356e+09	1.36867e+09	1.51425e+09	1.1518e+09	7.96028e+08	8.63519e+08	9.47467e+08	1.01203e+09	1.1525e+09	9.66642e+08	8.1811e+08	9.80563e+08	1.12964e+09	9.79553e+08	-0.205668	0.117893	0.455903	2.50041	0.912	299.259	-	-	-
M123T57_NEG	Orcinol	--	--	-	--	--	--	3.48968e+08	2.54881e+08	2.83964e+08	3.5313e+08	2.73124e+08	2.63314e+08	2.71211e+08	1.05855e+09	2.04492e+08	2.83536e+08	4.48333e+08	3.91097e+08	2.9623e+08	4.4287e+08	0.580163	0.340283	0.689551	2.42817	0.948	122.976	-	-	-
M453T42_NEG	Biphenylindanone a	--	--	-	--	--	--	5.62315e+07	6.25488e+07	1.00271e+08	7.49761e+07	3.1652e+07	6.7766e+07	1.10934e+08	1.6905e+08	1.29046e+08	1.02623e+08	1.01199e+08	1.50341e+08	6.55742e+07	1.27199e+08	0.955887	0.00457945	0.14171	2.30564	0.693	453.232	-	-	-
M208T222_NEG	L-kynurenine	HMDB0000684	2922-83-0	C00328	Organic oxygen compounds	Organooxygen compounds	Carbonyl compounds	7.19149e+06	3.22674e+07	3.04327e+07	9.11582e+06	2.50011e+07	1.69611e+07	9.72556e+07	1.08255e+08	9.78362e+07	1.01549e+08	1.1326e+07	7.54236e+07	2.01616e+07	8.19409e+07	2.02297	0.0118581	0.196005	2.262	3.696	208.073	ko01100//Metabolic pathways;ko00380//Tryptophan metabolism;ko05143//African trypanosomiasis	Amino acid metabolism;Global and overview maps;Infectious disease: parasitic	Human Diseases;Metabolism
M129T211_NEG	(S)-2-Hydroxyglutarate	--	--	C03196	--	--	--	9.24504e+07	1.57196e+07	1.78938e+07	1.70756e+07	1.45512e+07	1.11485e+08	1.34635e+08	1.41949e+08	1.39562e+08	2.56714e+07	1.25728e+08	1.44758e+08	4.48626e+07	1.18717e+08	1.40394	0.017219	0.215428	2.2562	3.524	129.019	ko01100//Metabolic pathways;ko01120//Microbial metabolism in diverse environments;ko00310//Lysine degradation	Amino acid metabolism;Global and overview maps	Metabolism
M316T283_1_NEG	Piperlongumine	HMDB0030341	20069-09-4	-	Phenylpropanoids and polyketides	Cinnamic acids and derivatives	HASH(0x27e6f38)	9.48177e+08	9.75106e+08	9.9199e+08	9.53286e+08	9.08903e+08	9.09861e+08	8.63013e+08	8.46855e+08	8.14362e+08	8.43874e+08	9.50206e+08	9.30435e+08	9.47887e+08	8.74791e+08	-0.115777	0.0928651	0.414883	2.2242	4.724	316.117	-	-	-
M339T38_NEG	Leukotriene b4	HMDB0005087	71652-82-9	C02165	Lipids and lipid-like molecules	Fatty Acyls	Eicosanoids	7.2402e+07	1.73587e+08	1.85248e+08	8.55471e+07	9.89671e+07	1.0912e+08	2.02893e+08	2.06459e+08	1.83076e+08	2.07296e+08	1.36576e+08	1.83458e+08	1.20812e+08	1.86626e+08	0.62739	0.028135	0.248766	2.2128	0.626	339.254	ko01100//Metabolic pathways;ko04976//Bile secretion;ko04080//Neuroactive ligand-receptor interaction;ko00590//Arachidonic acid metabolism;ko04726//Serotonergic synapse;ko04750//Inflammatory mediator regulation of TRP channels;ko07034//Eicosanoids;ko03320//PPAR signaling pathway	Digestive system;Endocrine system;Global and overview maps;Lipid metabolism;Nervous system;Sensory system;Signaling molecules and interaction;Structure-based classification	Drug Development;Environmental Information Processing;Metabolism;Organismal Systems
M102T288_NEG	D-2-aminobutyric acid	HMDB0000650	2623-91-8	-	Organic acids and derivatives	Carboxylic acids and derivatives	Amino acids, peptides, and analogues	4.44632e+08	4.21552e+08	4.2846e+08	4.43922e+08	5.16427e+08	4.77696e+08	5.25029e+08	4.91163e+08	4.98745e+08	4.93294e+08	5.50685e+08	5.22956e+08	4.55448e+08	5.13645e+08	0.173486	0.000492884	0.0890469	2.17681	4.798	102.056	-	-	-
M103T174_NEG	3-hydroxybutyric acid	HMDB0000442	6168-83-8	-	Organic acids and derivatives	Hydroxy acids and derivatives	Beta hydroxy acids and derivatives	2.00805e+08	2.13081e+08	2.28878e+08	2.28401e+08	1.95067e+08	2.00131e+08	3.01784e+08	2.90192e+08	2.89122e+08	2.78742e+08	2.08459e+08	2.53047e+08	2.11061e+08	2.70224e+08	0.3565	0.00428073	0.138531	2.15817	2.907	103.04	-	-	-
M163T219_NEG	Trans-2-hydroxycinnamic acid	HMDB0002641	614-60-8	C01772	Phenylpropanoids and polyketides	Cinnamic acids and derivatives	Hydroxycinnamic acids and derivatives	2.4927e+08	2.70468e+08	2.89463e+08	2.60912e+08	2.54185e+08	2.56731e+08	2.18719e+08	2.0996e+08	2.03724e+08	2.0697e+08	2.19326e+08	2.28186e+08	2.63505e+08	2.14481e+08	-0.296981	0.00292351	0.123662	2.15809	3.647	163.039	ko01100//Metabolic pathways;ko01110//Biosynthesis of secondary metabolites;ko01120//Microbial metabolism in diverse environments;ko00360//Phenylalanine metabolism	Amino acid metabolism;Global and overview maps	Metabolism
M253T230_NEG	Phomalone	--	--	-	--	--	--	1.68599e+08	1.7137e+08	1.71765e+08	1.76129e+08	1.38739e+08	1.47298e+08	1.20401e+08	1.27304e+08	1.19637e+08	1.14732e+08	9.30183e+07	1.14174e+08	1.62317e+08	1.14878e+08	-0.498712	5.96355e-05	0.0390032	2.15198	3.836	253.093	-	-	-
M311T23_2_NEG	Thymol-beta-d-glucoside	--	--	-	--	--	--	1.04612e+09	8.05948e+08	1.24505e+09	8.7221e+08	1.11053e+09	8.72836e+08	1.39767e+09	1.02024e+09	8.35364e+08	1.62529e+09	1.27602e+09	6.55807e+08	9.92116e+08	1.13506e+09	0.194195	0.436113	0.754126	2.15013	0.389	311.169	-	-	-
M817T99_NEG	Pc 34:2	--	--	-	--	--	--	4.514e+08	4.32668e+08	2.73008e+08	2.22578e+08	2.79806e+08	3.38065e+08	3.25791e+08	8.99966e+07	2.27854e+08	2.8054e+08	3.12549e+08	2.46668e+08	3.32921e+08	2.47233e+08	-0.429307	0.205286	0.570168	2.12624	1.658	816.577	-	-	-
M239T28_NEG	7-hydroxyflavanone	--	--	-	--	--	--	4.44428e+07	3.75763e+07	5.28894e+07	8.85777e+06	5.87178e+07	3.1524e+07	8.53188e+07	9.37964e+07	9.93825e+07	5.81541e+07	2.57996e+08	5.72011e+07	3.90013e+07	1.08641e+08	1.47798	0.0453491	0.297455	2.10173	0.464	239.06	-	-	-
M329T57_NEG	(z)-5,8,11-trihydroxyoctadec-9-enoic acid	--	--	-	--	--	--	9.48354e+06	3.22341e+07	4.41907e+07	9.26861e+06	2.62424e+07	1.49017e+07	1.48861e+08	7.98693e+07	1.03655e+08	9.70447e+07	1.34812e+07	5.52274e+07	2.27202e+07	8.30232e+07	1.86954	0.033502	0.261589	2.07204	0.95	329.234	-	-	-
M251T20_NEG	2'-methoxyflavone	--	--	-	--	--	--	2.86732e+06	1.17941e+07	1.51043e+07	3.23657e+06	6.84924e+06	6.82081e+06	6.37995e+07	7.12014e+07	6.81074e+07	6.6051e+07	1.37619e+07	4.43103e+07	7.77872e+06	5.45386e+07	2.80967	0.00318055	0.127507	2.03924	0.33	251.06	-	-	-
M183T169_NEG	Thiouric acid	HMDB0060417	-	C16613	Organoheterocyclic compounds	Imidazopyrimidines	Purines and purine derivatives	1.33772e+08	1.60378e+08	1.60289e+08	1.56508e+08	1.34155e+08	1.13271e+08	2.61271e+08	1.89392e+08	2.18488e+08	2.51029e+08	1.01861e+08	2.20251e+08	1.43062e+08	2.07049e+08	0.533329	0.0448089	0.296386	2.03539	2.817	183.016	ko00983//Drug metabolism - other enzymes	Xenobiotics biodegradation and metabolism	Metabolism
M293T21_NEG	Embelin	HMDB0251767	-	-	Organic oxygen compounds	Organooxygen compounds	Carbonyl compounds	1.9082e+08	1.31358e+08	1.35678e+08	1.18958e+08	1.23174e+08	1.45032e+08	1.94644e+08	1.69997e+08	1.66034e+08	2.04166e+08	3.08148e+08	1.68878e+08	1.40837e+08	2.01978e+08	0.520173	0.0737639	0.371029	2.03024	0.342	293.179	-	-	-
M198T302_3_NEG	Lumichrome	HMDB0254199	-	C01727	Organoheterocyclic compounds	Pteridines and derivatives	Alloxazines and isoalloxazines	2.39363e+08	2.57024e+08	2.60123e+08	2.4478e+08	2.92298e+08	2.66789e+08	2.29967e+08	2.29295e+08	2.25752e+08	2.21186e+08	1.33941e+08	1.94464e+08	2.60063e+08	2.05768e+08	-0.337845	0.0607933	0.339826	2.02761	5.031	198.054	ko00740//Riboflavin metabolism	Metabolism of cofactors and vitamins	Metabolism
M185T228_NEG	Ala-Pro	HMDB0028695	13485-59-1	-	Organic acids and derivatives	Carboxylic acids and derivatives	Amino acids, peptides, and analogues	3.50657e+08	2.97039e+08	2.92104e+08	3.83397e+08	2.21446e+08	2.45457e+08	3.54911e+08	3.73864e+08	4.4359e+08	3.61685e+08	3.19738e+08	3.67465e+08	2.9835e+08	3.70209e+08	0.311333	0.0482128	0.303278	2.01817	3.797	185.093	-	-	-
M139T212_NEG	Chelidonic acid	HMDB0249899	-	-	Organoheterocyclic compounds	Pyrans	Pyranones and derivatives	1.58244e+08	2.42378e+08	2.25871e+08	1.85205e+08	2.39285e+08	1.62795e+08	3.26161e+08	3.0202e+08	3.53811e+08	3.58154e+08	1.19337e+08	2.17014e+08	2.02296e+08	2.79416e+08	0.465945	0.144353	0.495822	1.9925	3.528	139.026	-	-	-
M223T27_NEG	2-hydroxyanthraquinone	--	--	-	--	--	--	1.05894e+08	9.66719e+07	1.382e+08	1.60595e+08	8.38113e+07	7.73983e+07	2.04806e+08	1.9539e+08	2.23936e+08	1.49299e+08	1.19471e+08	1.35037e+08	1.10428e+08	1.71323e+08	0.633608	0.0182582	0.216608	1.97927	0.457	223.028	-	-	-
M71T225_2_NEG	Pyruvaldehyde	HMDB0001167	78-98-8	C00546	Organic oxygen compounds	Organooxygen compounds	Carbonyl compounds	5.14432e+08	2.86883e+08	2.9768e+08	2.89982e+08	3.09466e+08	2.84302e+08	5.88493e+08	3.28122e+08	3.39634e+08	5.87325e+08	3.97026e+08	2.97256e+08	3.30458e+08	4.22976e+08	0.356111	0.0807036	0.386744	1.96871	3.744	71.0139	ko01100//Metabolic pathways;ko01120//Microbial metabolism in diverse environments;ko00260//Glycine, serine and threonine metabolism;ko05415//Diabetic cardiomyopathy;ko00620//Pyruvate metabolism;ko00640//Propanoate metabolism	Amino acid metabolism;Carbohydrate metabolism;Cardiovascular disease;Global and overview maps	Human Diseases;Metabolism
M203T189_2_NEG	DL-tryptophan	HMDB0030396	1954-12-06	-	Organoheterocyclic compounds	Indoles and derivatives	Indolyl carboxylic acids and derivatives	7.39395e+08	7.03035e+08	7.77444e+08	8.11498e+08	5.80949e+08	6.07989e+08	6.34934e+08	6.82571e+08	6.43647e+08	6.31703e+08	5.83257e+08	6.31364e+08	7.03385e+08	6.34579e+08	-0.148514	0.0953085	0.41799	1.95457	3.146	203.083	-	-	-
M215T222_2_NEG	Thr-Pro	HMDB0029069	46398-79-2	-	Organic acids and derivatives	Carboxylic acids and derivatives	Amino acids, peptides, and analogues	7.58189e+08	5.69193e+08	5.88442e+08	6.88071e+08	3.79005e+08	4.59156e+08	6.36841e+08	6.34574e+08	6.46653e+08	5.91534e+08	7.95126e+08	6.92552e+08	5.73676e+08	6.66214e+08	0.215749	0.31694	0.668737	1.93462	3.692	215.104	-	-	-
M118T257_NEG	DL-threonine	--	--	C00188	--	--	--	8.7976e+08	8.63211e+08	9.2773e+08	9.0881e+08	9.07823e+08	9.07592e+08	9.20312e+08	9.78111e+08	9.01664e+08	9.07633e+08	9.72725e+08	1.00359e+09	8.99154e+08	9.47339e+08	0.0753112	0.0839118	0.394378	1.87678	4.284	118.051	ko01100//Metabolic pathways;ko01110//Biosynthesis of secondary metabolites;ko01120//Microbial metabolism in diverse environments;ko01060//Biosynthesis of plant secondary metabolites;ko02010//ABC transporters;ko01230//Biosynthesis of amino acids;ko00470//D-Amino acid metabolism;ko00260//Glycine, serine and threonine metabolism;ko04974//Protein digestion and absorption;ko00860//Porphyrin metabolism…	Amino acid metabolism;Biosynthesis of other secondary metabolites;Chemical structure transformation maps;Digestive system;Global and overview maps;Membrane transport;Metabolism of cofactors and vitamins;Metabolism of other amino acids;Translation	Environmental Information Processing;Genetic Information Processing;Metabolism;Organismal Systems
M148T207_NEG	L-methionine	HMDB0033951	59-51-8	C00073	Organic acids and derivatives	Carboxylic acids and derivatives	Amino acids, peptides, and analogues	6.65788e+08	5.68876e+08	6.41105e+08	7.18067e+08	6.87639e+08	6.9377e+08	5.34241e+08	5.58333e+08	5.22809e+08	4.83664e+08	7.66405e+08	6.49907e+08	6.62541e+08	5.85893e+08	-0.177371	0.145134	0.497231	1.84844	3.451	148.044	ko01100//Metabolic pathways;ko01110//Biosynthesis of secondary metabolites;ko01060//Biosynthesis of plant secondary metabolites;ko01230//Biosynthesis of amino acids;ko01070//Biosynthesis of plant hormones;ko01210//2-Oxocarboxylic acid metabolism;ko05230//Central carbon metabolism in cancer;ko00470//D-Amino acid metabolism;ko00270//Cysteine and methionine metabolism;ko04974//Protein digestion and …	Amino acid metabolism;Cancer: overview;Chemical structure transformation maps;Digestive system;Drug resistance: antineoplastic;Global and overview maps;Metabolism of other amino acids;Translation	Genetic Information Processing;Human Diseases;Metabolism;Organismal Systems
M187T172_NEG	1-hydroxy-2-naphthoic acid	HMDB0243892	-	C03203	Benzenoids	Naphthalenes	Naphthalenecarboxylic acids and derivatives	1.59381e+08	1.8108e+08	1.85139e+08	1.74498e+08	1.69133e+08	1.72721e+08	2.11457e+08	2.13611e+08	2.31436e+08	2.17002e+08	1.85428e+08	2.10107e+08	1.73659e+08	2.11507e+08	0.284448	0.000716936	0.0987229	1.8398	2.86	187.042	ko01100//Metabolic pathways;ko01120//Microbial metabolism in diverse environments	Global and overview maps	Metabolism
M365T30_NEG	Nervonic acid	HMDB0303950	-	C08323	Lipids and lipid-like molecules	Fatty Acyls	Fatty acids and conjugates	8.5655e+07	7.95579e+07	6.05969e+07	7.88966e+07	7.52517e+07	8.81324e+07	3.6343e+07	3.18388e+07	3.8381e+07	3.5924e+07	6.08806e+07	5.20898e+07	7.80151e+07	4.25762e+07	-0.873706	0.0017392	0.108459	1.82992	0.506	365.342	ko01040//Biosynthesis of unsaturated fatty acids	Lipid metabolism	Metabolism
M135T228_NEG	L-threonate	HMDB0245425	-	C01620	Organic oxygen compounds	Organooxygen compounds	Carbohydrates and carbohydrate conjugates	2.58807e+08	3.00884e+08	3.32696e+08	2.99195e+08	2.92361e+08	2.74107e+08	3.35204e+08	3.38842e+08	3.32019e+08	3.32946e+08	3.1541e+08	3.38826e+08	2.93008e+08	3.32208e+08	0.181145	0.0186255	0.216863	1.79782	3.8	135.03	ko01100//Metabolic pathways;ko00053//Ascorbate and aldarate metabolism	Carbohydrate metabolism;Global and overview maps	Metabolism
M147T282_NEG	L-2-hydroxyglutaric acid	HMDB0000694	13095-48-2	C03196	Organic acids and derivatives	Hydroxy acids and derivatives	Short-chain hydroxy acids and derivatives	9.75081e+07	9.76105e+07	1.13113e+08	9.36696e+07	8.1594e+07	8.20622e+07	1.5885e+08	1.57107e+08	1.4957e+08	1.47505e+08	7.92823e+07	1.27559e+08	9.42596e+07	1.36646e+08	0.535729	0.0072409	0.165993	1.76547	4.704	147.03	ko01100//Metabolic pathways;ko01120//Microbial metabolism in diverse environments;ko00310//Lysine degradation	Amino acid metabolism;Global and overview maps	Metabolism
M185T96_NEG	10-hydroxy-2-decenoic acid	HMDB0244269	-	-	Organic acids and derivatives	Hydroxy acids and derivatives	Medium-chain hydroxy acids and derivatives	2.63368e+07	4.73875e+07	3.56369e+07	3.65471e+07	4.32957e+07	2.61716e+07	8.25738e+07	8.20432e+07	8.21911e+07	5.71597e+07	4.48582e+07	8.07175e+07	3.58959e+07	7.15906e+07	0.995951	0.00947878	0.182509	1.76256	1.599	185.118	-	-	-
M379T39_NEG	20a,20b-dihomo-9-oxo-11r,15s-dihydroxy-5z,13e-prostadienoic acid	HMDB0245563	-	-	Lipids and lipid-like molecules	Fatty Acyls	Eicosanoids	1.80989e+07	3.11405e+07	8.07459e+07	2.62039e+07	3.43873e+07	3.74231e+07	7.01037e+07	1.32488e+08	8.30059e+07	1.10563e+08	2.50261e+07	7.19079e+07	3.79999e+07	8.21825e+07	1.11283	0.0570895	0.331528	1.75635	0.65	379.249	-	-	-
M166T137_NEG	Quinolinate	HMDB0000232	89-00-9	C03722	Organoheterocyclic compounds	Pyridines and derivatives	Pyridinecarboxylic acids and derivatives	4.06992e+07	3.75663e+07	4.02659e+07	4.4926e+07	5.15584e+07	367312	7.72824e+07	7.56724e+07	8.83583e+07	8.00075e+07	4.30199e+07	7.35062e+07	3.58972e+07	7.29745e+07	1.02352	0.018659	0.216863	1.73774	2.282	166.018	ko01100//Metabolic pathways;ko01060//Biosynthesis of plant secondary metabolites;ko01064//Biosynthesis of alkaloids derived from ornithine, lysine and nicotinic acid;ko00380//Tryptophan metabolism;ko00760//Nicotinate and nicotinamide metabolism;ko00410//beta-Alanine metabolism	Amino acid metabolism;Chemical structure transformation maps;Global and overview maps;Metabolism of cofactors and vitamins;Metabolism of other amino acids	Metabolism
M324T287_NEG	N-glycolylneuraminic acid	HMDB0242723	-	C03410	Organic oxygen compounds	Organooxygen compounds	Carbohydrates and carbohydrate conjugates	6.05435e+07	5.89242e+07	6.25296e+07	5.48628e+07	6.28823e+07	6.07583e+07	8.62662e+07	8.7306e+07	8.33249e+07	8.15565e+07	9.83046e+07	9.492e+07	6.00835e+07	8.8613e+07	0.560551	5.28851e-05	0.0390032	1.72565	4.78	324.094	ko00520//Amino sugar and nucleotide sugar metabolism	Carbohydrate metabolism	Metabolism
M137T127_NEG	3,4-dihydroxybenzaldehyde	HMDB0059965	139-85-5	C16700	Organic oxygen compounds	Organooxygen compounds	Carbonyl compounds	2.44994e+08	1.95309e+08	2.17475e+08	2.41576e+08	1.48045e+08	1.63264e+08	1.20229e+08	1.25064e+08	1.04393e+08	9.96957e+07	2.65407e+08	1.61545e+08	2.01777e+08	1.46056e+08	-0.466245	0.224691	0.589088	1.72028	2.117	137.036	ko01063//Biosynthesis of alkaloids derived from shikimate pathway	Chemical structure transformation maps	Metabolism
M112T111_NEG	Creatinine	HMDB0000562	60-27-5	C00791	Organic acids and derivatives	Carboxylic acids and derivatives	Amino acids, peptides, and analogues	3.43248e+08	4.0229e+08	4.13722e+08	4.04345e+08	3.07514e+08	2.80452e+08	4.81138e+08	4.86899e+08	4.59948e+08	4.83544e+08	2.35809e+08	4.18736e+08	3.58595e+08	4.27679e+08	0.254174	0.0814181	0.388091	1.70832	1.844	112.015	ko01100//Metabolic pathways;ko00330//Arginine and proline metabolism	Amino acid metabolism;Global and overview maps	Metabolism
M261T218_NEG	D-mannitol 1-phosphate	HMDB0001530	15806-48-1	C00644	Organic oxygen compounds	Organooxygen compounds	Carbohydrates and carbohydrate conjugates	1.33056e+08	1.41742e+08	1.47614e+08	1.3943e+08	1.13847e+08	1.12187e+08	1.70058e+08	1.79049e+08	1.76415e+08	1.62524e+08	1.36794e+08	1.72849e+08	1.31313e+08	1.66281e+08	0.340621	0.00174349	0.108459	1.68452	3.627	261.029	ko01100//Metabolic pathways;ko00051//Fructose and mannose metabolism	Carbohydrate metabolism;Global and overview maps	Metabolism
M187T46_NEG	10-hydroxydecanoate	HMDB0244272	-	-	Organic acids and derivatives	Hydroxy acids and derivatives	Medium-chain hydroxy acids and derivatives	7.70524e+06	1.22607e+07	1.12298e+07	4.86984e+06	2.65466e+07	7.89033e+06	5.30059e+07	5.56125e+07	9.19044e+07	2.76267e+07	8.79915e+06	5.68057e+07	1.17504e+07	4.8959e+07	2.05886	0.0387155	0.28221	1.63639	0.761	187.134	-	-	-
M181T130_NEG	S-methyl-3-thioacetaminophen	--	--	-	--	--	--	2.05358e+08	2.30825e+08	2.36855e+08	2.09934e+08	1.84454e+08	1.8054e+08	2.43457e+08	2.537e+08	2.56641e+08	2.57524e+08	2.39514e+08	2.14369e+08	2.07995e+08	2.44201e+08	0.231522	0.00132084	0.108459	1.61859	2.175	181	-	-	-
M130T181_NEG	Guanidinopropionic acid	HMDB0013222	-	-	Organic nitrogen compounds	Organonitrogen compounds	Guanidines	1.69129e+07	1.58752e+07	1.9056e+07	1.5318e+07	1.60082e+07	1.54171e+07	5.01013e+07	2.47863e+07	4.67082e+07	4.85814e+07	4.3582e+07	4.80811e+07	1.64312e+07	4.36401e+07	1.40921	0.000844124	0.10077	1.6185	3.013	130.051	-	-	-
M98T143_NEG	Allyl isothiocyanate	HMDB0005843	1957-06-07	C19317	Organosulfur compounds	Isothiocyanates	HASH(0x20f2700)	5.51994e+08	4.88212e+08	4.1837e+08	4.22872e+08	6.40227e+08	6.43704e+08	6.55537e+08	4.6846e+08	5.77413e+08	6.27327e+08	5.62472e+08	6.53279e+08	5.27563e+08	5.90748e+08	0.163199	0.218087	0.58269	1.6152	2.379	98.0249	ko04750//Inflammatory mediator regulation of TRP channels	Sensory system	Organismal Systems
M363T34_NEG	1a,1b-dihomoprostaglandin f2.alpha.	--	--	-	--	--	--	8.43009e+07	2.10674e+08	1.77194e+08	1.04971e+08	1.0129e+08	9.34871e+07	1.65015e+08	1.35223e+08	1.46232e+08	1.63589e+08	2.65051e+08	1.89254e+08	1.28653e+08	1.77394e+08	0.463474	0.230914	0.595807	1.60439	0.573	363.254	-	-	-
M309T21_NEG	Mestranol	HMDB0015446	72-33-3	-	Lipids and lipid-like molecules	Steroids and steroid derivatives	Estrane steroids	1.22174e+08	8.22837e+07	9.30983e+07	7.14139e+07	1.12365e+08	9.54569e+07	1.51249e+08	1.1976e+08	9.93159e+07	1.64352e+08	1.98664e+08	8.57536e+07	9.61319e+07	1.36516e+08	0.505978	0.0636522	0.346225	1.58981	0.343	309.174	-	-	-
M413T267_NEG	Asperuloside	HMDB0248667	-	C09769	Organic oxygen compounds	Organooxygen compounds	Carbohydrates and carbohydrate conjugates	6.8442e+07	1.25224e+08	1.29918e+08	1.26893e+08	1.01787e+08	9.42912e+07	8.27538e+07	7.04068e+07	7.94135e+07	9.09138e+07	6.00083e+07	6.35088e+07	1.07759e+08	7.45008e+07	-0.532483	0.0223012	0.231401	1.58979	4.457	413.091	ko01110//Biosynthesis of secondary metabolites	Global and overview maps	Metabolism
M353T293_2_NEG	Neochlorogenic acid	HMDB0240477	-	-	Organic oxygen compounds	Organooxygen compounds	Alcohols and polyols	6.53394e+07	9.14138e+07	1.04677e+08	8.71933e+07	6.33817e+07	7.05503e+07	4.90365e+07	5.25914e+07	4.89067e+07	5.13387e+07	5.41784e+07	5.65866e+07	8.04259e+07	5.21064e+07	-0.6262	0.0121946	0.198513	1.54491	4.878	353.018	-	-	-
M164T188_2_NEG	Phenylalanine	HMDB0250791	-	-	Organic acids and derivatives	Carboxylic acids and derivatives	Amino acids, peptides, and analogues	4.69425e+09	3.47114e+09	3.92215e+09	4.14463e+09	3.55684e+09	3.5811e+09	3.9918e+09	4.23991e+09	3.8694e+09	3.78854e+09	4.07427e+09	4.1244e+09	3.89502e+09	4.01472e+09	0.0436689	0.635558	0.855414	1.51995	3.141	164.072	-	-	-
M243T134_2_NEG	Uridine	HMDB0000296	58-96-8	C00299	Nucleosides, nucleotides, and analogues	Pyrimidine nucleosides	HASH(0x230e078)	3.91025e+09	3.76827e+09	3.89941e+09	3.68351e+09	4.7147e+09	4.1328e+09	4.53107e+09	4.81039e+09	4.71961e+09	4.59412e+09	2.49126e+09	3.95105e+09	4.01816e+09	4.18292e+09	0.0579761	0.759488	0.910301	1.51349	2.235	243.062	ko01100//Metabolic pathways;ko02010//ABC transporters;ko00240//Pyrimidine metabolism	Global and overview maps;Membrane transport;Nucleotide metabolism	Environmental Information Processing;Metabolism
M199T35_NEG	Dodecanoic acid	HMDB0303348	-	C02679	Lipids and lipid-like molecules	Fatty Acyls	Fatty acids and conjugates	5.95688e+08	6.76795e+08	6.11726e+08	7.68041e+08	2.67399e+08	4.19932e+08	5.72506e+08	5.85952e+08	6.33831e+08	6.20011e+08	7.74859e+08	6.50326e+08	5.56597e+08	6.39581e+08	0.200495	0.444763	0.759945	1.50751	0.59	199.17	ko01100//Metabolic pathways;ko01110//Biosynthesis of secondary metabolites;ko00061//Fatty acid biosynthesis	Global and overview maps;Lipid metabolism	Metabolism
M177T339_NEG	2,5-dichlorobenzene-1,4-diol	--	--	C06600	--	--	--	9.63952e+08	1.0876e+09	1.28683e+09	1.21493e+09	1.05632e+09	9.33505e+08	1.09937e+09	1.11589e+09	1.0194e+09	1.03529e+09	1.4007e+09	1.29026e+09	1.09052e+09	1.16015e+09	0.0892946	0.541793	0.816452	1.50551	5.658	176.936	ko01100//Metabolic pathways;ko01120//Microbial metabolism in diverse environments	Global and overview maps	Metabolism
M203T19_NEG	4-hydroxy-4'-chlorobiphenyl	--	--	-	--	--	--	1.76043e+07	5.26488e+07	4.73995e+07	2.80676e+07	3.23906e+07	3.25748e+07	7.35681e+06	6.79623e+06	8.91044e+06	7.70533e+06	1.4956e+07	1.06085e+07	3.51143e+07	9.38888e+06	-1.90303	0.00559495	0.154134	1.50233	0.318	203.002	-	-	-
M172T146_NEG	L-leucine, n-acetyl	--	--	-	--	--	--	7.17535e+07	5.87023e+07	6.91809e+07	7.21789e+07	6.57888e+07	7.11923e+07	3.53703e+07	3.84247e+07	3.53308e+07	3.54123e+07	6.33531e+07	4.77875e+07	6.81328e+07	4.26131e+07	-0.677052	0.00526472	0.150265	1.49973	2.435	172.098	-	-	-
M145T263_NEG	Alpha-ketoglutarate	HMDB0000208	328-50-7	C00026	Organic acids and derivatives	Keto acids and derivatives	Gamma-keto acids and derivatives	8.75849e+07	7.00153e+07	6.86733e+07	5.82353e+07	1.03173e+08	8.98179e+07	1.09317e+08	1.08229e+08	8.28298e+07	1.05606e+08	1.13714e+08	1.18211e+08	7.95832e+07	1.06318e+08	0.417846	0.0057502	0.15601	1.48951	4.382	145.014	ko01100//Metabolic pathways;ko01110//Biosynthesis of secondary metabolites;ko01120//Microbial metabolism in diverse environments;ko01060//Biosynthesis of plant secondary metabolites;ko04976//Bile secretion;ko01063//Biosynthesis of alkaloids derived from shikimate pathway;ko01230//Biosynthesis of amino acids;ko01061//Biosynthesis of phenylpropanoids;ko01070//Biosynthesis of plant hormones;ko01200/…	Amino acid metabolism;Cancer: overview;Carbohydrate metabolism;Chemical structure transformation maps;Digestive system;Endocrine system;Excretory system;Global and overview maps;Metabolism of other amino acids;Nervous system;Signal transduction	Environmental Information Processing;Human Diseases;Metabolism;Organismal Systems
M819T101_NEG	Pc 34:1	--	--	-	--	--	--	3.93091e+08	3.74518e+08	3.36122e+08	7.94691e+07	2.58848e+08	2.91653e+08	2.76825e+08	2.03398e+08	1.87027e+08	2.19453e+08	2.72438e+08	2.10487e+08	2.8895e+08	2.28271e+08	-0.34007	0.262467	0.625318	1.4696	1.691	818.592	-	-	-
M311T30_NEG	Arachidic acid	HMDB0002212	506-30-9	C06425	Lipids and lipid-like molecules	Fatty Acyls	Fatty acids and conjugates	6.51244e+07	8.43855e+07	7.24268e+07	7.51767e+07	7.62612e+07	7.65509e+07	4.28023e+07	5.07534e+07	7.82533e+07	3.9448e+07	5.88991e+07	3.52461e+07	7.49876e+07	5.09004e+07	-0.558976	0.0183277	0.216608	1.42238	0.501	311.296	ko01040//Biosynthesis of unsaturated fatty acids	Lipid metabolism	Metabolism
M305T25_NEG	Propentofylline	HMDB0256822	-	-	Organoheterocyclic compounds	Imidazopyrimidines	Purines and purine derivatives	1.71747e+08	1.66012e+08	1.52701e+08	1.27295e+08	5.82833e+07	1.28666e+08	1.57035e+08	1.36036e+08	1.05063e+08	1.37843e+08	2.54482e+08	2.84307e+08	1.34118e+08	1.79128e+08	0.41749	0.337506	0.688009	1.40878	0.422	305.179	-	-	-
M237T141_NEG	4-(2-hydroxyethyl)piperazine-1-ethanesulfonic acid	--	--	-	--	--	--	1.722e+07	1.6335e+07	1.6093e+07	1.47614e+07	1.29325e+07	1.48806e+07	4.66058e+07	4.99791e+07	4.55482e+07	4.17233e+07	1.41695e+07	3.50898e+07	1.53704e+07	3.88526e+07	1.33786	0.00450883	0.140822	1.40285	2.346	237.092	-	-	-
M251T173_NEG	Phe-ser	HMDB0029004	16053-39-7	-	Organic acids and derivatives	Carboxylic acids and derivatives	Amino acids, peptides, and analogues	7.43455e+07	5.92549e+07	6.65271e+07	5.73338e+07	5.03468e+07	4.7405e+07	7.95989e+07	1.0981e+08	7.61019e+07	7.35181e+07	7.70846e+07	8.38892e+07	5.92022e+07	8.33338e+07	0.493252	0.0187313	0.216863	1.40081	2.882	251.104	-	-	-
M89T653_NEG	L-(+)-lactic acid	HMDB0000197	87-51-4	C00954	Organoheterocyclic compounds	Indoles and derivatives	Indolyl carboxylic acids and derivatives	6.90539e+07	4.8755e+07	1.36971e+08	4.79998e+07	4.68486e+07	1.38475e+08	5.47663e+07	5.15527e+07	4.61163e+07	1.46503e+07	5.12763e+07	5.03315e+07	8.13505e+07	4.47822e+07	-0.861225	0.0929996	0.414883	1.38796	10.889	89.0244	ko01100//Metabolic pathways;ko01070//Biosynthesis of plant hormones;ko00380//Tryptophan metabolism	Amino acid metabolism;Chemical structure transformation maps;Global and overview maps	Metabolism
M127T272_NEG	Dihydrothymine	HMDB0000079	19140-80-8	-	Organoheterocyclic compounds	Diazines	Pyrimidines and pyrimidine derivatives	1.56849e+08	1.45276e+08	1.58442e+08	1.51238e+08	1.60427e+08	1.51699e+08	1.68653e+08	1.80176e+08	1.66315e+08	1.6602e+08	1.7636e+08	1.81567e+08	1.53989e+08	1.73182e+08	0.169464	0.00708872	0.165568	1.36906	4.541	127.051	-	-	-
M166T91_NEG	Pyridoxal	HMDB0001545	66-72-8	C00250	Organoheterocyclic compounds	Pyridines and derivatives	Pyridine carboxaldehydes	3.9338e+08	2.33634e+08	4.25863e+08	2.09919e+08	2.93788e+08	2.58277e+08	3.20232e+08	3.00695e+08	1.88203e+08	1.72166e+08	2.1231e+08	2.87329e+08	3.02477e+08	2.46822e+08	-0.29335	0.256489	0.621301	1.35672	1.518	166.051	ko01100//Metabolic pathways;ko01120//Microbial metabolism in diverse environments;ko04977//Vitamin digestion and absorption;ko00750//Vitamin B6 metabolism	Digestive system;Global and overview maps;Metabolism of cofactors and vitamins	Metabolism;Organismal Systems
M222T223_NEG	N-Acetyl-L-tyrosine	HMDB0000866	537-55-3	-	Organic acids and derivatives	Carboxylic acids and derivatives	Amino acids, peptides, and analogues	2.87717e+07	2.68186e+07	5.57136e+07	3.02749e+07	2.91737e+07	3.09084e+07	6.64654e+07	7.24536e+07	6.67061e+07	6.62654e+07	2.01219e+07	6.30783e+07	3.36102e+07	5.91818e+07	0.816256	0.0285204	0.249953	1.35547	3.714	222.062	-	-	-
M109T64_NEG	Pyrocatechol	HMDB0000957	120-80-9	C00090	Benzenoids	Phenols	Benzenediols	5.11126e+07	1.1615e+08	1.05813e+08	5.91346e+08	1.09725e+08	9.50351e+07	9.77394e+07	1.23908e+08	1.49658e+08	1.08868e+08	1.13086e+08	1.18608e+08	1.78197e+08	1.18644e+08	-0.586827	0.514313	0.801482	1.35461	1.062	109.004	ko01100//Metabolic pathways;ko01120//Microbial metabolism in diverse environments;ko00621//Dioxin degradation	Global and overview maps;Xenobiotics biodegradation and metabolism	Metabolism
M187T243_NEG	Azelaic acid	HMDB0000784	123-99-9	-	Lipids and lipid-like molecules	Fatty Acyls	Fatty acids and conjugates	1.48969e+07	3.7251e+07	4.13393e+07	1.59937e+07	2.3319e+07	2.04473e+07	6.03424e+07	6.42921e+07	6.07125e+07	6.19014e+07	1.38639e+07	4.61789e+07	2.55412e+07	5.12152e+07	1.00375	0.0272719	0.246662	1.34257	4.058	187.098	-	-	-
M425T55_NEG	3-(n-maleimidopropionyl)biocytin	HMDB0245790	-	-	Organic acids and derivatives	Peptidomimetics	Hybrid peptides	8.48376e+06	5.35619e+06	1.01088e+07	2.06396e+07	2.61867e+07	7.38648e+06	2.66309e+07	3.735e+07	5.84521e+07	3.00496e+07	2.78404e+07	3.16127e+07	1.30269e+07	3.53226e+07	1.43909	0.0219383	0.231401	1.33184	0.917	425.2	-	-	-
M127T212_2_NEG	Adipic acid	HMDB0000448	124-04-9	C06104	Lipids and lipid-like molecules	Fatty Acyls	Fatty acids and conjugates	4.14538e+07	6.40849e+07	6.47578e+07	7.22343e+07	6.65663e+07	6.1853e+07	3.73153e+07	4.10768e+07	4.84674e+07	4.54606e+07	3.97581e+07	3.93249e+07	6.1825e+07	4.19005e+07	-0.561223	0.00241044	0.112992	1.31679	3.531	127.051	ko01100//Metabolic pathways;ko01120//Microbial metabolism in diverse environments	Global and overview maps	Metabolism
M157T35_NEG	Nonanoic acid	HMDB0000847	112-05-0	-	Lipids and lipid-like molecules	Fatty Acyls	Fatty acids and conjugates	1.01791e+07	2.11681e+07	2.71181e+07	1.99485e+07	3.81515e+07	1.64161e+07	4.55788e+07	5.06005e+07	6.14236e+07	4.99155e+07	2.34385e+07	3.5204e+07	2.21636e+07	4.43602e+07	1.00108	0.0354262	0.268799	1.30663	0.577	157.123	-	-	-
M109T657_NEG	Fosetyl	--	--	-	--	--	--	3.63153e+08	1.58711e+08	4.70944e+08	1.64648e+08	1.83199e+08	1.26858e+08	4.25848e+08	1.36378e+08	1.47907e+08	1.75227e+08	2.39022e+08	7.32982e+08	2.44585e+08	3.09561e+08	0.339884	0.619994	0.853013	1.29642	10.957	109.004	-	-	-
M196T219_NEG	3,4-dihydroxy-l-phenylalanine	HMDB0000181	59-92-7	C00355	Organic acids and derivatives	Carboxylic acids and derivatives	Amino acids, peptides, and analogues	7.03209e+07	8.01384e+07	8.50816e+07	8.05645e+07	7.11777e+07	7.96055e+07	5.35111e+07	5.15927e+07	5.59052e+07	5.2265e+07	7.29263e+07	6.53465e+07	7.78148e+07	5.85911e+07	-0.409362	0.0117106	0.194165	1.2881	3.654	196.062	ko01100//Metabolic pathways;ko01110//Biosynthesis of secondary metabolites;ko01060//Biosynthesis of plant secondary metabolites;ko01063//Biosynthesis of alkaloids derived from shikimate pathway;ko00350//Tyrosine metabolism;ko05012//Parkinson disease;ko04917//Prolactin signaling pathway;ko04728//Dopaminergic synapse;ko05034//Alcoholism;ko05030//Cocaine addiction;ko05031//Amphetamine addiction	Amino acid metabolism;Chemical structure transformation maps;Endocrine system;Global and overview maps;Nervous system;Neurodegenerative disease;Substance dependence	Human Diseases;Metabolism;Organismal Systems
M311T57_NEG	Fa 18:2+2o	--	--	-	--	--	--	6.75065e+07	1.69527e+08	1.93722e+08	7.68341e+07	1.23079e+08	1.08203e+08	2.17267e+08	1.49805e+08	1.66307e+08	1.49312e+08	1.37872e+08	1.32791e+08	1.23145e+08	1.58892e+08	0.367687	0.243817	0.611764	1.27924	0.943	311.223	-	-	-
M129T59_1_NEG	Ketoleucine	HMDB0000695	816-66-0	C00233	Organic acids and derivatives	Keto acids and derivatives	Short-chain keto acids and derivatives	9.65831e+07	1.4365e+08	1.19728e+08	1.18776e+08	6.68699e+07	7.62737e+07	8.40645e+07	7.10588e+07	8.72412e+07	9.72335e+07	5.06252e+07	7.3737e+07	1.03647e+08	7.73267e+07	-0.422638	0.0478842	0.301918	1.27605	0.976	129.056	ko01100//Metabolic pathways;ko01110//Biosynthesis of secondary metabolites;ko01230//Biosynthesis of amino acids;ko01210//2-Oxocarboxylic acid metabolism;ko00290//Valine, leucine and isoleucine biosynthesis;ko00280//Valine, leucine and isoleucine degradation	Amino acid metabolism;Global and overview maps	Metabolism
M343T318_NEG	.beta.-glycerophosphate	HMDB0002520	17181-54-3	-	Lipids and lipid-like molecules	Glycerophospholipids	Glycerophosphates	3.32627e+07	1.72813e+07	2.24511e+07	3.05292e+07	1.69832e+07	2.54611e+07	3.59919e+06	3.83125e+06	2.30245e+06	2.18561e+06	1.67934e+07	9.43472e+06	2.43281e+07	6.35777e+06	-1.93603	0.00978537	0.183529	1.27541	5.302	343.02	-	-	-
M189T322_NEG	Gly-Asp	HMDB0028837	-	-	Organic acids and derivatives	Carboxylic acids and derivatives	Amino acids, peptides, and analogues	1.0311e+08	8.88193e+07	9.43688e+07	9.89054e+07	9.64401e+07	1.03745e+08	6.91283e+07	6.88997e+07	6.11291e+07	6.16255e+07	1.08901e+08	7.90446e+07	9.75646e+07	7.47881e+07	-0.383549	0.0291941	0.250946	1.26539	5.363	189.052	-	-	-
M144T31_NEG	4-hydroxyquinoline	HMDB0246466	-	-	Organoheterocyclic compounds	Quinolines and derivatives	Quinolones and derivatives	8.18083e+07	7.2969e+07	7.51311e+07	1.11911e+08	6.64446e+07	7.20174e+07	5.50698e+07	6.17998e+07	6.17823e+07	4.94632e+07	5.58547e+07	7.07504e+07	8.00469e+07	5.912e+07	-0.437199	0.0665579	0.350882	1.263	0.51	144.046	-	-	-
M335T71_NEG	Prostaglandin f2.alpha.	HMDB0010199	-	C00639	Lipids and lipid-like molecules	Fatty Acyls	Eicosanoids	2.91258e+07	8.00539e+07	8.38187e+07	5.20691e+07	3.69593e+07	3.51451e+07	9.40413e+07	3.77298e+07	6.50779e+07	6.45325e+07	1.78912e+08	7.79717e+07	5.2862e+07	8.63776e+07	0.708427	0.268455	0.630103	1.25159	1.185	335.223	ko01100//Metabolic pathways;ko04976//Bile secretion;ko04080//Neuroactive ligand-receptor interaction;ko00590//Arachidonic acid metabolism;ko04726//Serotonergic synapse;ko04913//Ovarian steroidogenesis;ko04072//Phospholipase D signaling pathway;ko04921//Oxytocin signaling pathway	Digestive system;Endocrine system;Global and overview maps;Lipid metabolism;Nervous system;Signal transduction;Signaling molecules and interaction	Environmental Information Processing;Metabolism;Organismal Systems
M353T21_NEG	Rauwolscine	HMDB0015464	146-48-5	-	Alkaloids and derivatives	Yohimbine alkaloids	HASH(0x1f0ad60)	8.09993e+07	4.97727e+07	7.31046e+07	4.8838e+07	8.07104e+07	5.95336e+07	1.03682e+08	8.34567e+07	6.35319e+07	1.17567e+08	1.26632e+08	5.24059e+07	6.54931e+07	9.12126e+07	0.47789	0.0938682	0.415029	1.23463	0.354	353.2	-	-	-
M193T146_NEG	Methyldopa	HMDB0251525	-	-	Phenylpropanoids and polyketides	Phenylpropanoic acids	HASH(0x18c0878)	1.1614e+07	1.76781e+07	2.23522e+07	1.59457e+07	3.25303e+07	2.30437e+07	3.02382e+07	3.21581e+07	3.2398e+07	2.96256e+07	8.08508e+07	4.46372e+07	2.05273e+07	4.16513e+07	1.02082	0.0137406	0.203325	1.21786	2.439	193.062	-	-	-
M171T284_NEG	Rac-glycerol 3-phosphoate	--	--	C00623	--	--	--	3.68057e+08	3.69571e+08	3.83336e+08	3.72733e+08	3.51484e+08	3.55781e+08	3.25868e+08	3.43108e+08	3.26728e+08	3.28605e+08	3.75821e+08	3.58556e+08	3.66827e+08	3.43115e+08	-0.0964093	0.121444	0.462694	1.21097	4.727	171.006	ko01110//Biosynthesis of secondary metabolites;ko00564//Glycerophospholipid metabolism	Global and overview maps;Lipid metabolism	Metabolism
M305T58_NEG	11.14.17-eicosatrienoic acid	--	--	-	--	--	--	4.16178e+08	3.41955e+08	4.3503e+08	3.94167e+08	4.21405e+08	4.07538e+08	4.01872e+08	3.65143e+08	3.46286e+08	3.68722e+08	3.4823e+08	4.01832e+08	4.02712e+08	3.72014e+08	-0.114391	0.1365	0.484878	1.19963	0.961	305.249	-	-	-
M161T225_2_NEG	D-turanose	HMDB0011740	547-25-1	-	Lipids and lipid-like molecules	Fatty Acyls	Fatty acyl glycosides	3.135e+08	6.53313e+08	3.14295e+08	2.8032e+08	6.65413e+08	5.99421e+08	3.46965e+08	3.01095e+08	5.85191e+08	4.45294e+08	4.48176e+08	3.40622e+08	4.71044e+08	4.11224e+08	-0.195937	0.586702	0.841143	1.19704	3.756	161.045	-	-	-
M131T418_NEG	D-ornithine	HMDB0003374	348-66-3	C00515	Organic acids and derivatives	Carboxylic acids and derivatives	Amino acids, peptides, and analogues	3.43171e+08	3.2543e+08	3.51854e+08	4.15492e+08	3.22303e+08	3.51653e+08	3.08252e+08	3.03992e+08	2.99782e+08	2.92626e+08	3.93963e+08	3.28012e+08	3.5165e+08	3.21105e+08	-0.131098	0.285462	0.642869	1.19659	6.973	131.083	ko01100//Metabolic pathways;ko01110//Biosynthesis of secondary metabolites;ko00470//D-Amino acid metabolism	Global and overview maps;Metabolism of other amino acids	Metabolism
M146T93_NEG	O-acetylserine	HMDB0003011	5147-00-2	C00979	Organic acids and derivatives	Carboxylic acids and derivatives	Amino acids, peptides, and analogues	8.7386e+07	5.95765e+07	5.7114e+07	9.2111e+07	4.59634e+07	5.07524e+07	4.29019e+07	4.86379e+07	4.93163e+07	4.07024e+07	4.47029e+07	4.77042e+07	6.54839e+07	4.56609e+07	-0.52018	0.0799789	0.385679	1.19151	1.553	146.025	ko01100//Metabolic pathways;ko01110//Biosynthesis of secondary metabolites;ko01120//Microbial metabolism in diverse environments;ko01230//Biosynthesis of amino acids;ko01200//Carbon metabolism;ko00270//Cysteine and methionine metabolism;ko00920//Sulfur metabolism;ko04122//Sulfur relay system	Amino acid metabolism;Energy metabolism;Folding, sorting and degradation;Global and overview maps	Genetic Information Processing;Metabolism
M73T242_NEG	Propionic acid	HMDB0000237	1979-09-04	C00163	Organic acids and derivatives	Carboxylic acids and derivatives	Carboxylic acids	2.68579e+08	1.09414e+08	1.19245e+08	1.10144e+08	9.33002e+07	8.87927e+07	1.28875e+08	1.25861e+08	2.61647e+08	1.23425e+08	1.34091e+08	2.69028e+08	1.31579e+08	1.73821e+08	0.401674	0.40129	0.730849	1.15934	4.028	73.0296	ko01100//Metabolic pathways;ko01120//Microbial metabolism in diverse environments;ko00760//Nicotinate and nicotinamide metabolism;ko04974//Protein digestion and absorption;ko00640//Propanoate metabolism;ko04973//Carbohydrate digestion and absorption	Carbohydrate metabolism;Digestive system;Global and overview maps;Metabolism of cofactors and vitamins	Metabolism;Organismal Systems
M165T118_1_NEG	6-(methylthio)purine	--	--	C16614	--	--	--	1.83697e+08	2.51203e+08	2.51008e+08	2.27999e+08	2.34246e+08	2.03528e+08	2.6884e+08	2.77067e+08	2.84635e+08	2.98763e+08	1.72268e+08	2.38063e+08	2.2528e+08	2.56606e+08	0.187834	0.195593	0.55879	1.15375	1.968	165.005	ko00983//Drug metabolism - other enzymes	Xenobiotics biodegradation and metabolism	Metabolism
M120T325_NEG	Cysteine	HMDB0303385	-	-	Organic acids and derivatives	Carboxylic acids and derivatives	Amino acids, peptides, and analogues	9.61319e+07	9.2618e+07	8.99363e+07	9.23804e+07	1.34779e+08	1.04549e+08	9.60191e+07	6.80797e+07	5.46185e+07	9.23561e+07	1.06075e+08	4.64041e+07	1.01732e+08	7.72587e+07	-0.397011	0.0426602	0.29174	1.15352	5.424	120.013	-	-	-
M171T34_NEG	Capric acid	HMDB0000511	334-48-5	C01571	Lipids and lipid-like molecules	Fatty Acyls	Fatty acids and conjugates	3.84288e+07	4.42831e+07	3.65468e+07	3.63074e+07	2.92057e+07	3.39051e+07	5.87588e+07	5.14439e+07	5.93594e+07	5.31566e+07	4.7588e+07	4.32256e+07	3.64462e+07	5.22554e+07	0.519813	0.00157561	0.108459	1.14495	0.57	171.139	ko01100//Metabolic pathways;ko00061//Fatty acid biosynthesis	Global and overview maps;Lipid metabolism	Metabolism
M88T267_NEG	Sarcosine	HMDB0000271	107-97-1	C00213	Organic acids and derivatives	Carboxylic acids and derivatives	Amino acids, peptides, and analogues	2.63033e+08	2.85838e+08	2.96447e+08	2.9009e+08	2.5234e+08	2.51831e+08	2.72592e+08	2.93639e+08	2.86811e+08	2.89145e+08	3.14404e+08	3.1221e+08	2.73263e+08	2.948e+08	0.109446	0.154812	0.510638	1.14108	4.457	88.0404	ko01100//Metabolic pathways;ko00260//Glycine, serine and threonine metabolism;ko00330//Arginine and proline metabolism	Amino acid metabolism;Global and overview maps	Metabolism
M389T166_NEG	Periplogenin	HMDB0256345	-	-	Lipids and lipid-like molecules	Steroids and steroid derivatives	Steroid lactones	2.99401e+06	2.00014e+07	1.01994e+07	4.03193e+06	1.08757e+07	9.31312e+06	1.98075e+07	3.76504e+07	4.2705e+07	3.5231e+07	3.84016e+06	2.78793e+07	9.56926e+06	2.78522e+07	1.54131	0.0254745	0.24221	1.13624	2.767	389.255	-	-	-
M315T96_NEG	Pregnenolone	HMDB0000253	145-13-1	C01953	Lipids and lipid-like molecules	Steroids and steroid derivatives	Pregnane steroids	9.88781e+06	2.03243e+07	3.26883e+07	8.88646e+06	2.10604e+07	2.1005e+07	5.55151e+07	4.40702e+07	6.82048e+07	3.56416e+07	1.04547e+07	2.83713e+07	1.89754e+07	4.03763e+07	1.08938	0.0485925	0.304596	1.13503	1.605	315.218	ko01100//Metabolic pathways;ko00140//Steroid hormone biosynthesis;ko04925//Aldosterone synthesis and secretion;ko04913//Ovarian steroidogenesis;ko04927//Cortisol synthesis and secretion;ko04934//Cushing syndrome	Endocrine and metabolic disease;Endocrine system;Global and overview maps;Lipid metabolism	Human Diseases;Metabolism;Organismal Systems
M192T140_NEG	Phenaceturic acid	HMDB0000821	500-98-1	C05598	Organic acids and derivatives	Carboxylic acids and derivatives	Amino acids, peptides, and analogues	8.44502e+07	9.16488e+07	1.02172e+08	9.74408e+07	1.37322e+08	1.10398e+08	8.12864e+07	8.38595e+07	8.21504e+07	7.55616e+07	9.45907e+07	8.19656e+07	1.03905e+08	8.32357e+07	-0.319993	0.0165148	0.212751	1.12922	2.336	192.067	ko00360//Phenylalanine metabolism	Amino acid metabolism	Metabolism
M163T89_NEG	Brazilin	--	--	-	--	--	--	5.75287e+06	1.71377e+07	1.31661e+07	7.32152e+06	4.22363e+06	5.97249e+06	3.01282e+07	2.57102e+07	3.67793e+07	3.38617e+07	4.44114e+06	2.57606e+07	8.92905e+06	2.61135e+07	1.54822	0.0101644	0.185267	1.12784	1.486	163.026	-	-	-
M265T256_NEG	N-(4-aminobenzoyl)-l-glutamic acid	HMDB0255007	-	-	Organic acids and derivatives	Carboxylic acids and derivatives	Amino acids, peptides, and analogues	1.82048e+07	1.6228e+07	1.6681e+07	1.08986e+07	1.93975e+07	1.70133e+07	4.43431e+07	4.00202e+07	3.29043e+07	3.93682e+07	1.08952e+07	2.9737e+07	1.64039e+07	3.2878e+07	1.00309	0.0314913	0.25749	1.12001	4.265	265.083	-	-	-
M172T111_NEG	Nitrilotriacetic acid	HMDB0303313	-	-	Organic acids and derivatives	Carboxylic acids and derivatives	Amino acids, peptides, and analogues	1.58725e+08	1.73008e+08	1.90536e+08	1.79912e+08	1.33856e+08	1.24455e+08	2.15456e+08	2.18599e+08	2.03374e+08	2.1048e+08	1.03467e+08	1.90339e+08	1.60082e+08	1.90286e+08	0.249358	0.0893824	0.406917	1.11811	1.848	172.036	-	-	-
M300T124_NEG	N-Acetyl-D-Glucosamine 6-Phosphate	HMDB0002817	73495-11-1	C00357	Organic oxygen compounds	Organooxygen compounds	Carbohydrates and carbohydrate conjugates	3.00805e+07	3.03401e+07	3.34266e+07	3.05395e+07	2.40106e+07	2.79255e+07	1.82982e+07	1.8927e+07	1.77479e+07	1.72752e+07	1.4025e+07	1.75069e+07	2.93871e+07	1.72967e+07	-0.764687	3.22019e-05	0.0390032	1.10549	2.067	300.04	ko01100//Metabolic pathways;ko00520//Amino sugar and nucleotide sugar metabolism	Carbohydrate metabolism;Global and overview maps	Metabolism
M201T262_NEG	Dinotefuran	HMDB0244741	-	-	Organic nitrogen compounds	Organonitrogen compounds	Guanidines	682829	5.57413e+07	4.60127e+07	3.72257e+07	2.54908e+07	3.82289e+07	4.86587e+07	5.82049e+07	5.03169e+07	6.54957e+07	4.28077e+07	5.42698e+07	3.3897e+07	5.32923e+07	0.652768	0.0373911	0.277966	1.10116	4.372	201.088	-	-	-
M189T138_NEG	L-hydroxyarginine	--	--	-	--	--	--	9.78699e+06	6.30237e+07	7.11138e+07	9.91851e+06	3.09886e+07	2.33169e+07	6.93705e+07	7.82258e+07	6.89298e+07	7.20354e+07	1.28004e+07	5.05221e+07	3.46914e+07	5.86473e+07	0.757486	0.130562	0.474379	1.09397	2.308	189.113	-	-	-
M157T251_NEG	Benzenesulfonic acid	HMDB0303289	-	-	Benzenoids	Benzene and substituted derivatives	Benzenesulfonic acids and derivatives	3.44182e+08	3.6968e+08	3.93572e+08	3.5665e+08	3.43866e+08	3.41871e+08	3.9615e+08	3.77513e+08	3.91118e+08	3.81689e+08	3.51952e+08	3.77765e+08	3.58304e+08	3.79365e+08	0.0824023	0.0528581	0.31921	1.08483	4.19	156.991	-	-	-
M117T277_NEG	Succinate	HMDB0000254	110-15-6	C00042	Organic acids and derivatives	Carboxylic acids and derivatives	Dicarboxylic acids and derivatives	2.86813e+07	2.23185e+07	2.75337e+07	2.21156e+07	4.21809e+07	1.11057e+08	4.11484e+07	2.63448e+07	3.06421e+07	2.73619e+07	1.49791e+08	1.6183e+08	4.23145e+07	7.2853e+07	0.783836	0.134152	0.480124	1.07821	4.619	117.019	ko01100//Metabolic pathways;ko01110//Biosynthesis of secondary metabolites;ko01120//Microbial metabolism in diverse environments;ko01060//Biosynthesis of plant secondary metabolites;ko01063//Biosynthesis of alkaloids derived from shikimate pathway;ko01061//Biosynthesis of phenylpropanoids;ko01070//Biosynthesis of plant hormones;ko01200//Carbon metabolism;ko01064//Biosynthesis of alkaloids derived…	Amino acid metabolism;Cancer: overview;Carbohydrate metabolism;Chemical structure transformation maps;Endocrine system;Energy metabolism;Global and overview maps;Metabolism of cofactors and vitamins;Nervous system;Signal transduction	Environmental Information Processing;Human Diseases;Metabolism;Organismal Systems
M177T266_NEG	D-glucono-1,5-lactone	HMDB0000150	90-80-2	C00198	Organic oxygen compounds	Organooxygen compounds	Carbohydrates and carbohydrate conjugates	1.42976e+08	1.92681e+08	1.91658e+08	2.04602e+08	1.74688e+08	1.62987e+08	1.66412e+08	1.52331e+08	1.70163e+08	1.65969e+08	1.51873e+08	1.48966e+08	1.78265e+08	1.59286e+08	-0.162407	0.101266	0.431284	1.06549	4.435	177.04	ko01100//Metabolic pathways;ko01110//Biosynthesis of secondary metabolites;ko01120//Microbial metabolism in diverse environments;ko01200//Carbon metabolism;ko00030//Pentose phosphate pathway	Carbohydrate metabolism;Global and overview maps	Metabolism
M236T210_NEG	Flufenamic acid	HMDB0252331	-	-	Benzenoids	Benzene and substituted derivatives	Benzoic acids and derivatives	1.01127e+07	9.04331e+06	9.61298e+06	1.16863e+07	2.44199e+07	1.38548e+07	1.0274e+07	8.07294e+06	5.62855e+07	5.71802e+07	2.22775e+07	3.99255e+07	1.31217e+07	3.23359e+07	1.30119	0.0995482	0.426454	1.06138	3.503	236.078	-	-	-
M154T118_NEG	4-nitrocatechol	HMDB0002916	3316-09-04	C02235	Benzenoids	Phenols	Nitrophenols	1.96143e+08	2.79405e+08	2.80709e+08	2.44153e+08	2.60241e+08	2.2554e+08	2.94349e+08	2.96282e+08	3.16719e+08	3.1987e+08	1.81706e+08	2.60412e+08	2.47699e+08	2.78223e+08	0.167655	0.276555	0.634894	1.05735	1.966	154.026	ko01120//Microbial metabolism in diverse environments	Global and overview maps	Metabolism
M847T117_NEG	Pc 36:1	--	--	-	--	--	--	9.77054e+07	1.05437e+08	5.78484e+07	4.63194e+07	7.49443e+07	6.79132e+07	5.38359e+07	4.53173e+07	3.53785e+07	4.95214e+07	7.98717e+07	5.99371e+07	7.5028e+07	5.3977e+07	-0.475085	0.108162	0.442721	1.05327	1.949	846.624	-	-	-
M115T268_NEG	Maleic acid	HMDB0303644	-	C01384	Organic acids and derivatives	Carboxylic acids and derivatives	Dicarboxylic acids and derivatives	1.26756e+08	9.36393e+07	9.94481e+07	8.62031e+07	1.03564e+08	1.07719e+08	9.34046e+07	8.66491e+07	8.18502e+07	9.08596e+07	8.19435e+07	8.67658e+07	1.02888e+08	8.69121e+07	-0.243449	0.0311294	0.25749	1.02951	4.466	115.004	ko01100//Metabolic pathways;ko01120//Microbial metabolism in diverse environments;ko00350//Tyrosine metabolism;ko00760//Nicotinate and nicotinamide metabolism;ko00650//Butanoate metabolism	Amino acid metabolism;Carbohydrate metabolism;Global and overview maps;Metabolism of cofactors and vitamins	Metabolism
M102T87_NEG	Biuret	HMDB0249282	-	C06555	Organic acids and derivatives	Carboximidic acids and derivatives	Carboximidic acids	5.12485e+07	7.03172e+07	9.10972e+06	5.99499e+07	2.10716e+07	3.14511e+07	3.15547e+07	2.51263e+07	3.66168e+07	8.82828e+06	1.28126e+07	2.41427e+07	4.05247e+07	2.31802e+07	-0.805905	0.19879	0.562644	1.02624	1.458	102.01	ko01100//Metabolic pathways;ko01120//Microbial metabolism in diverse environments	Global and overview maps	Metabolism
M227T188_NEG	Trans-traumatic acid	HMDB0000933	6402-36-4	C16308	Lipids and lipid-like molecules	Fatty Acyls	Fatty acids and conjugates	7.60054e+08	9.23733e+08	1.4046e+09	4.57901e+08	7.29272e+08	8.97734e+08	3.87413e+08	1.65406e+09	4.29649e+08	4.17809e+08	8.50854e+08	7.48998e+08	8.62216e+08	7.48131e+08	-0.20476	0.640517	0.857325	1.02313	3.132	227.14	ko01110//Biosynthesis of secondary metabolites;ko00592//alpha-Linolenic acid metabolism	Global and overview maps;Lipid metabolism	Metabolism
M248T145_NEG	Clothianidin	HMDB0250370	-	-	Organoheterocyclic compounds	Azoles	Thiazoles	4.6964e+07	5.28568e+07	6.27798e+07	5.57063e+07	3.37813e+07	3.43111e+07	6.42233e+07	7.83328e+07	8.37249e+07	7.83099e+07	3.11624e+07	6.37507e+07	4.77332e+07	6.6584e+07	0.480182	0.00946701	0.182509	1.01597	2.41	248.024	-	-	-
M259T141_NEG	D-mannose-6-phosphate	--	--	C00275	--	--	--	3.27109e+06	4.25348e+06	4.05777e+06	3.9832e+06	3.04295e+06	4.05946e+06	1.39549e+07	3.62546e+07	1.75204e+07	1.1861e+07	8.84738e+06	1.23868e+07	3.77799e+06	1.68042e+07	2.15313	0.0213938	0.228823	0.995553	2.356	259.013	ko01100//Metabolic pathways;ko01110//Biosynthesis of secondary metabolites;ko00520//Amino sugar and nucleotide sugar metabolism;ko00051//Fructose and mannose metabolism;ko04142//Lysosome	Carbohydrate metabolism;Global and overview maps;Transport and catabolism	Cellular Processes;Metabolism
M116T245_NEG	DL-valine	HMDB0250806	-	-	Organic acids and derivatives	Carboxylic acids and derivatives	Amino acids, peptides, and analogues	2.8326e+08	2.63769e+08	2.75371e+08	2.69569e+08	2.60186e+08	682046	2.44132e+08	2.80351e+08	2.32762e+08	2.34508e+08	2.81295e+08	2.90331e+08	2.25473e+08	2.60563e+08	0.208678	0.531391	0.809704	0.99165	4.081	116.072	-	-	-
M217T205_NEG	D-Mannose	HMDB0000169	3458-28-4	C00159	Organic oxygen compounds	Organooxygen compounds	Carbohydrates and carbohydrate conjugates	5.04249e+08	5.06867e+08	4.86744e+08	5.05237e+08	5.16103e+08	5.19275e+08	5.65971e+08	5.05549e+08	5.12754e+08	5.14901e+08	5.16353e+08	5.35594e+08	5.06412e+08	5.25187e+08	0.0525181	0.106318	0.439541	0.975094	3.411	217.016	ko01100//Metabolic pathways;ko02010//ABC transporters;ko00520//Amino sugar and nucleotide sugar metabolism;ko00052//Galactose metabolism;ko00051//Fructose and mannose metabolism;ko04142//Lysosome;ko04625//C-type lectin receptor signaling pathway	Carbohydrate metabolism;Global and overview maps;Immune system;Membrane transport;Transport and catabolism	Cellular Processes;Environmental Information Processing;Metabolism;Organismal Systems
M173T572_NEG	4-bromophenol	HMDB0062397	106-41-2	C14453	Benzenoids	Phenols	Halophenols	9.71801e+08	8.69644e+08	2.82273e+08	8.34823e+08	7.19832e+08	1.01747e+09	8.52007e+08	5.77346e+08	1.57172e+09	5.79073e+08	4.17573e+08	4.67077e+08	7.8264e+08	7.44133e+08	-0.0727896	0.892795	0.96388	0.965751	9.542	172.958	ko00980//Metabolism of xenobiotics by cytochrome P450	Xenobiotics biodegradation and metabolism	Metabolism
M284T139_NEG	Heptadecasphing-4-enine	--	--	-	--	--	--	1.51547e+08	2.62792e+07	2.34065e+07	2.35011e+07	3.02788e+07	2.70183e+07	2.13016e+07	2.23256e+07	1.63504e+07	2.25129e+07	2.98161e+07	2.09213e+07	4.70051e+07	2.22046e+07	-1.08196	0.293096	0.64917	0.964366	2.324	284.268	-	-	-
M321T46_NEG	15s-hydroxy-8z,11z,13e-eicosatrienoic acid	HMDB0005045	13-16-1	-	Lipids and lipid-like molecules	Fatty Acyls	Eicosanoids	4.41686e+07	1.15613e+08	1.20826e+08	4.50939e+07	7.22653e+07	5.17104e+07	1.00341e+08	1.17919e+08	1.22287e+08	1.12053e+08	4.96939e+07	8.52835e+07	7.49462e+07	9.79294e+07	0.385887	0.168312	0.534126	0.963316	0.773	321.244	-	-	-
M124T235_NEG	Uric acid	HMDB0000289	69-93-2	C00366	Organoheterocyclic compounds	Imidazopyrimidines	Purines and purine derivatives	3.25097e+06	5.11531e+06	5.16165e+06	4.29806e+06	757994	3.21296e+06	6.21788e+06	3.37802e+07	1.23829e+07	6.19124e+06	3.0385e+06	5.36508e+07	3.63282e+06	1.92102e+07	2.40271	0.11326	0.451359	0.959406	3.913	124.015	ko01100//Metabolic pathways;ko01120//Microbial metabolism in diverse environments;ko04976//Bile secretion;ko00230//Purine metabolism	Digestive system;Global and overview maps;Nucleotide metabolism	Metabolism;Organismal Systems
M192T147_NEG	Trans-3,5-dimethoxy-4-hydroxycinnamaldehyde	--	--	C05610	--	--	--	6.46091e+07	3.30352e+07	3.44334e+07	3.69718e+07	7.02277e+07	7.13383e+07	5.48136e+07	5.4349e+07	5.46123e+07	3.75471e+07	1.38987e+08	9.69145e+07	5.17692e+07	7.28706e+07	0.493242	0.114635	0.453505	0.958732	2.455	192.034	ko01100//Metabolic pathways;ko01110//Biosynthesis of secondary metabolites;ko01061//Biosynthesis of phenylpropanoids	Chemical structure transformation maps;Global and overview maps	Metabolism
M190T150_NEG	N-acetyl-l-methionine	HMDB0011745	65-82-7	-	Organic acids and derivatives	Carboxylic acids and derivatives	Amino acids, peptides, and analogues	4.1942e+07	2.99138e+07	3.25548e+07	3.23968e+07	4.20029e+07	4.35002e+07	1.96145e+07	2.18115e+07	1.78434e+07	1.78411e+07	3.84364e+07	2.87154e+07	3.70517e+07	2.40437e+07	-0.623879	0.00434442	0.139509	0.958288	2.503	190.055	-	-	-
M321T71_NEG	Thymidine 5'-monophosphate	HMDB0001227	365-07-1	C00364	Nucleosides, nucleotides, and analogues	Pyrimidine nucleotides	Pyrimidine deoxyribonucleotides	4.09505e+06	3.55319e+06	3.40661e+06	1.66557e+06	2.03405e+06	1.17034e+06	1.37394e+07	1.6417e+07	1.40373e+07	1.16848e+07	7.04419e+06	9.70165e+06	2.65413e+06	1.21041e+07	2.18918	0.0003011	0.0703265	0.944238	1.183	321.04	ko01100//Metabolic pathways;ko00240//Pyrimidine metabolism;ko01523//Antifolate resistance	Drug resistance: antineoplastic;Global and overview maps;Nucleotide metabolism	Human Diseases;Metabolism
M215T111_NEG	D-psicose	HMDB0250793	-	-	Organic oxygen compounds	Organooxygen compounds	Carbohydrates and carbohydrate conjugates	3.37267e+07	3.94274e+07	4.11512e+07	4.43464e+07	3.01687e+07	2.886e+07	4.96644e+07	5.29445e+07	4.72835e+07	5.16643e+07	3.54071e+07	5.20097e+07	3.62801e+07	4.81622e+07	0.408725	0.00877759	0.180678	0.938458	1.844	215.042	-	-	-
M381T21_NEG	5-heptenoic acid, 7-[(1r,2r,3s,5s)-2-[(1e,3s)-3-(2,3-dihydro-1h-inden-2-yl)-3-hydroxy-1-propen-1-yl]-3-fluoro-5-hydroxycyclopentyl]-, (5z)-	--	--	-	--	--	--	2.94211e+07	2.11787e+07	2.57424e+07	1.89419e+07	3.46961e+07	2.07592e+07	4.53086e+07	3.08016e+07	2.49009e+07	4.59133e+07	6.08899e+07	2.51084e+07	2.51232e+07	3.88205e+07	0.627795	0.0323715	0.259537	0.938231	0.346	381.232	-	-	-
M298T357_NEG	Pectolinarigenin	--	--	-	--	--	--	1.89798e+07	5.9801e+06	4.13863e+07	1.69393e+07	2.80848e+07	2.34743e+07	7.95909e+07	3.6243e+07	1.94519e+07	2.51019e+07	3.61092e+07	3.80852e+07	2.24741e+07	3.9097e+07	0.798794	0.197581	0.561925	0.936582	5.952	298.07	-	-	-
M195T340_NEG	Picloram	HMDB0256531	-	-	Organoheterocyclic compounds	Pyridines and derivatives	Pyridinecarboxylic acids and derivatives	2.94997e+08	2.59723e+08	3.22777e+08	3.04125e+08	2.27566e+08	2.80207e+08	2.44093e+08	3.04292e+08	2.76705e+08	2.73823e+08	4.06012e+08	3.37568e+08	2.81566e+08	3.07082e+08	0.125152	0.509946	0.799569	0.931753	5.659	194.947	-	-	-
M369T96_NEG	6,15-diketo-13,14-dihydroprostaglandin f1.alpha.	--	--	-	--	--	--	1.40045e+07	5.00849e+07	5.5589e+07	1.17197e+07	1.41539e+07	1.35498e+07	6.32182e+07	3.89857e+07	4.25405e+07	6.50908e+07	8.5064e+06	5.06919e+07	2.6517e+07	4.48389e+07	0.757837	0.213539	0.578566	0.929537	1.593	369.228	-	-	-
M217T105_NEG	5-sulfosalicylic acid	HMDB0011725	-	-	Benzenoids	Benzene and substituted derivatives	Benzenesulfonic acids and derivatives	2.15477e+08	1.73937e+08	1.67694e+08	1.89683e+08	2.48111e+08	4.09553e+08	2.11153e+08	1.66684e+08	1.4825e+08	2.32983e+08	2.20957e+08	2.22674e+08	2.34076e+08	2.0045e+08	-0.223732	0.344869	0.693053	0.926474	1.746	217.003	-	-	-
M300T333_NEG	N-Acetylglucosamine 1-phosphate	--	--	-	--	--	--	1.33074e+08	1.14956e+08	1.15919e+08	1.10502e+08	2.41943e+08	1.70535e+08	1.71482e+08	1.55952e+08	1.50824e+08	1.57936e+08	2.0008e+08	1.80121e+08	1.47821e+08	1.69399e+08	0.196571	0.177475	0.538646	0.924273	5.542	300.049	-	-	-
M171T222_NEG	Glycylproline	HMDB0000721	704-15-4	-	Organic acids and derivatives	Carboxylic acids and derivatives	Amino acids, peptides, and analogues	9.40214e+07	6.68316e+07	6.82592e+07	7.54659e+07	4.6789e+07	6.01688e+07	8.27649e+07	8.08991e+07	8.1711e+07	7.45376e+07	9.93639e+07	8.39015e+07	6.85893e+07	8.3863e+07	0.29005	0.150718	0.503894	0.921061	3.695	171.078	-	-	-
M329T219_NEG	Arg-Arg	HMDB0028703	15483-27-9	-	Organic acids and derivatives	Carboxylic acids and derivatives	Amino acids, peptides, and analogues	1.20809e+07	9.68696e+06	1.16898e+07	1.84297e+07	1.75994e+07	8.90825e+06	2.52875e+07	3.18982e+07	2.94149e+07	1.81274e+07	1.58595e+07	2.29157e+07	1.30658e+07	2.39172e+07	0.872251	0.0413877	0.286884	0.919926	3.652	329.183	-	-	-
M245T247_2_NEG	Benzophenone-2	HMDB0244537	-	C06335	Benzenoids	Benzene and substituted derivatives	Benzophenones	1.14602e+08	1.25198e+08	1.30306e+08	2.04935e+08	1.65097e+08	1.42553e+08	1.61462e+08	1.36001e+08	2.35104e+08	1.79079e+08	1.63814e+08	1.57516e+08	1.47115e+08	1.72163e+08	0.226826	0.236812	0.603403	0.919786	4.115	245.043	ko01120//Microbial metabolism in diverse environments	Global and overview maps	Metabolism
M134T396_NEG	Homocysteine	HMDB0000742	6027-13-0	-	Organic acids and derivatives	Carboxylic acids and derivatives	Amino acids, peptides, and analogues	2.87272e+07	2.96273e+07	2.80388e+07	2.74903e+07	1.74862e+07	2.93547e+07	8.17766e+06	1.44901e+07	2.915e+07	1.26884e+07	1.85896e+07	1.55152e+07	2.67874e+07	1.64352e+07	-0.704767	0.0397467	0.282817	0.90419	6.598	134.018	-	-	-
M113T225_NEG	D-arabinose	HMDB0029942	6748-95-4	C00216	Organic oxygen compounds	Organooxygen compounds	Carbohydrates and carbohydrate conjugates	8.8341e+08	4.79835e+08	5.00038e+08	5.00385e+08	5.24794e+08	4.84497e+08	5.50478e+08	6.01098e+08	5.74561e+08	5.34881e+08	3.69575e+08	5.01415e+08	5.6216e+08	5.22001e+08	-0.106927	0.59101	0.841598	0.901373	3.747	113.024	ko01100//Metabolic pathways;ko00520//Amino sugar and nucleotide sugar metabolism;ko00053//Ascorbate and aldarate metabolism;ko00040//Pentose and glucuronate interconversions	Carbohydrate metabolism;Global and overview maps	Metabolism
M125T126_NEG	2,4-dichlorophenol	HMDB0004811	120-83-2	C02625	Benzenoids	Benzene and substituted derivatives	Halobenzenes	1.88692e+07	3.38901e+07	3.52299e+07	2.59551e+07	4.52294e+07	3.49355e+07	4.94491e+07	5.33725e+07	5.54339e+07	5.44856e+07	2.18743e+07	4.03686e+07	3.23515e+07	4.58307e+07	0.502479	0.161523	0.523342	0.894876	2.095	124.991	ko01120//Microbial metabolism in diverse environments	Global and overview maps	Metabolism
M249T216_NEG	Taurine	HMDB0000251	107-35-7	C00245	Organic acids and derivatives	Organic sulfonic acids and derivatives	Organosulfonic acids and derivatives	8.83979e+06	7.93718e+06	9.1673e+06	8.83533e+06	8.21654e+06	8.78329e+06	2.1712e+07	2.02787e+07	2.08233e+07	2.15154e+07	8.10521e+06	1.62783e+07	8.6299e+06	1.81188e+07	1.07007	0.00612498	0.1569	0.892873	3.605	249.022	ko01100//Metabolic pathways;ko02010//ABC transporters;ko04080//Neuroactive ligand-receptor interaction;ko00430//Taurine and hypotaurine metabolism;ko00120//Primary bile acid biosynthesis;ko00920//Sulfur metabolism	Energy metabolism;Global and overview maps;Lipid metabolism;Membrane transport;Metabolism of other amino acids;Signaling molecules and interaction	Environmental Information Processing;Metabolism
M237T97_NEG	2'-hydroxy-4-methylchalcone	--	--	-	--	--	--	6.01298e+06	1.24429e+07	1.5017e+07	5.70044e+06	9.13365e+06	5.06336e+06	3.2844e+07	2.20972e+07	1.57544e+07	3.24227e+07	6.26598e+06	1.45778e+07	8.89504e+06	2.06603e+07	1.21579	0.0711692	0.363769	0.8877	1.616	237.113	-	-	-
M255T57_3_NEG	Hexadecanoic acid	HMDB0303203	-	C00249	Lipids and lipid-like molecules	Fatty Acyls	Fatty acids and conjugates	4.39576e+09	3.75676e+09	4.35642e+09	3.56914e+09	2.16142e+09	2.25127e+09	2.59713e+09	2.09752e+09	4.32299e+09	4.48091e+09	4.23584e+09	3.54968e+09	3.41513e+09	3.54735e+09	0.0548008	0.847008	0.945382	0.87974	0.957	255.233	ko01100//Metabolic pathways;ko01060//Biosynthesis of plant secondary metabolites;ko01040//Biosynthesis of unsaturated fatty acids;ko00061//Fatty acid biosynthesis;ko00071//Fatty acid degradation;ko01212//Fatty acid metabolism;ko00062//Fatty acid elongation	Chemical structure transformation maps;Global and overview maps;Lipid metabolism	Metabolism
M167T65_NEG	Chrysanthemic acid	--	--	-	--	--	--	4.76914e+06	8.42705e+06	1.43458e+07	5.30362e+06	1.01302e+07	7.73189e+06	2.05087e+07	1.85139e+07	2.28596e+07	2.13049e+07	6.31363e+06	1.84274e+07	8.45129e+06	1.7988e+07	1.0898	0.0231645	0.235202	0.864397	1.085	167.108	-	-	-
M126T263_NEG	Isoguvacine	HMDB0253644	-	-	Organoheterocyclic compounds	Pyridines and derivatives	Hydropyridines	3.02932e+07	3.65986e+07	2.30015e+07	2.1898e+07	3.59103e+07	2.74556e+07	4.61629e+07	4.02391e+07	3.01135e+07	4.39444e+07	3.30886e+07	4.14382e+07	2.91929e+07	3.91644e+07	0.423929	0.0426858	0.29174	0.852882	4.382	126.056	-	-	-
M217T316_NEG	Sulfuric acid	HMDB0001448	14808-79-8	C00059	Homogeneous non-metal compounds	Non-metal oxoanionic compounds	Non-metal sulfates	2.40633e+07	2.73363e+07	2.65134e+07	2.45549e+07	2.49498e+07	2.51395e+07	4.08063e+07	3.42648e+07	3.57466e+07	3.62989e+07	2.5021e+07	3.37828e+07	2.54262e+07	3.43201e+07	0.432736	0.0107831	0.186819	0.8519	5.268	216.91	ko01100//Metabolic pathways;ko01110//Biosynthesis of secondary metabolites;ko01120//Microbial metabolism in diverse environments;ko02010//ABC transporters;ko00230//Purine metabolism;ko00270//Cysteine and methionine metabolism;ko00261//Monobactam biosynthesis;ko00920//Sulfur metabolism	Amino acid metabolism;Biosynthesis of other secondary metabolites;Energy metabolism;Global and overview maps;Membrane transport;Nucleotide metabolism	Environmental Information Processing;Metabolism
M256T284_NEG	5-methylcytidine	HMDB0000982	2140-61-6	-	Nucleosides, nucleotides, and analogues	Pyrimidine nucleosides	HASH(0x74084f8)	1.36769e+08	1.36583e+08	1.38585e+08	1.32973e+08	1.33523e+08	1.26811e+08	1.20487e+08	1.27773e+08	1.14132e+08	1.22791e+08	1.32098e+08	1.26869e+08	1.34207e+08	1.24025e+08	-0.113831	0.0424026	0.29131	0.849551	4.726	256.096	-	-	-
M147T327_NEG	S-citramalic acid	--	--	C02614	--	--	--	1.68947e+07	3.26824e+07	3.2409e+07	3.2664e+07	2.8833e+07	2.80255e+07	3.83905e+07	4.51317e+07	4.24026e+07	4.15513e+07	2.8531e+07	3.60484e+07	2.85847e+07	3.86759e+07	0.43619	0.017284	0.215428	0.844409	5.454	147.03	ko01100//Metabolic pathways;ko00660//C5-Branched dibasic acid metabolism	Carbohydrate metabolism;Global and overview maps	Metabolism
M221T95_NEG	2-hydroxyibuprofen	HMDB0060920	-	-	Phenylpropanoids and polyketides	Phenylpropanoic acids	HASH(0x27db948)	2.03864e+06	1.40275e+07	1.52228e+07	4.93764e+06	1.15468e+07	7.19188e+06	1.9119e+07	2.19465e+07	2.92172e+07	2.18248e+07	7.34174e+06	1.62423e+07	9.16088e+06	1.92819e+07	1.07369	0.026952	0.246654	0.836059	1.583	221.118	-	-	-
M117T155_NEG	Beta-n-methylaminoalanine	--	--	-	--	--	--	2.98478e+07	3.19683e+07	3.4354e+07	3.0702e+07	3.44007e+07	3.06694e+07	1.8517e+07	2.01931e+07	1.81155e+07	1.77795e+07	3.39765e+07	2.63785e+07	3.19904e+07	2.24933e+07	-0.508139	0.0110656	0.187958	0.834768	2.579	117.056	-	-	-
M297T24_NEG	Ostruthin	--	--	-	--	--	--	3.4782e+08	2.73312e+08	3.9489e+08	2.40399e+08	3.44427e+08	2.69833e+08	4.15442e+08	3.26493e+08	2.49519e+08	4.27482e+08	4.12672e+08	2.04031e+08	3.1178e+08	3.39273e+08	0.121917	0.588615	0.841598	0.833112	0.399	297.153	-	-	-
M191T243_NEG	Mucic acid	HMDB0000639	526-99-8	C00879	Organic oxygen compounds	Organooxygen compounds	Carbohydrates and carbohydrate conjugates	2.57618e+07	1.26825e+07	1.89184e+07	1.80741e+07	1.59259e+07	1.79985e+07	1.00309e+07	1.07147e+07	7.95251e+06	9.27587e+06	1.35764e+07	8.81231e+06	1.82269e+07	1.00604e+07	-0.857373	0.0126644	0.201138	0.828737	4.046	191.02	ko01100//Metabolic pathways;ko00053//Ascorbate and aldarate metabolism	Carbohydrate metabolism;Global and overview maps	Metabolism
M319T67_NEG	11,12-dihydroxy-5z,8z,14z-eicosatrienoic acid	HMDB0002314	192461-95-3	C14774	Lipids and lipid-like molecules	Fatty Acyls	Eicosanoids	1.51878e+07	2.31789e+07	2.53046e+07	1.80391e+07	2.00998e+07	1.49753e+07	2.82695e+07	2.99302e+07	2.89401e+07	3.1514e+07	2.2021e+07	2.55251e+07	1.94642e+07	2.77e+07	0.509058	0.00912011	0.182054	0.824216	1.12	319.228	ko01100//Metabolic pathways;ko00590//Arachidonic acid metabolism;ko04726//Serotonergic synapse	Global and overview maps;Lipid metabolism;Nervous system	Metabolism;Organismal Systems
M145T308_NEG	DL-glutamine	--	--	-	--	--	--	1.11266e+07	9.1989e+06	1.17059e+07	1.21829e+07	9.01257e+06	1.03289e+07	1.08436e+07	1.12509e+07	1.09358e+07	1.02559e+07	3.33195e+07	6.84807e+07	1.05926e+07	2.41811e+07	1.19082	0.223661	0.587822	0.818645	5.129	145.062	-	-	-
M128T309_NEG	D-pyroglutamic acid	--	--	C02237	--	--	--	4.26689e+07	3.68481e+07	4.53731e+07	4.74435e+07	4.22407e+07	8.7922e+07	5.55636e+07	5.85396e+07	5.66618e+07	5.17023e+07	1.03532e+08	6.7304e+07	5.0416e+07	6.55505e+07	0.378724	0.22508	0.589818	0.816875	5.154	128.035	ko01100//Metabolic pathways;ko00470//D-Amino acid metabolism	Global and overview maps;Metabolism of other amino acids	Metabolism
M323T31_NEG	5-(tetradecyloxy)-2-furoic acid	--	--	-	--	--	--	1.02405e+07	1.19723e+07	1.34452e+07	1.22887e+07	1.36971e+07	1.46598e+07	1.76278e+07	2.40251e+07	2.12364e+07	1.77995e+07	1.48321e+07	2.67261e+07	1.27173e+07	2.03745e+07	0.679976	0.00626788	0.1569	0.812724	0.523	323.223	-	-	-
M337T19_NEG	Pinolidoxin	HMDB0301836	-	-	Organoheterocyclic compounds	Oxocins	HASH(0x218cac8)	5.48797e+07	4.31441e+07	4.33818e+07	3.59024e+06	2.1405e+07	1.54543e+07	7.06779e+07	4.6415e+06	4.35757e+07	7.80981e+07	6.43008e+07	2.52072e+07	3.03092e+07	4.77502e+07	0.655753	0.317124	0.668863	0.81259	0.321	337.152	-	-	-
M147T26_NEG	Nitric acid	HMDB0002878	14797-55-8	C00244	Homogeneous non-metal compounds	Non-metal oxoanionic compounds	Non-metal nitrates	5.10258e+07	5.35933e+07	5.50672e+07	3.71063e+07	4.66476e+07	7.90729e+07	3.19535e+07	4.81577e+07	3.65561e+07	4.72876e+07	4.17059e+07	4.26736e+07	5.37522e+07	4.13891e+07	-0.377072	0.11605	0.453728	0.809277	0.437	146.966	ko01100//Metabolic pathways;ko01120//Microbial metabolism in diverse environments;ko02010//ABC transporters;ko00910//Nitrogen metabolism	Energy metabolism;Global and overview maps;Membrane transport	Environmental Information Processing;Metabolism
M167T272_NEG	Norharmane	HMDB0012897	244-63-3	-	Organoheterocyclic compounds	Indoles and derivatives	Pyridoindoles	1.46285e+08	1.50659e+08	1.54368e+08	1.54307e+08	1.5171e+08	1.3956e+08	1.58362e+08	1.49657e+08	1.60907e+08	1.58547e+08	1.64634e+08	1.57778e+08	1.49481e+08	1.58314e+08	0.0828241	0.0258626	0.243268	0.794381	4.53	167.044	-	-	-
M186T252_NEG	3-cyano-7-hydroxycoumarin	--	--	-	--	--	--	6.23494e+07	7.27542e+07	7.43726e+07	6.94974e+07	5.85039e+07	5.86935e+07	7.83528e+07	7.73627e+07	7.67933e+07	7.77008e+07	6.56632e+07	7.63305e+07	6.60285e+07	7.53672e+07	0.190849	0.0137801	0.203325	0.786422	4.198	186.018	-	-	-
M221T192_NEG	Phe-gly	HMDB0304788	-	-	Organic acids and derivatives	Carboxylic acids and derivatives	Amino acids, peptides, and analogues	3.24682e+08	1.70617e+08	2.50855e+08	1.58542e+08	1.65508e+08	1.84413e+08	2.76036e+08	2.77941e+08	1.75723e+08	1.97657e+08	2.11785e+08	2.51577e+08	2.09103e+08	2.31787e+08	0.148585	0.464392	0.772597	0.785708	3.203	221.093	-	-	-
M152T138_NEG	Dopamine	HMDB0000073	62-31-7	C03758	Benzenoids	Phenols	Benzenediols	5.44288e+06	5.24296e+06	6.23221e+06	2.24713e+07	2.89202e+07	8.07752e+06	2.24129e+07	2.23923e+07	2.27911e+07	2.13961e+07	2.23228e+07	2.2402e+07	1.27312e+07	2.22862e+07	0.807785	0.0776341	0.380173	0.781675	2.308	152.002	ko01100//Metabolic pathways;ko01110//Biosynthesis of secondary metabolites;ko01060//Biosynthesis of plant secondary metabolites;ko04976//Bile secretion;ko01063//Biosynthesis of alkaloids derived from shikimate pathway;ko04080//Neuroactive ligand-receptor interaction;ko00350//Tyrosine metabolism;ko04024//cAMP signaling pathway;ko05012//Parkinson disease;ko04917//Prolactin signaling pathway;ko04721…	Amino acid metabolism;Cellular community - eukaryotes;Chemical structure transformation maps;Digestive system;Endocrine system;Global and overview maps;Nervous system;Neurodegenerative disease;Signal transduction;Signaling molecules and interaction;Substance dependence	Cellular Processes;Environmental Information Processing;Human Diseases;Metabolism;Organismal Systems
M88T194_NEG	D-alanine	HMDB0001310	338-69-2	C00133	Organic acids and derivatives	Carboxylic acids and derivatives	Amino acids, peptides, and analogues	7.68367e+08	7.99472e+08	8.46344e+08	8.70272e+08	8.47695e+08	7.85203e+08	7.87085e+08	8.18151e+08	7.99086e+08	7.53275e+08	8.03366e+08	8.33162e+08	8.19559e+08	7.99021e+08	-0.0366143	0.444189	0.759447	0.780984	3.23	88.0405	ko01100//Metabolic pathways;ko00470//D-Amino acid metabolism;ko04742//Taste transduction	Global and overview maps;Metabolism of other amino acids;Sensory system	Metabolism;Organismal Systems
M117T242_NEG	Methylmalonic acid	HMDB0000202	516-05-2	C02170	Organic acids and derivatives	Carboxylic acids and derivatives	Dicarboxylic acids and derivatives	6.98931e+07	4.09226e+07	4.58639e+07	4.26627e+07	3.68094e+07	3.48806e+07	4.82835e+07	4.84431e+07	7.0304e+07	4.60528e+07	5.5423e+07	7.64913e+07	4.51721e+07	5.74996e+07	0.348121	0.218057	0.58269	0.777291	4.028	117.019	ko01100//Metabolic pathways;ko00240//Pyrimidine metabolism;ko00640//Propanoate metabolism;ko00280//Valine, leucine and isoleucine degradation	Amino acid metabolism;Carbohydrate metabolism;Global and overview maps;Nucleotide metabolism	Metabolism
M153T289_NEG	4-mercaptobenzoic acid	HMDB0246485	-	-	Benzenoids	Benzene and substituted derivatives	Benzoic acids and derivatives	1.25396e+08	1.26062e+08	7.89334e+07	7.6502e+07	7.91186e+07	7.9784e+07	1.2847e+08	8.52995e+07	9.06332e+07	1.36753e+08	8.66925e+07	1.38523e+08	9.42993e+07	1.11062e+08	0.236044	0.330453	0.684346	0.773236	4.818	152.996	-	-	-
M150T119_NEG	2'-hydroxy-4'-methoxyacetophenone	--	--	-	--	--	--	7.15619e+07	6.54004e+07	7.623e+07	8.72797e+07	4.49606e+07	5.60468e+07	3.69957e+07	4.45681e+07	4.18625e+07	3.44632e+07	9.57175e+07	6.02886e+07	6.69132e+07	5.2316e+07	-0.35504	0.380482	0.717142	0.7682	1.986	150.042	-	-	-
M116T110_NEG	Acetylglycine	HMDB0000532	543-24-8	-	Organic acids and derivatives	Carboxylic acids and derivatives	Amino acids, peptides, and analogues	3.87332e+06	2.37622e+06	4.92321e+06	5.30518e+06	4.78005e+06	5.63157e+06	8.01939e+06	7.98125e+06	1.43026e+07	6.964e+06	2.1786e+07	1.32846e+07	4.48159e+06	1.20563e+07	1.42771	0.017824	0.216608	0.7625	1.83	116.035	-	-	-
M250T124_NEG	Muramic acid	HMDB0003254	1114-41-6	-	Organic oxygen compounds	Organooxygen compounds	Carbohydrates and carbohydrate conjugates	6.95682e+06	1.29273e+07	1.06394e+07	9.16644e+06	1.37317e+07	1.14131e+07	4.78625e+06	5.14222e+06	4.26658e+06	4.54499e+06	3.75027e+06	4.77297e+06	1.08058e+07	4.54388e+06	-1.24981	0.00225401	0.108459	0.761327	2.064	250.109	-	-	-
M141T539_NEG	Cis,cis-muconic acid	HMDB0006331	1119-72-8	C02480	Lipids and lipid-like molecules	Fatty Acyls	Fatty acids and conjugates	2.24553e+08	2.33372e+08	8.0324e+07	2.14764e+08	2.38791e+08	2.41818e+08	2.31212e+08	2.24375e+08	2.28759e+08	2.26154e+08	2.33588e+08	2.29527e+08	2.05604e+08	2.28936e+08	0.155079	0.398692	0.728835	0.760542	8.98	141.017	ko01100//Metabolic pathways;ko01120//Microbial metabolism in diverse environments	Global and overview maps	Metabolism
M173T163_NEG	Shikimic acid	HMDB0003070	138-59-0	C00493	Organic oxygen compounds	Organooxygen compounds	Alcohols and polyols	1.66302e+06	1.04449e+07	9.95752e+06	1.48575e+06	4.08486e+06	3.93481e+06	1.52251e+07	1.72153e+07	1.6391e+07	1.75667e+07	2.42822e+06	1.15577e+07	5.2618e+06	1.33973e+07	1.34832	0.0239022	0.236886	0.757369	2.71	173.046	ko01100//Metabolic pathways;ko01110//Biosynthesis of secondary metabolites;ko01060//Biosynthesis of plant secondary metabolites;ko01063//Biosynthesis of alkaloids derived from shikimate pathway;ko01230//Biosynthesis of amino acids;ko01061//Biosynthesis of phenylpropanoids;ko01070//Biosynthesis of plant hormones;ko00400//Phenylalanine, tyrosine and tryptophan biosynthesis	Amino acid metabolism;Chemical structure transformation maps;Global and overview maps	Metabolism
M130T251_NEG	Hydroxyproline	HMDB0240251	618-27-9	C01157	Organic acids and derivatives	Carboxylic acids and derivatives	Amino acids, peptides, and analogues	1.02656e+08	1.01971e+08	1.02383e+08	1.13654e+08	8.74454e+07	9.65558e+07	9.58017e+07	9.43011e+07	9.88777e+07	9.9504e+07	4.67323e+07	9.68055e+07	1.00777e+08	8.86704e+07	-0.184649	0.101592	0.431284	0.75104	4.19	130.051	ko01100//Metabolic pathways;ko02010//ABC transporters;ko00470//D-Amino acid metabolism;ko00330//Arginine and proline metabolism	Amino acid metabolism;Global and overview maps;Membrane transport;Metabolism of other amino acids	Environmental Information Processing;Metabolism
M85T225_NEG	1,4-butynediol	HMDB0245045	-	-	Organic oxygen compounds	Organooxygen compounds	Alcohols and polyols	3.08527e+08	3.29441e+08	3.37929e+08	3.34036e+08	3.54727e+08	3.19464e+08	3.67814e+08	4.04365e+08	3.89109e+08	3.63437e+08	2.46534e+08	3.38558e+08	3.30687e+08	3.51636e+08	0.0886166	0.474609	0.779258	0.749788	3.749	85.0295	-	-	-
M165T26_1_NEG	3-(4-hydroxyphenyl)propionic acid	--	--	-	--	--	--	1.5309e+07	1.60516e+07	1.36977e+07	2.35653e+07	1.35226e+07	1.37408e+07	6.48708e+07	3.51522e+07	2.49372e+07	1.40865e+07	1.77233e+07	1.7023e+07	1.59812e+07	2.89655e+07	0.857962	0.177413	0.538646	0.746278	0.433	164.992	-	-	-
M387T293_1_NEG	Dechlorodiploicin	--	--	-	--	--	--	2.08926e+07	1.76694e+07	1.69807e+07	1.32882e+07	1.98592e+07	1.68177e+07	1.21501e+07	1.3112e+07	9.2247e+06	1.30612e+07	1.01695e+07	1.03089e+07	1.75846e+07	1.13377e+07	-0.633186	0.00679664	0.162998	0.731938	4.882	386.969	-	-	-
M261T325_NEG	Sorbitol 6-phosphate	HMDB0005831	20479-58-7	C01096	Organic oxygen compounds	Organooxygen compounds	Carbohydrates and carbohydrate conjugates	4.9915e+07	5.75975e+07	4.75597e+07	5.01592e+07	7.40154e+07	5.78267e+07	5.9824e+07	3.80487e+07	3.29293e+07	5.57586e+07	5.63517e+07	2.67955e+07	5.61789e+07	4.49513e+07	-0.321665	0.141735	0.493112	0.725351	5.424	260.999	ko01100//Metabolic pathways;ko00051//Fructose and mannose metabolism	Carbohydrate metabolism;Global and overview maps	Metabolism
M214T328_1_NEG	sn-Glycerol 3-phosphoethanolamine	--	--	-	--	--	--	3.42969e+07	2.56428e+07	4.09897e+07	3.6286e+07	3.91989e+07	7.32009e+07	2.16627e+07	2.12494e+07	1.75335e+07	4.30963e+07	3.82095e+07	3.41712e+07	4.16026e+07	2.93204e+07	-0.504766	0.131531	0.47605	0.72317	5.46	214.049	-	-	-
M251T145_NEG	Deoxyinosine	HMDB0000071	890-38-0	C05512	Nucleosides, nucleotides, and analogues	Purine nucleosides	Purine 2'-deoxyribonucleosides	3.04706e+07	2.2605e+07	2.19473e+07	2.67691e+07	2.52821e+07	2.64385e+07	2.10089e+07	2.10229e+07	1.79661e+07	1.80296e+07	1.67473e+07	2.19872e+07	2.55854e+07	1.94603e+07	-0.394786	0.00552806	0.153076	0.719258	2.42	251.079	ko01100//Metabolic pathways;ko02010//ABC transporters;ko00230//Purine metabolism	Global and overview maps;Membrane transport;Nucleotide metabolism	Environmental Information Processing;Metabolism
M253T229_NEG	Val-His	HMDB0029129	13589-07-6	-	Organic acids and derivatives	Carboxylic acids and derivatives	Amino acids, peptides, and analogues	3.85961e+08	1.02239e+08	1.67705e+08	1.39251e+08	1.18701e+08	1.55221e+08	2.32309e+08	1.71402e+08	1.36122e+08	1.33298e+08	2.90351e+08	2.64829e+08	1.7818e+08	2.04718e+08	0.200306	0.597791	0.845186	0.718534	3.812	253.131	-	-	-
M249T31_NEG	4,4'-sulfonylbisphenol	--	--	-	--	--	--	3.61828e+06	6.89822e+06	9.40417e+06	2.75914e+06	4.10475e+06	6.51659e+06	9.82305e+06	7.37091e+06	8.77528e+06	1.01536e+07	2.31734e+07	1.62617e+07	5.55019e+06	1.2593e+07	1.18201	0.0603593	0.339769	0.717811	0.519	249.008	-	-	-
M143T150_NEG	1-naphthol	HMDB0012138	90-15-3	C11714	Benzenoids	Naphthalenes	Naphthols and derivatives	2.97781e+06	7.72852e+06	8.30321e+06	4.30992e+06	5.91673e+06	5.06682e+06	1.29735e+07	1.4503e+07	1.42651e+07	1.42074e+07	4.27174e+06	1.25484e+07	5.71717e+06	1.21282e+07	1.08499	0.0143943	0.205458	0.714146	2.503	143.071	ko00980//Metabolism of xenobiotics by cytochrome P450;ko07114//Naphthalene family	Skeleton-based classification;Xenobiotics biodegradation and metabolism	Drug Development;Metabolism
M299T283_2_NEG	(3r)-3-(3,4-dimethoxyphenyl)-8-hydroxy-3,4-dihydroisochromen-1-one	--	--	-	--	--	--	5.32327e+08	5.23532e+08	5.532e+08	5.58479e+08	5.01161e+08	4.65524e+08	4.46974e+08	5.20392e+08	4.8831e+08	4.61608e+08	5.89085e+08	5.04104e+08	5.2237e+08	5.01746e+08	-0.0581162	0.526412	0.807459	0.709387	4.717	299.101	-	-	-
M277T130_NEG	Phe-ile	HMDB0028998	22951-94-6	-	Organic acids and derivatives	Carboxylic acids and derivatives	Amino acids, peptides, and analogues	1.71875e+08	8.08171e+07	1.0968e+08	9.39632e+07	8.10213e+07	1.02912e+08	1.25832e+08	9.94038e+07	1.03116e+08	8.90896e+07	1.84819e+08	1.3961e+08	1.06712e+08	1.23645e+08	0.21249	0.451824	0.766529	0.704657	2.173	277.156	-	-	-
M113T189_NEG	Dihydrouracil	HMDB0000076	504-07-4	C00429	Organoheterocyclic compounds	Diazines	Pyrimidines and pyrimidine derivatives	4.15773e+07	4.51818e+07	4.5748e+07	3.82942e+07	3.35489e+07	3.57799e+07	2.37517e+07	2.97507e+07	2.15815e+07	2.40709e+07	5.08766e+07	3.35309e+07	4.00217e+07	3.05937e+07	-0.387547	0.182527	0.543834	0.699203	3.152	113.036	ko01100//Metabolic pathways;ko00240//Pyrimidine metabolism;ko00410//beta-Alanine metabolism;ko00770//Pantothenate and CoA biosynthesis	Global and overview maps;Metabolism of cofactors and vitamins;Metabolism of other amino acids;Nucleotide metabolism	Metabolism
M361T98_NEG	Limaprost	HMDB0254093	-	-	Lipids and lipid-like molecules	Fatty Acyls	Fatty acids and conjugates	1.16356e+07	2.35883e+07	2.55269e+07	1.69959e+07	1.41948e+07	1.52898e+07	2.66101e+07	2.97008e+07	2.48791e+07	2.48289e+07	1.87651e+07	2.40943e+07	1.78719e+07	2.48131e+07	0.473407	0.0214681	0.228823	0.684964	1.626	361.238	-	-	-
M217T270_NEG	Chlorophene	HMDB0245035	-	C06174	Benzenoids	Benzene and substituted derivatives	Diphenylmethanes	3.30216e+07	4.74519e+07	5.51965e+07	5.20323e+07	4.19025e+07	3.95905e+07	3.92535e+07	3.8965e+07	3.8074e+07	4.03286e+07	3.05034e+07	3.56867e+07	4.48659e+07	3.71352e+07	-0.272833	0.0664333	0.350684	0.681481	4.495	217.033	ko01100//Metabolic pathways;ko01110//Biosynthesis of secondary metabolites;ko00982//Drug metabolism - cytochrome P450	Global and overview maps;Xenobiotics biodegradation and metabolism	Metabolism
M113T25_NEG	Acetylendicarboxylate	--	--	C03248	--	--	--	1.0837e+08	8.49369e+07	1.01432e+08	9.0772e+07	7.73602e+07	9.23793e+07	9.85319e+07	8.23682e+07	3.08439e+07	8.86701e+07	7.88993e+07	9.43219e+07	9.25418e+07	7.89392e+07	-0.229363	0.291071	0.647024	0.676234	0.42	112.986	ko00620//Pyruvate metabolism	Carbohydrate metabolism	Metabolism
M247T178_NEG	Butanoic acid, 4-(2,4-dichlorophenoxy)-	--	--	-	--	--	--	6.01056e+06	3.02157e+07	2.8891e+07	3.11688e+07	4.55163e+06	1.17873e+07	4.57669e+06	1.18506e+07	1.45509e+07	1.21538e+07	5.07111e+06	1.245e+07	1.87708e+07	1.01089e+07	-0.892873	0.077211	0.379672	0.672937	2.959	246.992	-	-	-
M185T44_2_NEG	Undecanoic acid	HMDB0000947	112-37-8	-	Lipids and lipid-like molecules	Fatty Acyls	Fatty acids and conjugates	1.22147e+07	1.27757e+07	1.28511e+07	9.91254e+06	9.19515e+06	1.51862e+07	1.74371e+07	1.55884e+07	1.41539e+07	1.65319e+07	1.73299e+07	2.65017e+07	1.20226e+07	1.79238e+07	0.576131	0.0105337	0.186819	0.671873	0.739	185.155	-	-	-
M130T430_NEG	L-Isoleucine	HMDB0000557	1509-34-8	C00407	Organic acids and derivatives	Carboxylic acids and derivatives	Amino acids, peptides, and analogues	2.72619e+07	1.37656e+07	1.69058e+07	3.24542e+07	5.60086e+07	1.41668e+07	7.41178e+07	3.13455e+07	2.33125e+07	9.59993e+07	1.10478e+07	1.29247e+07	2.67605e+07	4.14579e+07	0.631543	0.389667	0.723322	0.670196	7.168	130.087	ko01100//Metabolic pathways;ko01110//Biosynthesis of secondary metabolites;ko01060//Biosynthesis of plant secondary metabolites;ko02010//ABC transporters;ko01230//Biosynthesis of amino acids;ko01064//Biosynthesis of alkaloids derived from ornithine, lysine and nicotinic acid;ko01210//2-Oxocarboxylic acid metabolism;ko05230//Central carbon metabolism in cancer;ko04974//Protein digestion and absorp…	Amino acid metabolism;Cancer: overview;Chemical structure transformation maps;Digestive system;Global and overview maps;Infectious disease: bacterial;Membrane transport;Translation	Environmental Information Processing;Genetic Information Processing;Human Diseases;Metabolism;Organismal Systems
M147T188_NEG	Phenyllactic acid	HMDB0000779	828-01-3	C01479	Phenylpropanoids and polyketides	Phenylpropanoic acids	HASH(0x22917a8)	5.71848e+08	4.11923e+08	4.68315e+08	4.99398e+08	4.2577e+08	4.38421e+08	4.86084e+08	5.10022e+08	4.72742e+08	4.6026e+08	4.88802e+08	5.10821e+08	4.69279e+08	4.88122e+08	0.0567956	0.547437	0.818717	0.66896	3.141	147.045	ko01110//Biosynthesis of secondary metabolites	Global and overview maps	Metabolism
M241T93_NEG	Thiopental	HMDB0014737	76-75-5	C07521	Organoheterocyclic compounds	Diazines	Pyrimidines and pyrimidine derivatives	2.87922e+08	1.66759e+08	1.94658e+08	2.34756e+08	4.21983e+08	3.78205e+08	3.39294e+08	4.02322e+08	3.09997e+08	2.86619e+08	1.51452e+08	3.3976e+08	2.80714e+08	3.04907e+08	0.11927	0.742249	0.90381	0.665833	1.545	241.083	ko07230//GABA-A receptor agonists/antagonists	Target-based classification: Ion channels	Drug Development
M200T105_NEG	Cysteine-s-sulfate	HMDB0000731	1637-71-4	C05824	Organic acids and derivatives	Carboxylic acids and derivatives	Amino acids, peptides, and analogues	3.05569e+07	3.35619e+07	3.02391e+07	3.83157e+07	4.65111e+07	4.2888e+07	4.12123e+07	6.94419e+07	2.76998e+07	5.82199e+07	4.02381e+07	3.95835e+07	3.70121e+07	4.60659e+07	0.315702	0.236795	0.603403	0.656653	1.754	199.988	ko01100//Metabolic pathways;ko01230//Biosynthesis of amino acids;ko00270//Cysteine and methionine metabolism	Amino acid metabolism;Global and overview maps	Metabolism
M206T137_NEG	N-acetyl-l-phenylalanine	HMDB0000512	2018-61-3	C03519	Organic acids and derivatives	Carboxylic acids and derivatives	Amino acids, peptides, and analogues	1.23835e+07	9.90944e+06	1.0075e+07	1.44467e+07	3.13302e+07	2.35235e+07	7.18062e+06	5.36817e+06	4.4799e+06	4.83793e+06	1.83875e+07	1.15645e+07	1.69447e+07	8.63643e+06	-0.97233	0.00264891	0.114758	0.653539	2.279	206.082	ko01100//Metabolic pathways;ko00360//Phenylalanine metabolism	Amino acid metabolism;Global and overview maps	Metabolism
M103T191_NEG	2-keto-d-gluconic acid	--	--	C06473	--	--	--	1.22471e+08	6.81458e+07	1.17322e+08	7.1966e+07	1.11527e+08	1.05572e+08	6.88835e+07	7.06226e+07	6.7092e+07	6.78419e+07	1.17761e+08	1.10931e+08	9.95008e+07	8.38554e+07	-0.246805	0.234282	0.600746	0.652245	3.186	103.004	ko01100//Metabolic pathways;ko01120//Microbial metabolism in diverse environments;ko00030//Pentose phosphate pathway	Carbohydrate metabolism;Global and overview maps	Metabolism
M321T20_2_NEG	8-gingerol	--	--	-	--	--	--	2.29712e+07	1.56567e+07	1.54047e+07	1.40253e+07	1.88441e+07	1.50456e+07	2.49372e+07	1.92626e+07	1.5817e+07	3.00353e+07	4.20058e+07	1.58177e+07	1.69913e+07	2.46459e+07	0.536556	0.107665	0.442182	0.646721	0.332	321.211	-	-	-
M186T166_NEG	7-keto-8-aminopelargonic acid	HMDB0240687	682799-71-9	C01092	Lipids and lipid-like molecules	Fatty Acyls	Fatty acids and conjugates	1.4849e+07	1.55593e+07	2.04124e+07	1.46865e+07	1.33951e+07	1.299e+07	9.60025e+06	8.44785e+06	1.25736e+07	8.95934e+06	8.54372e+06	1.29576e+07	1.53154e+07	1.01804e+07	-0.589189	0.00594282	0.1569	0.642827	2.763	186.114	ko01100//Metabolic pathways;ko00780//Biotin metabolism	Global and overview maps;Metabolism of cofactors and vitamins	Metabolism
M295T70_NEG	12,13-dihydroxy-9z-octadecenoic acid	--	--	-	--	--	--	9.79395e+07	1.17088e+08	1.10045e+08	1.0604e+08	1.19356e+07	8.90056e+07	1.098e+08	1.07793e+08	1.0395e+08	1.07855e+08	9.54606e+07	1.0376e+08	8.86757e+07	1.0477e+08	0.240614	0.303322	0.658859	0.642149	1.162	295.228	-	-	-
M394T79_NEG	N-oleyl-leucine	--	--	-	--	--	--	1.60077e+07	1.40158e+07	1.31579e+07	1.23174e+07	1.08819e+07	1.34536e+07	7.73743e+06	7.01295e+06	6.52436e+06	8.12893e+06	1.25483e+07	8.89818e+06	1.33057e+07	8.47502e+06	-0.650757	0.0204004	0.225613	0.641691	1.319	394.333	-	-	-
M180T22_NEG	3-amino-3-(4-hydroxyphenyl)propionate	HMDB0003831	-	C04368	Organic acids and derivatives	Carboxylic acids and derivatives	Amino acids, peptides, and analogues	7.70942e+07	7.46239e+07	8.18292e+07	6.85749e+07	7.28369e+07	7.68122e+07	7.96959e+07	8.55328e+07	8.11091e+07	8.05489e+07	7.95342e+07	7.88623e+07	7.52952e+07	8.08805e+07	0.103234	0.0444959	0.296386	0.641562	0.367	179.989	ko00350//Tyrosine metabolism	Amino acid metabolism	Metabolism
M179T289_NEG	Myo-inositol	HMDB0000211	87-89-8	C00137	Organic oxygen compounds	Organooxygen compounds	Alcohols and polyols	1.81762e+08	1.83931e+08	1.93174e+08	1.91628e+08	1.96883e+08	1.81316e+08	1.97627e+08	1.9841e+08	1.91837e+08	1.87028e+08	1.99824e+08	1.93765e+08	1.88116e+08	1.94749e+08	0.0499928	0.122909	0.46367	0.639654	4.819	179.056	ko01100//Metabolic pathways;ko01110//Biosynthesis of secondary metabolites;ko01120//Microbial metabolism in diverse environments;ko02010//ABC transporters;ko00053//Ascorbate and aldarate metabolism;ko00052//Galactose metabolism;ko00562//Inositol phosphate metabolism;ko04070//Phosphatidylinositol signaling system	Carbohydrate metabolism;Global and overview maps;Membrane transport;Signal transduction	Environmental Information Processing;Metabolism
M329T71_NEG	Fa 18:1+3o	--	--	-	--	--	--	7.72877e+07	1.01605e+08	6.80891e+07	7.87672e+07	7.91617e+07	2.72485e+08	1.91902e+08	5.44709e+07	2.78472e+08	1.84802e+08	9.10017e+07	6.03048e+07	1.12899e+08	1.43492e+08	0.345937	0.635486	0.855414	0.638318	1.185	329.249	-	-	-
M301T225_NEG	Nordihydroguaiaretic acid	HMDB0014325	27686-84-6	-	Lignans, neolignans and related compounds	Dibenzylbutane lignans	HASH(0x1721898)	7.30272e+07	5.12933e+07	6.33042e+07	5.76428e+07	3.66795e+07	5.08869e+07	6.46542e+07	8.19129e+07	7.29871e+07	6.7426e+07	4.51431e+07	6.09903e+07	5.54723e+07	6.55189e+07	0.240144	0.103354	0.433764	0.632655	3.745	301.152	-	-	-
M201T307_NEG	2-naphthoxyacetic acid	HMDB0032706	120-23-0	-	Benzenoids	Benzene and substituted derivatives	Phenoxyacetic acid derivatives	2.59595e+07	1.22007e+07	1.24918e+07	1.12638e+07	6.38171e+06	9.08111e+06	2.28463e+07	2.28605e+07	2.15074e+07	2.20239e+07	1.13309e+07	1.819e+07	1.28964e+07	1.97932e+07	0.61803	0.0249583	0.240711	0.616037	5.122	201.052	-	-	-
M100T193_NEG	1-aminocyclopropanecarboxylic acid	HMDB0036458	22059-21-8	C01234	Organic acids and derivatives	Carboxylic acids and derivatives	Amino acids, peptides, and analogues	5.20783e+07	5.68524e+07	5.33977e+07	5.77351e+07	5.86876e+07	5.45362e+07	6.34768e+07	6.09701e+07	6.18492e+07	5.38518e+07	6.20839e+07	6.28018e+07	5.55479e+07	6.08389e+07	0.131263	0.061285	0.34089	0.612236	3.215	100.04	ko01100//Metabolic pathways;ko01110//Biosynthesis of secondary metabolites;ko01060//Biosynthesis of plant secondary metabolites;ko01070//Biosynthesis of plant hormones;ko00270//Cysteine and methionine metabolism	Amino acid metabolism;Chemical structure transformation maps;Global and overview maps	Metabolism
M287T294_NEG	Dihydrokaempferol	HMDB0030847	480-20-6	C00974	Phenylpropanoids and polyketides	Flavonoids	Flavans	4.44952e+07	6.67456e+07	5.96797e+07	5.15268e+07	4.87106e+07	6.02274e+07	3.78217e+07	3.7753e+07	3.51511e+07	4.26827e+07	7.22629e+07	4.99262e+07	5.52309e+07	4.59329e+07	-0.265947	0.272519	0.633434	0.612214	4.9	287.05	ko01100//Metabolic pathways;ko01110//Biosynthesis of secondary metabolites;ko01061//Biosynthesis of phenylpropanoids	Chemical structure transformation maps;Global and overview maps	Metabolism
M171T57_NEG	Fa 9:1+1o	--	--	C16322	--	--	--	1.29509e+08	3.89322e+08	2.77212e+08	2.02831e+08	1.61878e+08	1.38025e+08	3.05533e+08	1.7379e+08	2.12477e+08	2.30497e+08	6.53696e+07	1.88807e+08	2.16463e+08	1.96079e+08	-0.142685	0.727587	0.896102	0.609324	0.944	171.103	ko01110//Biosynthesis of secondary metabolites;ko00592//alpha-Linolenic acid metabolism	Global and overview maps;Lipid metabolism	Metabolism
M313T456_2_NEG	1,4a-dimethyl-9-oxo-7-propan-2-yl-3,4,10,10a-tetrahydro-2h-phenanthrene-1-carboxylic acid	--	--	-	--	--	--	8.67204e+07	8.41694e+07	8.9547e+07	1.2566e+08	8.19819e+07	8.81588e+07	7.24088e+07	7.41482e+07	1.02409e+08	7.94959e+07	9.06547e+07	8.48616e+07	9.27063e+07	8.39964e+07	-0.142339	0.359015	0.705167	0.60675	7.594	313.186	-	-	-
M365T20_NEG	15-cyclohexylpentanorprostaglandin f2.alpha.	--	--	-	--	--	--	8.28818e+06	4.94693e+06	6.86521e+06	6.58248e+06	9.75541e+06	8.03649e+06	1.22269e+07	8.48675e+06	9.85548e+06	1.34208e+07	2.21252e+07	1.01202e+07	7.41245e+06	1.27059e+07	0.777477	0.0193788	0.220751	0.605087	0.326	365.236	-	-	-
M143T181_NEG	Demethoxycurcumin	HMDB0033801	22608-11-3	C17742	Phenylpropanoids and polyketides	Diarylheptanoids	Linear diarylheptanoids	9.33402e+06	1.03501e+07	1.03378e+07	1.24401e+07	2.09423e+06	5.61121e+06	3.19377e+06	3.0877e+06	5.85312e+06	2.9775e+06	5.3135e+06	1.89002e+06	8.36124e+06	3.71927e+06	-1.1687	0.0477696	0.301918	0.599756	3.018	143.046	ko01110//Biosynthesis of secondary metabolites	Global and overview maps	Metabolism
M347T362_NEG	Inosine 5'-monophosphate	HMDB0000175	131-99-7	C00130	Nucleosides, nucleotides, and analogues	Purine nucleotides	Purine ribonucleotides	7.64525e+06	1.24776e+07	1.45047e+07	9.69489e+06	6.53082e+06	7.12588e+06	1.77811e+07	1.65896e+07	1.89507e+07	1.92921e+07	6.48981e+06	1.36257e+07	9.66319e+06	1.54548e+07	0.677486	0.0136361	0.203325	0.599706	6.028	347.039	ko01100//Metabolic pathways;ko01110//Biosynthesis of secondary metabolites;ko01060//Biosynthesis of plant secondary metabolites;ko01070//Biosynthesis of plant hormones;ko00230//Purine metabolism;ko01065//Biosynthesis of alkaloids derived from histidine and purine;ko04742//Taste transduction;ko01523//Antifolate resistance	Chemical structure transformation maps;Drug resistance: antineoplastic;Global and overview maps;Nucleotide metabolism;Sensory system	Human Diseases;Metabolism;Organismal Systems
M239T221_NEG	4'-hydroxyflavanone	HMDB0246634	-	-	Phenylpropanoids and polyketides	Flavonoids	Flavans	1.46518e+07	1.45344e+07	2.38568e+07	1.39063e+07	1.3692e+07	7.56804e+06	1.37589e+07	3.68175e+07	2.32961e+07	1.25442e+07	1.60526e+07	2.66782e+07	1.47016e+07	2.15246e+07	0.550015	0.184827	0.546745	0.594947	3.684	239.077	-	-	-
M236T335_NEG	Chicoric acid	HMDB0033938	52248-48-3	-	Organic acids and derivatives	Carboxylic acids and derivatives	Tetracarboxylic acids and derivatives	8.44783e+07	4.53919e+07	4.99696e+07	6.25739e+07	8.25762e+07	7.2452e+07	5.78164e+07	6.44994e+07	4.91732e+07	4.14876e+07	6.77362e+07	5.80742e+07	6.62403e+07	5.64645e+07	-0.230366	0.208316	0.571895	0.591317	5.575	236.024	-	-	-
M214T83_NEG	Atrazine	HMDB0041830	1912-24-9	C06551	Organoheterocyclic compounds	Triazines	1,3,5-triazines	1.80122e+07	1.63844e+07	1.92963e+07	1.92886e+07	1.25292e+07	1.45107e+07	8.90756e+06	1.00883e+07	8.06083e+06	8.65877e+06	1.94188e+07	1.30223e+07	1.66702e+07	1.13594e+07	-0.553385	0.120564	0.461303	0.58869	1.378	214.072	ko01100//Metabolic pathways;ko01120//Microbial metabolism in diverse environments	Global and overview maps	Metabolism
M365T28_NEG	17,20-dimethylprostaglandin f1.alpha.	--	--	-	--	--	--	2.0469e+07	1.98079e+07	2.82635e+07	2.36938e+07	2.01301e+07	2.20545e+07	1.87888e+07	1.73605e+07	2.18331e+07	1.89174e+07	1.36528e+07	1.5024e+07	2.24031e+07	1.75961e+07	-0.348445	0.00348958	0.132014	0.587427	0.462	365.268	-	-	-
M185T131_NEG	2,3-dihydroxybiphenyl	--	--	C02526	--	--	--	4.47657e+07	5.4904e+07	5.83878e+07	5.59083e+07	4.18471e+07	4.50246e+07	2.94346e+07	3.43265e+07	3.66413e+07	3.42513e+07	6.70559e+07	4.7579e+07	5.01396e+07	4.15481e+07	-0.271167	0.317785	0.669468	0.584561	2.183	185.057	ko01100//Metabolic pathways;ko01120//Microbial metabolism in diverse environments;ko00621//Dioxin degradation	Global and overview maps;Xenobiotics biodegradation and metabolism	Metabolism
M225T309_NEG	Chorismic acid	HMDB0012199	617-12-9	C00251	Organic acids and derivatives	Carboxylic acids and derivatives	Dicarboxylic acids and derivatives	7.86805e+06	5.5155e+06	4.95452e+06	7.09474e+06	1.12371e+07	9.23202e+06	1.44598e+07	1.11084e+07	1.13611e+07	1.30937e+07	1.0669e+07	1.04818e+07	7.65032e+06	1.18623e+07	0.632792	0.0201556	0.224639	0.583671	5.151	225.05	ko01100//Metabolic pathways;ko01110//Biosynthesis of secondary metabolites;ko01060//Biosynthesis of plant secondary metabolites;ko01063//Biosynthesis of alkaloids derived from shikimate pathway;ko01230//Biosynthesis of amino acids;ko01061//Biosynthesis of phenylpropanoids;ko01070//Biosynthesis of plant hormones;ko00130//Ubiquinone and other terpenoid-quinone biosynthesis;ko00400//Phenylalanine, t…	Amino acid metabolism;Chemical structure transformation maps;Global and overview maps;Metabolism of cofactors and vitamins	Metabolism
M243T347_NEG	Dioxybenzone	HMDB0251439	-	-	Benzenoids	Benzene and substituted derivatives	Benzophenones	6.60115e+07	4.22624e+07	4.58659e+07	3.95903e+07	2.65392e+07	3.41782e+07	5.99822e+07	5.65338e+07	5.16958e+07	5.23464e+07	3.87177e+07	4.73699e+07	4.24079e+07	5.11076e+07	0.269205	0.0413475	0.286884	0.583181	5.777	243.062	-	-	-
M211T294_NEG	Xanthosine 5'-monophosphate	HMDB0001554	523-98-8	C00655	Nucleosides, nucleotides, and analogues	Purine nucleotides	Purine ribonucleotides	1.35885e+07	1.50723e+07	1.30744e+07	1.2376e+07	1.09787e+07	1.06359e+07	2.07638e+07	2.05381e+07	2.01653e+07	2.11145e+07	8.41859e+06	1.7014e+07	1.2621e+07	1.80024e+07	0.512366	0.0223119	0.231401	0.583098	4.903	211.001	ko01100//Metabolic pathways;ko01110//Biosynthesis of secondary metabolites;ko01060//Biosynthesis of plant secondary metabolites;ko00230//Purine metabolism;ko01065//Biosynthesis of alkaloids derived from histidine and purine	Chemical structure transformation maps;Global and overview maps;Nucleotide metabolism	Metabolism
M131T275_NEG	DL-asparagine	HMDB0251512	-	-	Organic acids and derivatives	Carboxylic acids and derivatives	Amino acids, peptides, and analogues	3.85343e+08	3.94013e+08	4.0662e+08	3.82758e+08	4.18892e+08	4.03333e+08	3.53145e+08	3.91864e+08	3.4267e+08	3.40182e+08	4.13847e+08	4.49236e+08	3.98493e+08	3.81824e+08	-0.0616474	0.337351	0.688009	0.573066	4.584	131.046	-	-	-
M160T161_NEG	S-carboxymethyl-l-cysteine	HMDB0029415	2387-59-9	-	Organic acids and derivatives	Carboxylic acids and derivatives	Amino acids, peptides, and analogues	2.99076e+06	8.17825e+06	9.32383e+06	4.25206e+06	1.17945e+07	7.81753e+06	1.2634e+07	1.43634e+07	1.52647e+07	1.46077e+07	5.43237e+06	1.12575e+07	7.39281e+06	1.22599e+07	0.729757	0.106534	0.439892	0.572097	2.686	160.008	-	-	-
M236T209_NEG	Biopterin	HMDB0000817	13039-82-2	C06313	Organoheterocyclic compounds	Pteridines and derivatives	Pterins and derivatives	1.3541e+07	3.48182e+07	3.08893e+07	2.19177e+07	1.64339e+07	1.53441e+07	3.29682e+07	3.51606e+07	3.93118e+07	4.11507e+07	9.39855e+06	2.49585e+07	2.21574e+07	3.04914e+07	0.460616	0.107579	0.44217	0.571882	3.489	236.06	ko01100//Metabolic pathways;ko00790//Folate biosynthesis	Global and overview maps;Metabolism of cofactors and vitamins	Metabolism
M397T258_NEG	O-phospho-l-threonine	HMDB0011185	1114-81-4	C12147	Organic acids and derivatives	Carboxylic acids and derivatives	Amino acids, peptides, and analogues	803137	1.07393e+06	1.50444e+06	846456	4.02757e+06	883231	6.37741e+06	5.72112e+06	8.49127e+06	5.29058e+06	2.48378e+06	4.32054e+06	1.52313e+06	5.44745e+06	1.83855	0.0220355	0.231401	0.569535	4.294	397.038	ko01100//Metabolic pathways;ko00860//Porphyrin metabolism	Global and overview maps;Metabolism of cofactors and vitamins	Metabolism
M339T327_NEG	Dl-sulforaphane n-acetyl-l-cysteine	--	--	-	--	--	--	2.56267e+06	3.88292e+06	2.82639e+06	3.25466e+06	3.64428e+06	3.77486e+06	7.93718e+06	7.87612e+06	8.36886e+06	8.25794e+06	3.42371e+06	6.63292e+06	3.3243e+06	7.08279e+06	1.09127	0.00850258	0.178232	0.56773	5.442	339.04	-	-	-
M323T303_NEG	Uridine 5'-monophosphate	HMDB0000288	58-97-9	C00105	Nucleosides, nucleotides, and analogues	Pyrimidine nucleotides	Pyrimidine ribonucleotides	1.60676e+08	1.64672e+08	1.72174e+08	1.55808e+08	1.10204e+08	1.3098e+08	1.77786e+08	1.73589e+08	1.71879e+08	1.76337e+08	1.17145e+08	1.54431e+08	1.49085e+08	1.61861e+08	0.118618	0.0183399	0.216608	0.566162	5.044	323.029	ko01100//Metabolic pathways;ko00240//Pyrimidine metabolism	Global and overview maps;Nucleotide metabolism	Metabolism
M357T349_NEG	.beta.-l-fucose 1-phosphate	HMDB0304542	-	C02985	Organic oxygen compounds	Organooxygen compounds	Carbohydrates and carbohydrate conjugates	2.1219e+07	9.6446e+06	1.10815e+07	1.02226e+07	5.5823e+06	6.59932e+06	1.95511e+07	2.00054e+07	2.01014e+07	1.77835e+07	5.41756e+06	1.82995e+07	1.07249e+07	1.68598e+07	0.65262	0.0449655	0.296386	0.561519	5.81	357	ko01100//Metabolic pathways;ko00520//Amino sugar and nucleotide sugar metabolism;ko00051//Fructose and mannose metabolism	Carbohydrate metabolism;Global and overview maps	Metabolism
M215T19_2_NEG	D-(+)-galactose	HMDB0000143	3646-73-9	C00984	Organic oxygen compounds	Organooxygen compounds	Carbohydrates and carbohydrate conjugates	1.32544e+07	1.15687e+07	1.16705e+07	1.24836e+07	7.11682e+07	4.57246e+07	1.08962e+07	1.01428e+07	1.10963e+07	9.38718e+06	3.43708e+07	2.07818e+07	2.7645e+07	1.61125e+07	-0.778839	0.127304	0.471315	0.556799	0.32	215.038	ko01100//Metabolic pathways;ko00520//Amino sugar and nucleotide sugar metabolism;ko00052//Galactose metabolism	Carbohydrate metabolism;Global and overview maps	Metabolism
M109T272_NEG	Hydroquinone	HMDB0002434	123-31-9	-	Benzenoids	Phenols	Benzenediols	2.61437e+07	2.43117e+07	2.43632e+07	2.49194e+07	2.6211e+07	2.47549e+07	2.6306e+07	2.92671e+07	2.70896e+07	2.78554e+07	2.93529e+07	3.08428e+07	2.51173e+07	2.84523e+07	0.179863	0.0103065	0.185279	0.554449	4.541	109.041	-	-	-
M231T19_NEG	1-(3,4-dichlorophenyl)-3,3-dimethylurea	HMDB0251497	-	-	Benzenoids	Benzene and substituted derivatives	N-phenylureas	1.39883e+07	9.06676e+06	1.45159e+07	1.3133e+07	5.55793e+07	3.20223e+07	1.17772e+07	1.16081e+07	1.27645e+07	9.83547e+06	2.00091e+07	1.6063e+07	2.30509e+07	1.36762e+07	-0.753155	0.168445	0.534126	0.553948	0.318	231.033	-	-	-
M108T33_NEG	4-aminosalicylic acid	HMDB0014378	65-49-6	-	Benzenoids	Benzene and substituted derivatives	Benzoic acids and derivatives	2.40272e+07	2.83995e+07	3.38041e+07	2.96096e+07	2.58691e+07	2.47396e+07	2.34006e+07	2.72576e+07	2.80203e+07	2.45315e+07	1.52035e+07	1.75606e+07	2.77415e+07	2.26623e+07	-0.291749	0.0216807	0.230631	0.54858	0.547	108.046	-	-	-
M295T94_1_NEG	12(13)-epoxy-9z-octadecenoic acid	--	--	-	--	--	--	2.30447e+07	1.71387e+07	2.18349e+07	2.06862e+07	2.11161e+07	2.09852e+07	2.5161e+07	2.4443e+07	2.20942e+07	2.45498e+07	2.48838e+07	2.39746e+07	2.0801e+07	2.41844e+07	0.217426	0.016412	0.212549	0.536907	1.571	295.228	-	-	-
M221T212_NEG	Dl-cystathionine	HMDB0303077	-	-	Organic acids and derivatives	Carboxylic acids and derivatives	Amino acids, peptides, and analogues	2.54691e+06	4.54959e+06	4.54655e+06	4.49732e+06	3.13096e+06	3.22722e+06	9.39364e+06	9.27412e+06	1.0574e+07	9.44626e+06	1.94752e+06	6.5257e+06	3.74976e+06	7.8602e+06	1.06777	0.0169333	0.214036	0.535387	3.539	221.06	-	-	-
M275T215_NEG	6-phosphogluconic acid	HMDB0001316	921-62-0	C00345	Organic oxygen compounds	Organooxygen compounds	Carbohydrates and carbohydrate conjugates	1.35995e+07	1.37178e+07	1.25814e+07	1.23947e+07	1.54699e+07	1.62863e+07	9.12406e+06	8.04903e+06	8.00504e+06	9.03518e+06	1.55714e+07	1.0005e+07	1.40083e+07	9.96496e+06	-0.491343	0.00727184	0.165993	0.53526	3.583	275.032	ko01100//Metabolic pathways;ko01110//Biosynthesis of secondary metabolites;ko01120//Microbial metabolism in diverse environments;ko01200//Carbon metabolism;ko00030//Pentose phosphate pathway	Carbohydrate metabolism;Global and overview maps	Metabolism
M73T155_NEG	Acetol	HMDB0015585	791-35-5	C05235	Benzenoids	Benzene and substituted derivatives	Diphenylmethanes	1.94541e+07	1.87002e+07	2.04603e+07	1.92328e+07	1.90945e+07	1.75129e+07	1.44956e+07	1.60066e+07	1.43465e+07	1.38531e+07	1.84396e+07	1.6879e+07	1.90758e+07	1.56701e+07	-0.283732	0.018427	0.216608	0.522896	2.581	73.0296	ko01100//Metabolic pathways;ko00640//Propanoate metabolism	Carbohydrate metabolism;Global and overview maps	Metabolism
M346T40_NEG	Octanoic acid, 4-[(1-oxo-7-phenylheptyl)amino]-, (4r)-	--	--	-	--	--	--	2.03965e+07	1.59197e+07	9.84232e+06	1.72693e+07	1.67717e+07	1.59515e+07	2.87868e+07	3.39599e+07	3.56281e+07	1.89939e+07	1.23326e+07	9.41783e+06	1.60252e+07	2.31865e+07	0.532948	0.228679	0.593379	0.522705	0.673	346.236	-	-	-
M155T350_NEG	2-chlorobenzoic acid	HMDB0245065	-	C02357	Benzenoids	Benzene and substituted derivatives	Benzoic acids and derivatives	7.89984e+07	9.04415e+07	8.24777e+07	7.63501e+07	6.78779e+07	7.73653e+07	8.41418e+07	8.30375e+07	8.31058e+07	8.53469e+07	8.89944e+07	8.26247e+07	7.89185e+07	8.45419e+07	0.099303	0.204712	0.569893	0.521746	5.834	154.975	ko01120//Microbial metabolism in diverse environments	Global and overview maps	Metabolism
M153T274_NEG	O,o-diethyl phosphate	HMDB0012209	598-02-7	-	Organic acids and derivatives	Organic phosphoric acids and derivatives	Phosphate esters	2.01988e+07	2.22585e+07	2.02795e+07	2.21221e+07	2.20583e+07	1.9142e+07	1.73568e+07	1.52428e+07	1.97349e+07	1.78714e+07	1.96088e+07	1.74332e+07	2.10099e+07	1.78747e+07	-0.233151	0.0193851	0.220751	0.512068	4.574	153.028	-	-	-
M249T20_1_NEG	Benzenethiol, 4,4'-thiobis-	--	--	-	--	--	--	2.04518e+07	1.7883e+07	1.7033e+07	1.79873e+07	2.63379e+07	1.83238e+07	1.49599e+07	1.57159e+07	1.58928e+07	1.56718e+07	1.61185e+07	1.58014e+07	1.96695e+07	1.56934e+07	-0.325804	0.0348744	0.2666	0.511421	0.325	248.973	-	-	-
M271T223_NEG	Beta-estradiol	HMDB0000151	50-28-2	C00951	Lipids and lipid-like molecules	Steroids and steroid derivatives	Estrane steroids	7.92924e+06	2.13695e+07	2.00753e+07	1.24627e+07	1.71047e+07	1.68213e+07	2.33688e+07	1.59419e+07	2.50821e+07	1.54662e+07	2.49524e+07	2.07989e+07	1.59605e+07	2.0935e+07	0.391417	0.132904	0.478206	0.511194	3.717	271.155	ko01100//Metabolic pathways;ko00140//Steroid hormone biosynthesis;ko04913//Ovarian steroidogenesis;ko05208//Chemical carcinogenesis - reactive oxygen species;ko04714//Thermogenesis;ko04917//Prolactin signaling pathway;ko05200//Pathways in cancer;ko05207//Chemical carcinogenesis - receptor activation;ko04915//Estrogen signaling pathway;ko04961//Endocrine and other factor-regulated calcium reabsorp…	Cancer: overview;Cancer: specific types;Drug resistance: antineoplastic;Endocrine system;Environmental adaptation;Excretory system;Global and overview maps;Lipid metabolism;Target-based classification: Nuclear receptors	Drug Development;Human Diseases;Metabolism;Organismal Systems
M299T564_NEG	Cinnavalininate	HMDB0004078	-	C05640	Organoheterocyclic compounds	Benzoxazines	Phenoxazines	7.06292e+07	6.73007e+07	6.39528e+07	5.58347e+07	7.22946e+07	6.70555e+07	7.64904e+07	6.18816e+07	3.04753e+07	5.87461e+07	6.14551e+07	6.07347e+07	6.61779e+07	5.82972e+07	-0.182923	0.22598	0.590329	0.501464	9.402	299.007	ko01100//Metabolic pathways;ko00380//Tryptophan metabolism	Amino acid metabolism;Global and overview maps	Metabolism
M159T266_NEG	2-oxoadipic acid	HMDB0000225	3184-35-8	C00322	Organic acids and derivatives	Keto acids and derivatives	Medium-chain keto acids and derivatives	5.15085e+07	6.94761e+07	7.36711e+07	8.06301e+07	6.18351e+07	6.10609e+07	6.20964e+07	5.48065e+07	6.7778e+07	6.80225e+07	5.33653e+07	5.70243e+07	6.63636e+07	6.05155e+07	-0.133088	0.171817	0.536745	0.50137	4.435	159.03	ko01100//Metabolic pathways;ko01110//Biosynthesis of secondary metabolites;ko01120//Microbial metabolism in diverse environments;ko01230//Biosynthesis of amino acids;ko00380//Tryptophan metabolism;ko01210//2-Oxocarboxylic acid metabolism;ko00310//Lysine degradation;ko00300//Lysine biosynthesis	Amino acid metabolism;Global and overview maps	Metabolism
M269T38_NEG	Heptadecanoic acid	HMDB0006497	3546-17-6	-	Lipids and lipid-like molecules	Fatty Acyls	Fatty acyl thioesters	1.76028e+09	8.46726e+08	8.41857e+08	7.77868e+08	1.56514e+09	8.52204e+08	8.59094e+08	1.50037e+09	1.5861e+09	8.79301e+08	7.7306e+08	7.88225e+08	1.10734e+09	1.06436e+09	-0.0571201	0.88571	0.961861	0.501142	0.628	269.249	-	-	-
M441T23_2_NEG	6,8-dihydroxy-2,2,4,4-tetramethyl-7-(3-methylbutanoyl)-9-(2-methylpropyl)-9h-xanthene-1,3-dione	--	--	-	--	--	--	2.04115e+07	1.4569e+07	1.64117e+07	1.08106e+07	1.92195e+07	1.50687e+07	2.17029e+07	2.13277e+07	1.67171e+07	2.22163e+07	2.81815e+07	1.2903e+07	1.60818e+07	2.05081e+07	0.35076	0.100211	0.428767	0.495863	0.384	441.253	-	-	-
M341T78_NEG	10(s),17(s)-dihydroxy-4z,7z,11e,13z,15e,19z-docosahexaenoic acid	--	--	-	--	--	--	3.02549e+06	9.82564e+06	1.02073e+07	2.95265e+06	8.8302e+06	5.3216e+06	1.17239e+07	1.3678e+07	1.4669e+07	1.17079e+07	3.44752e+06	9.95767e+06	6.69381e+06	1.0864e+07	0.698657	0.104688	0.435837	0.487149	1.308	341.233	-	-	-
M293T56_2_NEG	13s-hydroperoxy-9z,11e-octadecadienoic acid	HMDB0003871	33964-75-9	C04717	Lipids and lipid-like molecules	Fatty Acyls	Lineolic acids and derivatives	2.50561e+07	3.15668e+07	4.50768e+07	5.00802e+07	3.72951e+07	4.59271e+07	4.85028e+07	3.32429e+07	4.63162e+07	5.22169e+07	4.87549e+07	4.29977e+07	3.9167e+07	4.53386e+07	0.2111	0.179703	0.54081	0.487118	0.94	293.212	ko01100//Metabolic pathways;ko00591//Linoleic acid metabolism	Global and overview maps;Lipid metabolism	Metabolism
M213T58_NEG	Fa 12:1+1o	--	--	-	--	--	--	2.08381e+07	8.55688e+07	3.96785e+07	3.16207e+07	4.27591e+07	2.44581e+07	7.96161e+07	5.83766e+07	3.64229e+07	7.14006e+07	2.71957e+07	3.30423e+07	4.08205e+07	5.1009e+07	0.321458	0.484924	0.786076	0.485893	0.962	213.15	-	-	-
M147T70_NEG	L-Arabinono-1,4-lactone	--	--	C01114	--	--	--	2.56144e+08	1.89639e+08	2.13654e+08	2.17034e+08	1.84157e+08	2.0107e+08	2.04713e+08	2.36336e+08	1.91205e+08	1.94246e+08	1.79599e+08	1.99121e+08	2.10283e+08	2.0087e+08	-0.0660713	0.512043	0.800522	0.478947	1.172	147.03	ko01100//Metabolic pathways;ko00053//Ascorbate and aldarate metabolism	Carbohydrate metabolism;Global and overview maps	Metabolism
M564T38_NEG	Fahfa 36:1	--	--	-	--	--	--	7.0578e+06	1.13381e+07	9.19865e+06	6.99593e+06	9.08787e+06	7.19936e+06	1.33099e+07	1.59818e+07	4.68605e+06	1.47173e+07	1.08598e+07	1.28194e+07	8.47961e+06	1.20624e+07	0.508445	0.104736	0.435837	0.478203	0.626	563.504	-	-	-
M102T342_NEG	(S)-2-aminobutyric acid	--	--	C02356	--	--	--	1.19097e+07	1.28789e+07	1.1955e+07	1.26074e+07	1.07973e+07	1.07244e+07	9.08588e+06	8.85419e+06	1.08875e+07	9.35261e+06	9.1155e+06	9.27372e+06	1.18121e+07	9.42824e+06	-0.325209	0.00400457	0.135015	0.478036	5.697	102.056	ko01100//Metabolic pathways;ko00270//Cysteine and methionine metabolism	Amino acid metabolism;Global and overview maps	Metabolism
M170T131_2_NEG	N-(trifluoroacetyl)glycine	--	--	-	--	--	--	3.24275e+07	3.67751e+07	3.7674e+07	2.98174e+07	2.59471e+07	2.66051e+07	3.93194e+07	4.19274e+07	4.29885e+07	4.28168e+07	2.55747e+07	2.94631e+07	3.1541e+07	3.7015e+07	0.23088	0.0300544	0.253855	0.47394	2.185	170.021	-	-	-
M315T20_NEG	Quercetin 3'-methyl ether	HMDB0002655	480-19-3	-	Phenylpropanoids and polyketides	Flavonoids	Flavones	1.04254e+07	8.74155e+06	8.38121e+06	1.09507e+07	1.57249e+07	1.37425e+07	8.79766e+06	8.19562e+06	7.93859e+06	9.09544e+06	5.02824e+06	8.41867e+06	1.13277e+07	7.91237e+06	-0.517675	0.0897675	0.40797	0.47325	0.341	315.033	-	-	-
M216T248_NEG	Ala-Gln	HMDB0248109	-	-	Organic acids and derivatives	Carboxylic acids and derivatives	Amino acids, peptides, and analogues	2.3433e+07	9.49221e+06	1.5733e+07	1.58027e+07	1.44794e+07	1.51832e+07	1.92066e+07	1.67648e+07	2.19582e+07	1.69151e+07	2.77094e+07	1.78156e+07	1.56873e+07	2.00616e+07	0.354845	0.132375	0.477197	0.472004	4.13	216.099	-	-	-
M182T285_NEG	L-homocysteic acid	HMDB0002205	14857-77-3	C16511	Organic acids and derivatives	Carboxylic acids and derivatives	Amino acids, peptides, and analogues	1.07671e+08	9.26402e+07	7.93855e+07	7.54717e+07	5.76695e+07	1.07679e+08	1.04532e+08	9.89393e+07	9.08956e+07	5.77332e+07	1.18609e+08	1.06749e+08	8.67528e+07	9.6243e+07	0.149772	0.43012	0.750506	0.470619	4.753	182.022	ko04080//Neuroactive ligand-receptor interaction	Signaling molecules and interaction	Environmental Information Processing
M243T184_2_NEG	Pseudouridine	HMDB0000767	1445-07-4	C02067	Nucleosides, nucleotides, and analogues	Nucleoside and nucleotide analogues	HASH(0x3357618)	1.99365e+08	2.02606e+08	2.2127e+08	2.0675e+08	1.82329e+08	1.84731e+08	2.10563e+08	2.18757e+08	2.12347e+08	2.14508e+08	1.78762e+08	2.08486e+08	1.99508e+08	2.07237e+08	0.0548314	0.181549	0.542427	0.467018	3.067	243.062	ko01100//Metabolic pathways;ko00240//Pyrimidine metabolism	Global and overview maps;Nucleotide metabolism	Metabolism
M361T67_NEG	19,20-dihydroxy-4z,7z,10z,13z,16z-docosapentaenoic acid	HMDB0010214	-	-	Lipids and lipid-like molecules	Fatty Acyls	Fatty acids and conjugates	1.42344e+07	3.76529e+07	5.68862e+07	1.70249e+07	1.85555e+07	1.49912e+07	2.86665e+07	3.83445e+07	2.78336e+07	5.95737e+07	2.21902e+07	2.50477e+07	2.65575e+07	3.36094e+07	0.339743	0.489118	0.787348	0.462278	1.122	361.238	-	-	-
M215T252_NEG	5-methoxypsoralen	HMDB0030637	484-20-8	C01557	Phenylpropanoids and polyketides	Coumarins and derivatives	Furanocoumarins	1.51508e+07	1.92135e+07	2.15779e+07	1.84679e+07	1.3916e+07	1.37716e+07	2.17735e+07	2.20546e+07	2.05815e+07	2.01764e+07	1.60626e+07	2.2273e+07	1.70163e+07	2.04869e+07	0.267789	0.0583004	0.333535	0.452658	4.197	215.044	ko01110//Biosynthesis of secondary metabolites;ko01061//Biosynthesis of phenylpropanoids	Chemical structure transformation maps;Global and overview maps	Metabolism
M201T242_NEG	Glabridin	HMDB0034188	59870-68-7	-	Phenylpropanoids and polyketides	Isoflavonoids	Pyranoisoflavonoids	4.33964e+07	3.2219e+07	3.31883e+07	6.9524e+07	3.27473e+07	3.40558e+07	4.43648e+07	4.45021e+07	4.8314e+07	4.43851e+07	5.33845e+07	5.12359e+07	4.08551e+07	4.76977e+07	0.223404	0.370605	0.709179	0.448852	4.04	201.088	-	-	-
M267T206_NEG	Tyr-Ser	HMDB0029114	-	-	Organic acids and derivatives	Carboxylic acids and derivatives	Amino acids, peptides, and analogues	2.55011e+07	2.15906e+07	2.30316e+07	2.36307e+07	1.84322e+07	2.03757e+07	2.14377e+07	1.77908e+07	2.16805e+07	1.71914e+07	1.88234e+07	1.8498e+07	2.20936e+07	1.9237e+07	-0.199749	0.0334857	0.261589	0.446015	3.435	267.099	-	-	-
M265T455_NEG	Bisphenol af	HMDB0249276	-	-	Benzenoids	Benzene and substituted derivatives	Diphenylmethanes	4.03555e+07	4.06056e+07	4.74438e+07	4.68788e+07	4.07928e+07	3.86335e+07	3.57054e+07	3.47436e+07	4.47785e+07	3.86453e+07	3.98059e+07	3.90309e+07	4.24517e+07	3.8785e+07	-0.130324	0.037866	0.279863	0.445488	7.591	265.057	-	-	-
M227T272_NEG	Xanthyletin	HMDB0302525	-	-	Phenylpropanoids and polyketides	Coumarins and derivatives	Pyranocoumarins	7.25428e+07	7.80935e+07	8.35048e+07	8.59192e+07	7.99141e+07	7.01267e+07	8.4601e+07	7.42273e+07	8.67232e+07	8.48193e+07	8.39577e+07	8.3104e+07	7.83502e+07	8.29054e+07	0.0815303	0.162464	0.525126	0.442499	4.531	227.065	-	-	-
M173T20_NEG	Isocitric acid	HMDB0304324	-	C00311	Organic acids and derivatives	Carboxylic acids and derivatives	Tricarboxylic acids and derivatives	2.7561e+07	4.35628e+07	6.94785e+07	4.57654e+07	3.0842e+07	3.125e+07	3.1346e+07	2.65762e+07	3.43427e+07	3.25025e+07	4.40263e+07	3.91981e+07	4.14099e+07	3.46653e+07	-0.256485	0.408405	0.735238	0.441631	0.335	172.992	ko01100//Metabolic pathways;ko01110//Biosynthesis of secondary metabolites;ko01120//Microbial metabolism in diverse environments;ko01060//Biosynthesis of plant secondary metabolites;ko01063//Biosynthesis of alkaloids derived from shikimate pathway;ko01230//Biosynthesis of amino acids;ko01061//Biosynthesis of phenylpropanoids;ko01070//Biosynthesis of plant hormones;ko01200//Carbon metabolism;ko010…	Cancer: overview;Carbohydrate metabolism;Chemical structure transformation maps;Endocrine system;Global and overview maps	Human Diseases;Metabolism;Organismal Systems
M262T219_NEG	Gemcitabine	HMDB0014584	95058-81-4	-	Nucleosides, nucleotides, and analogues	Pyrimidine nucleosides	Pyrimidine 2'-deoxyribonucleosides	3.41552e+07	3.84654e+07	3.66071e+07	3.06604e+07	3.91741e+07	3.94823e+07	2.88031e+07	3.09727e+07	3.01251e+07	3.1677e+07	3.8927e+07	3.42018e+07	3.64241e+07	3.24511e+07	-0.166625	0.0386939	0.28221	0.440208	3.655	262.07	-	-	-
M227T253_NEG	Bisphenol a	HMDB0032133	1980-05-07	C13624	Benzenoids	Benzene and substituted derivatives	Diphenylmethanes	5.00318e+07	2.24522e+07	2.49451e+07	1.86983e+07	1.44215e+07	1.8213e+07	4.00096e+07	3.98938e+07	2.68192e+07	3.03331e+07	1.91398e+07	2.98173e+07	2.47936e+07	3.10021e+07	0.322396	0.177233	0.538646	0.437437	4.225	227.104	ko01100//Metabolic pathways;ko01120//Microbial metabolism in diverse environments;ko05207//Chemical carcinogenesis - receptor activation	Cancer: overview;Global and overview maps	Human Diseases;Metabolism
M171T303_NEG	Menadione (Vitamin K3)	--	--	C05377	--	--	--	1.3627e+07	8.98107e+06	9.00882e+06	8.50759e+06	5.75826e+06	7.16416e+06	1.18664e+07	1.23128e+07	1.0912e+07	1.16684e+07	9.28936e+06	1.52843e+07	8.84115e+06	1.18889e+07	0.427306	0.0656118	0.348632	0.434185	5.046	171.041	ko04977//Vitamin digestion and absorption	Digestive system	Organismal Systems
M88T227_NEG	L-Alanine	HMDB0062251	302-72-7	C00041	Organic acids and derivatives	Carboxylic acids and derivatives	Amino acids, peptides, and analogues	6.58938e+07	2.18946e+07	3.48496e+07	2.4558e+07	2.6337e+07	3.11228e+07	3.79043e+07	7.23659e+07	2.38123e+07	2.1735e+07	4.96503e+07	4.03642e+07	3.41093e+07	4.0972e+07	0.264473	0.568999	0.830976	0.428529	3.788	88.0405	ko01100//Metabolic pathways;ko01110//Biosynthesis of secondary metabolites;ko01120//Microbial metabolism in diverse environments;ko01060//Biosynthesis of plant secondary metabolites;ko02010//ABC transporters;ko01230//Biosynthesis of amino acids;ko01200//Carbon metabolism;ko05230//Central carbon metabolism in cancer;ko00470//D-Amino acid metabolism;ko00270//Cysteine and methionine metabolism;ko049…	Amino acid metabolism;Cancer: overview;Chemical structure transformation maps;Digestive system;Folding, sorting and degradation;Global and overview maps;Membrane transport;Metabolism of other amino acids;Translation	Environmental Information Processing;Genetic Information Processing;Human Diseases;Metabolism;Organismal Systems
M129T176_NEG	L-gulono-1,4-lactone	HMDB0003466	1128-23-0	C01040	Organoheterocyclic compounds	Lactones	Gamma butyrolactones	7.45822e+06	3.68722e+07	5.82982e+06	5.71761e+06	7.13597e+06	4.1018e+07	3.77456e+07	7.09507e+06	6.13361e+06	6.01351e+06	5.14892e+06	5.26469e+06	1.73386e+07	1.12336e+07	-0.626174	0.559405	0.826264	0.427843	2.937	129.019	ko01100//Metabolic pathways;ko00053//Ascorbate and aldarate metabolism	Carbohydrate metabolism;Global and overview maps	Metabolism
M424T318_NEG	Thiamine pyrophosphate (tpp)	--	--	C00068	--	--	--	413343	1.03565e+06	419182	689482	2.69695e+06	1.28128e+06	4.97436e+06	4.3865e+06	4.68291e+06	3.15723e+06	941179	2.77498e+06	1.08931e+06	3.48619e+06	1.67823	0.053186	0.32009	0.425758	5.305	424.049	ko01100//Metabolic pathways;ko04977//Vitamin digestion and absorption;ko00620//Pyruvate metabolism;ko00010//Glycolysis / Gluconeogenesis;ko00640//Propanoate metabolism;ko00020//Citrate cycle (TCA cycle);ko00730//Thiamine metabolism;ko00280//Valine, leucine and isoleucine degradation	Amino acid metabolism;Carbohydrate metabolism;Digestive system;Global and overview maps;Metabolism of cofactors and vitamins	Metabolism;Organismal Systems
M277T325_1_NEG	2-hydroxy-5-bromobenzophenone	--	--	-	--	--	--	1.15885e+07	1.23531e+07	1.36185e+07	1.44112e+07	1.7257e+07	1.51434e+07	1.4216e+07	8.52836e+06	7.60539e+06	1.33627e+07	1.45542e+07	6.22479e+06	1.4062e+07	1.07486e+07	-0.387654	0.097859	0.422587	0.4225	5.422	276.973	-	-	-
M353T22_NEG	11.beta.-prostaglandin e1	--	--	-	--	--	--	1.8549e+07	1.51476e+07	2.10415e+07	1.81283e+07	1.66843e+07	1.34741e+07	2.31558e+07	2.24814e+07	1.83278e+07	2.34764e+07	1.96876e+07	1.50358e+07	1.71708e+07	2.03608e+07	0.245837	0.0761417	0.377628	0.41748	0.366	353.215	-	-	-
M395T20_NEG	1-hexadecyl lysophosphatidic acid	--	--	-	--	--	--	8.78399e+06	8.67487e+06	9.78316e+06	7.73992e+06	8.03364e+06	7.71835e+06	1.1614e+07	2.17162e+07	8.83232e+06	7.17884e+06	8.05947e+06	1.3727e+07	8.45565e+06	1.18546e+07	0.487463	0.184121	0.546491	0.412424	0.333	395.262	-	-	-
M99T266_NEG	Trans-2,3-dimethylacrylic acid	HMDB0001470	80-59-1	-	Lipids and lipid-like molecules	Fatty Acyls	Fatty acids and conjugates	6.86486e+07	9.94769e+07	1.60722e+08	1.04016e+08	8.50099e+07	8.14765e+07	1.32763e+08	1.27354e+08	9.37825e+07	9.42551e+07	7.89549e+07	1.21034e+08	9.98917e+07	1.08024e+08	0.112914	0.684256	0.876657	0.408351	4.434	99.0081	-	-	-
M309T33_1_NEG	Prostaglandin f2.beta.	HMDB0001483	4510-16-1	-	Lipids and lipid-like molecules	Fatty Acyls	Eicosanoids	5.28607e+07	4.05961e+07	3.24922e+07	2.94511e+07	2.39322e+07	2.66896e+07	4.44566e+07	3.5958e+07	5.12209e+07	4.20498e+07	3.16732e+07	3.54345e+07	3.4337e+07	4.01322e+07	0.224995	0.228901	0.593379	0.402922	0.555	309.207	-	-	-
M195T51_NEG	2'-deoxycytidine 5'-monophosphate	HMDB0001202	1032-65-1	C00239	Nucleosides, nucleotides, and analogues	Pyrimidine nucleotides	Pyrimidine deoxyribonucleotides	8.08637e+06	8.9728e+06	1.13272e+07	1.01434e+07	1.25838e+07	1.16852e+07	5.09113e+06	3.65732e+06	4.24538e+06	5.20951e+06	1.4647e+07	9.45637e+06	1.04665e+07	7.05112e+06	-0.569849	0.0470695	0.300852	0.402858	0.855	194.997	ko01100//Metabolic pathways;ko00240//Pyrimidine metabolism	Global and overview maps;Nucleotide metabolism	Metabolism
M319T57_2_NEG	15(s)-hydroxy-(5z,8z,11z,13e)-eicosatetraenoic acid	HMDB0003876	54845-95-3	C04742	Lipids and lipid-like molecules	Fatty Acyls	Eicosanoids	4.60478e+07	1.14843e+08	5.27859e+07	3.52473e+07	3.65212e+07	2.56369e+07	4.69893e+07	1.25901e+08	5.48232e+07	5.37825e+07	4.05235e+07	4.68417e+07	5.18471e+07	6.14769e+07	0.245782	0.0425143	0.29131	0.401256	0.946	319.228	ko00590//Arachidonic acid metabolism;ko04750//Inflammatory mediator regulation of TRP channels	Lipid metabolism;Sensory system	Metabolism;Organismal Systems
M160T298_NEG	2-aminoadipic acid	HMDB0302754	-	C00956	Organic acids and derivatives	Carboxylic acids and derivatives	Amino acids, peptides, and analogues	1.11353e+07	1.08403e+07	1.08227e+07	1.12883e+07	1.22534e+07	1.18357e+07	1.28374e+07	1.26197e+07	1.19415e+07	1.22744e+07	1.64451e+07	1.47833e+07	1.13626e+07	1.34835e+07	0.246907	0.00827767	0.175373	0.400997	4.971	160.062	ko01100//Metabolic pathways;ko01110//Biosynthesis of secondary metabolites;ko01230//Biosynthesis of amino acids;ko01210//2-Oxocarboxylic acid metabolism;ko00310//Lysine degradation;ko00300//Lysine biosynthesis;ko00311//Penicillin and cephalosporin biosynthesis	Amino acid metabolism;Biosynthesis of other secondary metabolites;Global and overview maps	Metabolism
M239T314_NEG	Homocarnosine	HMDB0000745	3650-73-5	C00884	Organic acids and derivatives	Peptidomimetics	Hybrid peptides	7.20849e+06	9.0804e+06	9.36014e+06	7.43497e+06	6.00972e+06	7.0051e+06	5.58118e+06	5.44827e+06	5.40649e+06	6.19006e+06	4.49143e+06	6.75164e+06	7.68314e+06	5.64485e+06	-0.444762	0.0182105	0.216608	0.3964	5.237	239.115	ko01100//Metabolic pathways;ko00330//Arginine and proline metabolism	Amino acid metabolism;Global and overview maps	Metabolism
M137T362_NEG	Brugierol (not validated)	--	--	-	--	--	--	4.24175e+06	6.44563e+06	5.67439e+06	4.5759e+06	4.26134e+06	3.91351e+06	8.08177e+06	7.22416e+06	8.94018e+06	7.70475e+06	3.89498e+06	7.19748e+06	4.85209e+06	7.17389e+06	0.56415	0.0202527	0.224788	0.39588	6.025	136.965	-	-	-
M151T165_2_NEG	Xanthine	HMDB0000292	69-89-6	C00385	Organoheterocyclic compounds	Imidazopyrimidines	Purines and purine derivatives	8.38851e+08	5.69905e+08	5.93842e+08	9.72928e+08	3.08649e+09	2.43326e+09	7.8198e+08	6.60236e+08	4.72847e+08	4.81945e+08	3.84679e+09	2.16153e+09	1.41588e+09	1.40089e+09	-0.015356	0.935022	0.979521	0.388371	2.752	151.026	ko01100//Metabolic pathways;ko01110//Biosynthesis of secondary metabolites;ko01120//Microbial metabolism in diverse environments;ko01060//Biosynthesis of plant secondary metabolites;ko00230//Purine metabolism;ko01065//Biosynthesis of alkaloids derived from histidine and purine;ko00232//Caffeine metabolism	Biosynthesis of other secondary metabolites;Chemical structure transformation maps;Global and overview maps;Nucleotide metabolism	Metabolism
M164T53_NEG	Formylanthranilic acid	HMDB0004089	3342-77-6	C05653	Benzenoids	Benzene and substituted derivatives	Benzoic acids and derivatives	9.86402e+06	5.8917e+06	6.2618e+06	1.19844e+07	6.20991e+06	1.90198e+07	1.97067e+07	5.83719e+06	6.54914e+06	1.81132e+07	1.14137e+07	2.19643e+07	9.87194e+06	1.39307e+07	0.496862	0.0465172	0.300769	0.383743	0.883	164.035	ko01100//Metabolic pathways;ko00380//Tryptophan metabolism	Amino acid metabolism;Global and overview maps	Metabolism
M136T92_NEG	4-aminobenzoate	HMDB0304171	-	C00568	Benzenoids	Benzene and substituted derivatives	Benzoic acids and derivatives	2.71142e+08	4.64685e+08	5.13913e+08	4.31854e+08	6.65691e+08	4.68125e+08	3.62369e+08	4.42075e+08	3.65595e+08	3.45722e+08	6.73587e+08	4.6542e+08	4.69235e+08	4.42462e+08	-0.0847581	0.462632	0.771405	0.383653	1.53	136.041	ko01100//Metabolic pathways;ko01120//Microbial metabolism in diverse environments;ko01061//Biosynthesis of phenylpropanoids;ko00790//Folate biosynthesis	Chemical structure transformation maps;Global and overview maps;Metabolism of cofactors and vitamins	Metabolism
M241T33_NEG	Pentadecanoic acid	HMDB0000826	1002-84-2	-	Lipids and lipid-like molecules	Fatty Acyls	Fatty acids and conjugates	3.46774e+08	3.1606e+08	5.26842e+08	3.5723e+08	4.06668e+08	4.99094e+08	3.78643e+08	3.72428e+08	4.21999e+08	4.21014e+08	3.47144e+08	5.6659e+08	4.08778e+08	4.1797e+08	0.0320799	0.771029	0.918569	0.383447	0.55	241.217	-	-	-
M293T342_NEG	Caftaric acid	HMDB0013680	67879-58-7	-	Phenylpropanoids and polyketides	Cinnamic acids and derivatives	Hydroxycinnamic acids and derivatives	6.00126e+06	4.531e+06	4.56369e+06	4.23881e+06	5.34643e+06	5.1302e+06	6.74892e+06	6.54383e+06	5.78884e+06	6.4943e+06	6.85733e+06	6.73132e+06	4.96856e+06	6.52742e+06	0.393684	0.000884582	0.102448	0.382977	5.703	293.045	-	-	-
M277T270_NEG	3-amino-1-propanesulfonic acid	HMDB0253211	-	-	Organic acids and derivatives	Organic sulfonic acids and derivatives	Organosulfonic acids and derivatives	1.09897e+07	1.84368e+07	1.76506e+07	1.84975e+07	1.51263e+07	1.35359e+07	1.23914e+07	1.39644e+07	1.38893e+07	1.49208e+07	1.01749e+07	1.34054e+07	1.57062e+07	1.31244e+07	-0.259081	0.058286	0.333535	0.377106	4.5	277.054	-	-	-
M161T264_NEG	3-hydroxy-3-methylglutaric acid	HMDB0000355	503-49-1	-	Lipids and lipid-like molecules	Fatty Acyls	Fatty acids and conjugates	1.11683e+08	9.29222e+07	9.12783e+07	1.07082e+08	2.93923e+08	1.09306e+08	1.41569e+08	1.38572e+08	1.70834e+08	1.33794e+08	1.42686e+08	1.33646e+08	1.34366e+08	1.43517e+08	0.0950553	0.793598	0.928392	0.376706	4.403	161.045	-	-	-
M149T26_NEG	Tartaric acid	HMDB0303005	-	C00898	Organic acids and derivatives	Hydroxy acids and derivatives	Beta hydroxy acids and derivatives	2.65626e+06	4.1367e+06	3.79171e+06	5.471e+06	2.89008e+06	3.25641e+06	1.54277e+07	7.88405e+06	5.98856e+06	3.94012e+06	4.12118e+06	3.88934e+06	3.70036e+06	6.87516e+06	0.893728	0.18169	0.542545	0.375487	0.438	149.01	ko01100//Metabolic pathways;ko00630//Glyoxylate and dicarboxylate metabolism	Carbohydrate metabolism;Global and overview maps	Metabolism
M94T127_NEG	2-Aminopyrazine	--	--	-	--	--	--	1.18031e+07	9.44299e+06	9.01591e+06	1.09364e+07	9.95144e+06	7.59312e+06	6.33433e+06	6.22691e+06	4.87037e+06	4.92641e+06	1.29031e+07	7.78848e+06	9.7905e+06	7.17494e+06	-0.448416	0.126708	0.470499	0.372293	2.112	94.0299	-	-	-
M171T32_NEG	P-toluenesulfonic acid	HMDB0059933	104-15-4	C06677	Benzenoids	Benzene and substituted derivatives	Benzenesulfonic acids and derivatives	3.65222e+07	2.97767e+07	3.16283e+07	3.45216e+07	5.09494e+07	3.95953e+07	3.78658e+07	3.15047e+07	5.61989e+07	4.30104e+07	3.5063e+07	4.63052e+07	3.71656e+07	4.1658e+07	0.164625	0.438918	0.755374	0.370396	0.538	171.012	ko01100//Metabolic pathways;ko01120//Microbial metabolism in diverse environments	Global and overview maps	Metabolism
M183T49_NEG	3,4-dihydroxymandelic acid	HMDB0001866	775-01-9	C05580	Benzenoids	Phenols	Benzenediols	9.06012e+06	9.80767e+06	1.24367e+07	9.71221e+06	1.28399e+07	8.28836e+06	1.86129e+07	1.71942e+07	1.71462e+07	1.07074e+07	8.25626e+06	8.99978e+06	1.03575e+07	1.34861e+07	0.3808	0.195703	0.55879	0.368254	0.811	183.139	ko01100//Metabolic pathways;ko00350//Tyrosine metabolism	Amino acid metabolism;Global and overview maps	Metabolism
M162T149_NEG	Pterine	HMDB0000802	2236-60-4	-	Organoheterocyclic compounds	Pteridines and derivatives	Pterins and derivatives	7.73703e+06	2.63463e+06	2.73869e+06	4.04019e+06	6.63394e+06	8.71662e+06	2.57178e+06	3.37464e+06	1.23852e+06	1.11337e+06	6.24786e+06	2.70377e+06	5.41685e+06	2.87499e+06	-0.913899	0.0668772	0.351156	0.366588	2.489	162.042	-	-	-
M96T189_NEG	.beta.-cyano-l-alanine	HMDB0245844	-	C02512	Organic acids and derivatives	Carboxylic acids and derivatives	Amino acids, peptides, and analogues	1.90471e+07	3.41955e+07	1.91883e+07	5.08512e+07	1.51647e+07	1.76202e+07	3.79322e+07	1.27065e+07	1.12508e+07	4.60524e+07	4.40211e+07	4.15306e+07	2.60111e+07	3.22489e+07	0.310122	0.487044	0.787062	0.366149	3.154	96.0092	ko01100//Metabolic pathways;ko01110//Biosynthesis of secondary metabolites	Global and overview maps	Metabolism
M323T46_NEG	14,15-epoxyeicosa-5(z)-enoic acid	--	--	-	--	--	--	1.01603e+07	2.71595e+07	3.09233e+07	1.13106e+07	1.90203e+07	1.35495e+07	2.45404e+07	2.76363e+07	2.86274e+07	2.5282e+07	1.16626e+07	1.93303e+07	1.86872e+07	2.28465e+07	0.28992	0.301508	0.65795	0.363523	0.769	323.259	-	-	-
M293T315_NEG	Carboxyphosphamide	HMDB0060449	-	C07646	Organic nitrogen compounds	Organonitrogen compounds	Nitrogen mustard compounds	196686	1.15725e+06	1.00312e+06	2.17727e+06	1.37302e+06	347493	2.67579e+06	2.8548e+06	3.0522e+06	3.16822e+06	1.56361e+06	2.48054e+06	1.04247e+06	2.63253e+06	1.33644	0.0059785	0.1569	0.362967	5.253	293.019	ko00982//Drug metabolism - cytochrome P450	Xenobiotics biodegradation and metabolism	Metabolism
M246T188_NEG	Asn-Asp	HMDB0028727	61365-15-9	-	Organic acids and derivatives	Carboxylic acids and derivatives	Amino acids, peptides, and analogues	1.26812e+07	1.26978e+07	1.12438e+07	1.21374e+07	1.35449e+07	3.33396e+06	1.27133e+07	1.48054e+07	1.15323e+07	1.58229e+07	1.33549e+07	1.29832e+07	1.09398e+07	1.35353e+07	0.307139	0.151993	0.506204	0.362452	3.134	246.075	-	-	-
M179T562_NEG	Theobromine	HMDB0002825	83-67-0	C07480	Organoheterocyclic compounds	Imidazopyrimidines	Purines and purine derivatives	1.26662e+07	1.09773e+07	1.42944e+07	1.28243e+07	6.25525e+06	5.45321e+06	1.38562e+07	1.2885e+07	1.16823e+07	1.40716e+07	1.36195e+07	1.22819e+07	1.04118e+07	1.30661e+07	0.327608	0.14738	0.499511	0.361822	9.359	179.056	ko01100//Metabolic pathways;ko01110//Biosynthesis of secondary metabolites;ko01120//Microbial metabolism in diverse environments;ko01060//Biosynthesis of plant secondary metabolites;ko01065//Biosynthesis of alkaloids derived from histidine and purine;ko00232//Caffeine metabolism	Biosynthesis of other secondary metabolites;Chemical structure transformation maps;Global and overview maps	Metabolism
M285T418_NEG	16.alpha.-hydroxyestrone	HMDB0000313	966-06-3	C05300	Lipids and lipid-like molecules	Steroids and steroid derivatives	Estrane steroids	5.9582e+07	6.05231e+07	5.49675e+07	6.063e+07	6.1321e+07	6.31578e+07	5.68199e+07	5.17801e+07	5.58704e+07	5.58151e+07	6.58815e+07	5.61793e+07	6.00302e+07	5.70577e+07	-0.0732674	0.204414	0.56956	0.359423	6.97	285.155	ko01100//Metabolic pathways;ko00140//Steroid hormone biosynthesis	Global and overview maps;Lipid metabolism	Metabolism
M557T41_NEG	Fahfa 36:4	--	--	-	--	--	--	1.51259e+07	9.26474e+06	1.12121e+07	1.38503e+07	1.10393e+07	1.55145e+07	1.64001e+07	1.3676e+07	1.76036e+07	1.66741e+07	1.48112e+07	1.23103e+07	1.26678e+07	1.52459e+07	0.267253	0.114045	0.452615	0.357473	0.692	557.455	-	-	-
M245T113_NEG	Isopentenyl pyrophosphate	HMDB0001347	358-71-4	C00129	Lipids and lipid-like molecules	Prenol lipids	Isoprenoid phosphates	1.94503e+07	3.03499e+07	1.29378e+07	2.8503e+07	8.8999e+06	1.14824e+07	3.46629e+07	2.27645e+07	3.07268e+07	3.29734e+07	1.07312e+07	1.37868e+07	1.86039e+07	2.42743e+07	0.383825	0.199272	0.563255	0.356639	1.875	244.998	ko01100//Metabolic pathways;ko01110//Biosynthesis of secondary metabolites;ko01060//Biosynthesis of plant secondary metabolites;ko01070//Biosynthesis of plant hormones;ko01062//Biosynthesis of terpenoids and steroids;ko04216//Ferroptosis;ko00900//Terpenoid backbone biosynthesis	Cell growth and death;Chemical structure transformation maps;Global and overview maps;Metabolism of terpenoids and polyketides	Cellular Processes;Metabolism
M563T29_NEG	Cer(d18:1/18:1(9Z))	HMDB0004948	5966-28-9	C00195	Lipids and lipid-like molecules	Sphingolipids	Ceramides	2.6076e+07	2.63199e+07	1.69034e+07	1.67065e+07	2.00701e+07	2.2673e+07	2.88288e+07	2.23778e+07	1.94501e+07	3.24936e+07	2.61058e+07	1.97382e+07	2.14582e+07	2.48324e+07	0.210695	0.299891	0.656982	0.353762	0.475	562.521	ko01100//Metabolic pathways;ko05415//Diabetic cardiomyopathy;ko04931//Insulin resistance;ko04071//Sphingolipid signaling pathway;ko00600//Sphingolipid metabolism;ko04933//AGE-RAGE signaling pathway in diabetic complications;ko04217//Necroptosis;ko04722//Neurotrophin signaling pathway;ko05140//Leishmaniasis;ko04920//Adipocytokine signaling pathway	Cardiovascular disease;Cell growth and death;Endocrine and metabolic disease;Endocrine system;Global and overview maps;Infectious disease: parasitic;Lipid metabolism;Nervous system;Signal transduction	Cellular Processes;Environmental Information Processing;Human Diseases;Metabolism;Organismal Systems
M258T305_NEG	D-glucosamine 1-phosphate	HMDB0001367	6866-69-9	C06156	Organic oxygen compounds	Organooxygen compounds	Carbohydrates and carbohydrate conjugates	6.34738e+07	6.40476e+07	6.91049e+07	6.39401e+07	4.88194e+07	5.2971e+07	6.20477e+07	5.79546e+07	5.88562e+07	5.78575e+07	8.09292e+07	7.0178e+07	6.03928e+07	6.46372e+07	0.0979881	0.561648	0.82664	0.350583	5.088	258.039	ko01100//Metabolic pathways;ko00520//Amino sugar and nucleotide sugar metabolism;ko05415//Diabetic cardiomyopathy;ko04931//Insulin resistance	Carbohydrate metabolism;Cardiovascular disease;Endocrine and metabolic disease;Global and overview maps	Human Diseases;Metabolism
M116T161_NEG	Norvaline	HMDB0013716	760-78-1	-	Organic acids and derivatives	Carboxylic acids and derivatives	Amino acids, peptides, and analogues	2.64327e+06	5.2444e+06	5.43939e+06	2.46482e+06	6.64569e+06	4.31619e+06	7.61289e+06	7.89304e+06	8.35282e+06	7.64067e+06	2.38825e+06	5.82451e+06	4.45896e+06	6.6187e+06	0.569839	0.185421	0.547899	0.347751	2.686	116.018	-	-	-
M242T264_NEG	Porphobilinogen	HMDB0000245	487-90-1	C00931	Organic nitrogen compounds	Organonitrogen compounds	Amines	1.29613e+07	7.20978e+06	1.09477e+07	4.9419e+07	7.74561e+06	7.78671e+06	1.15677e+07	1.24437e+07	9.59955e+06	9.6682e+06	1.45829e+07	1.21367e+07	1.60117e+07	1.16665e+07	-0.45676	0.573509	0.833348	0.346371	4.403	242.115	ko01100//Metabolic pathways;ko01110//Biosynthesis of secondary metabolites;ko01120//Microbial metabolism in diverse environments;ko00860//Porphyrin metabolism	Global and overview maps;Metabolism of cofactors and vitamins	Metabolism
M113T210_NEG	Glutaric acid	HMDB0000661	110-94-1	C00489	Organic acids and derivatives	Carboxylic acids and derivatives	Dicarboxylic acids and derivatives	1.03068e+07	2.66898e+07	1.1758e+07	2.61248e+07	1.73737e+07	1.02147e+07	2.10004e+07	2.10011e+07	2.37906e+07	2.12961e+07	1.87198e+07	1.9798e+07	1.7078e+07	2.09343e+07	0.293735	0.290287	0.646311	0.344301	3.501	113.036	ko01100//Metabolic pathways;ko01120//Microbial metabolism in diverse environments;ko00310//Lysine degradation;ko00071//Fatty acid degradation	Amino acid metabolism;Global and overview maps;Lipid metabolism	Metabolism
M337T20_2_NEG	Eplerenone hydroxy acid	--	--	-	--	--	--	6.30183e+07	5.54404e+07	5.43549e+07	3.40941e+07	8.33128e+07	6.33467e+07	6.80525e+07	5.19817e+07	4.26667e+07	7.36744e+07	1.09484e+08	4.07364e+07	5.89279e+07	6.44325e+07	0.128839	0.590548	0.841598	0.343071	0.34	337.206	-	-	-
M162T57_NEG	Coniferyl aldehyde	HMDB0141782	20649-42-7	C02666	Benzenoids	Phenols	Methoxyphenols	4.308e+06	8.26135e+06	5.96982e+06	9.04736e+06	1.06882e+07	6.02049e+06	5.10054e+06	4.74825e+06	4.18563e+06	6.58197e+06	6.60974e+06	4.35025e+06	7.38253e+06	5.26273e+06	-0.488304	0.029116	0.250946	0.342345	0.944	162.02	ko01100//Metabolic pathways;ko01110//Biosynthesis of secondary metabolites;ko01061//Biosynthesis of phenylpropanoids	Chemical structure transformation maps;Global and overview maps	Metabolism
M118T348_NEG	L-Threonine	HMDB0000167	72-19-5	C00188	Organic acids and derivatives	Carboxylic acids and derivatives	Amino acids, peptides, and analogues	6.58046e+06	3.58432e+06	7.49435e+06	7.00917e+06	7.00045e+06	5.71844e+06	6.74353e+06	7.53177e+06	7.24142e+06	6.28284e+06	1.45838e+07	8.27711e+06	6.2312e+06	8.4434e+06	0.438315	0.150166	0.503829	0.341958	5.796	118.051	ko01100//Metabolic pathways;ko01110//Biosynthesis of secondary metabolites;ko01120//Microbial metabolism in diverse environments;ko01060//Biosynthesis of plant secondary metabolites;ko02010//ABC transporters;ko01230//Biosynthesis of amino acids;ko00470//D-Amino acid metabolism;ko00260//Glycine, serine and threonine metabolism;ko04974//Protein digestion and absorption;ko00860//Porphyrin metabolism…	Amino acid metabolism;Biosynthesis of other secondary metabolites;Chemical structure transformation maps;Digestive system;Global and overview maps;Membrane transport;Metabolism of cofactors and vitamins;Metabolism of other amino acids;Translation	Environmental Information Processing;Genetic Information Processing;Metabolism;Organismal Systems
M371T52_NEG	13,14-dihydro-19(r)-hydroxyprostaglandin e1	--	--	-	--	--	--	4.39906e+06	1.11157e+07	5.70469e+06	5.00211e+06	5.97641e+06	5.96151e+06	8.96656e+06	1.03734e+07	6.71651e+06	7.91711e+06	7.35849e+06	9.62174e+06	6.35991e+06	8.4923e+06	0.417149	0.043695	0.295673	0.34183	0.875	371.244	-	-	-
M421T569_NEG	.alpha.,.alpha.'-trehalose 6-phosphate	HMDB0001124	4484-88-2	C00689	Organic oxygen compounds	Organooxygen compounds	Carbohydrates and carbohydrate conjugates	5.02452e+06	3.46167e+06	5.7937e+06	5.15865e+06	3.192e+06	3.79559e+06	6.79154e+06	3.54309e+06	7.17278e+06	3.17246e+06	8.55385e+06	1.0237e+07	4.40435e+06	6.57845e+06	0.578817	0.155826	0.512119	0.338723	9.478	421.002	ko01100//Metabolic pathways;ko01110//Biosynthesis of secondary metabolites;ko04723//Retrograde endocannabinoid signaling;ko00500//Starch and sucrose metabolism	Carbohydrate metabolism;Global and overview maps;Nervous system	Metabolism;Organismal Systems
M441T66_NEG	7-keto-3.alpha.,12-.alpha.-dihydroxycholanic acid	--	--	-	--	--	--	5.95196e+06	3.9032e+06	4.6144e+06	5.78787e+06	5.23607e+06	5.74037e+06	2.67832e+06	4.08443e+06	2.07138e+06	2.76927e+06	5.10831e+06	4.44013e+06	5.20565e+06	3.52531e+06	-0.562328	0.0396843	0.282817	0.336611	1.096	441.25	-	-	-
M127T118_NEG	Cyclohexylcarboxylic acid	HMDB0031342	98-89-5	C09822	Organic acids and derivatives	Carboxylic acids and derivatives	Carboxylic acids	1.16305e+07	1.50708e+07	1.49024e+07	1.34453e+07	1.35558e+07	1.17804e+07	1.67291e+07	1.6963e+07	1.7636e+07	1.76986e+07	1.00958e+07	1.50909e+07	1.33975e+07	1.57022e+07	0.229002	0.122415	0.46367	0.336152	1.966	127.015	ko01100//Metabolic pathways;ko01120//Microbial metabolism in diverse environments	Global and overview maps	Metabolism
M195T596_NEG	2,4,6-trichlorophenol	--	--	C07098	--	--	--	1.83677e+07	1.65718e+07	1.79205e+07	1.69357e+07	1.98658e+07	1.69036e+07	1.58669e+07	1.55884e+07	1.58355e+07	1.64728e+07	1.58682e+07	1.688e+07	1.77608e+07	1.60853e+07	-0.142957	0.0390267	0.28221	0.335367	9.941	194.906	ko01120//Microbial metabolism in diverse environments	Global and overview maps	Metabolism
M250T237_NEG	Diclofenac	HMDB0249731	-	-	Organoheterocyclic compounds	Imidazopyridines	HASH(0x2410a80)	1.00691e+07	1.45816e+07	1.18154e+07	1.07713e+07	7.74749e+06	7.68576e+06	5.8309e+06	9.97163e+06	1.02263e+07	9.9321e+06	5.46845e+06	8.71144e+06	1.04451e+07	8.35681e+06	-0.321807	0.060855	0.339826	0.319426	3.954	250.018	-	-	-
M159T26_NEG	3-hydroxyoctanoic acid	HMDB0001954	33796-86-0	C20793	Organic acids and derivatives	Hydroxy acids and derivatives	Medium-chain hydroxy acids and derivatives	6.69613e+06	6.69445e+06	6.22183e+06	5.08956e+06	6.0134e+06	6.12039e+06	5.11849e+06	4.57274e+06	4.68938e+06	5.27248e+06	5.34207e+06	4.67156e+06	6.13929e+06	4.94446e+06	-0.312261	0.0160067	0.212316	0.317718	0.433	159.085	ko04024//cAMP signaling pathway	Signal transduction	Environmental Information Processing
M259T710_NEG	Glucose-1-phosphate	HMDB0001586	59-56-3	C00103	Organic oxygen compounds	Organooxygen compounds	Carbohydrates and carbohydrate conjugates	3.25939e+06	2.95817e+06	6.39081e+06	3.04506e+06	2.60815e+06	4.8209e+06	2.47781e+06	2.69633e+06	1.58484e+06	2.22407e+06	488297	3.42064e+06	3.84708e+06	2.14866e+06	-0.840323	0.0529969	0.319528	0.317102	11.834	258.981	ko01100//Metabolic pathways;ko01110//Biosynthesis of secondary metabolites;ko01120//Microbial metabolism in diverse environments;ko01060//Biosynthesis of plant secondary metabolites;ko00520//Amino sugar and nucleotide sugar metabolism;ko04922//Glucagon signaling pathway;ko00040//Pentose and glucuronate interconversions;ko00052//Galactose metabolism;ko00010//Glycolysis / Gluconeogenesis;ko00500//S…	Carbohydrate metabolism;Chemical structure transformation maps;Endocrine system;Global and overview maps;Lipid metabolism;Metabolism of terpenoids and polyketides	Metabolism;Organismal Systems
M181T145_NEG	Hydroxyphenyllactic acid	HMDB0000755	306-23-0	-	Phenylpropanoids and polyketides	Phenylpropanoic acids	HASH(0x8f1b538)	1.11696e+07	4.04656e+06	6.92228e+06	5.93018e+06	1.47931e+07	1.41242e+07	1.46774e+07	1.0729e+07	1.2587e+07	1.3367e+07	8.68187e+06	1.16437e+07	9.49766e+06	1.19477e+07	0.331084	0.32583	0.680041	0.316639	2.42	181.051	-	-	-
M207T65_NEG	Dihydrolipoate (dihydrolipoic acid)	--	--	C02147	--	--	--	1.68047e+07	7.89174e+06	8.00769e+06	1.1965e+07	1.41556e+07	1.4137e+07	8.65175e+06	1.06417e+07	6.21553e+06	7.79588e+06	1.38564e+07	1.05066e+07	1.21603e+07	9.6113e+06	-0.339372	0.153428	0.508776	0.316243	1.079	207.051	ko01100//Metabolic pathways;ko00785//Lipoic acid metabolism	Global and overview maps;Metabolism of cofactors and vitamins	Metabolism
M146T160_NEG	D-Glutamic acid	HMDB0003339	6893-26-1	C00217	Organic acids and derivatives	Carboxylic acids and derivatives	Amino acids, peptides, and analogues	5.37413e+06	5.24741e+06	8.28934e+06	1.27852e+07	1.59952e+07	8.82553e+06	8.79341e+06	9.88961e+06	1.44811e+07	8.79126e+06	1.74431e+07	1.24349e+07	9.41947e+06	1.19722e+07	0.345974	0.139824	0.491007	0.315042	2.659	145.992	ko01100//Metabolic pathways;ko00470//D-Amino acid metabolism	Global and overview maps;Metabolism of other amino acids	Metabolism
M313T480_NEG	1h-imidazo[4,5-c]pyridine-6-carboxylic acid, 1-[[4-(dimethylamino)-3-methylphenyl]methyl]-5-(2,2- diphenylacetyl)-4,5,6,7-tetrahydro-, (6s)-	--	--	C15553	--	--	--	4.69932e+06	5.73505e+06	5.22713e+06	5.4297e+06	5.93903e+06	4.91903e+06	6.16419e+06	1.24298e+07	1.32937e+07	4.33778e+06	4.85966e+06	5.32009e+06	5.32488e+06	7.7342e+06	0.538504	0.199469	0.563255	0.31189	8.007	313.186	ko07229//Angiotensin receptor and endothelin receptor antagonists	Target-based classification: G protein-coupled receptors	Drug Development
M199T456_NEG	Pyrophosphate	HMDB0304340	-	C00013	Homogeneous non-metal compounds	Non-metal oxoanionic compounds	Non-metal pyrophosphates	6.8975e+06	1.18455e+07	1.50005e+07	1.20596e+07	1.18127e+07	6.29422e+06	1.37868e+07	1.4855e+07	6.56234e+06	1.47055e+07	1.38817e+07	1.31479e+07	1.06517e+07	1.28232e+07	0.267676	0.38704	0.720936	0.311085	7.599	198.918	ko05012//Parkinson disease;ko00190//Oxidative phosphorylation;ko05022//Pathways of neurodegeneration - multiple diseases	Energy metabolism;Neurodegenerative disease	Human Diseases;Metabolism
M102T310_NEG	2-aminoisobutyric acid	HMDB0001906	62-57-7	-	Organic acids and derivatives	Carboxylic acids and derivatives	Amino acids, peptides, and analogues	2.06304e+07	2.12818e+07	2.45324e+07	1.02183e+07	1.80028e+07	2.02754e+07	1.462e+07	1.57082e+07	1.60059e+07	1.38867e+07	1.98045e+07	1.79417e+07	1.91569e+07	1.63278e+07	-0.230529	0.206448	0.570493	0.310535	5.172	102.056	-	-	-
M249T272_NEG	.gamma.-glu-cys	HMDB0001049	636-58-8	C00669	Organic acids and derivatives	Carboxylic acids and derivatives	Amino acids, peptides, and analogues	6.58255e+07	6.91303e+07	7.39156e+07	7.63326e+07	6.99875e+07	6.26107e+07	7.44223e+07	6.31677e+07	7.85234e+07	7.55985e+07	7.47263e+07	7.0205e+07	6.96337e+07	7.27739e+07	0.0636346	0.222052	0.585586	0.301934	4.531	249.047	ko01100//Metabolic pathways;ko00480//Glutathione metabolism;ko04216//Ferroptosis	Cell growth and death;Global and overview maps;Metabolism of other amino acids	Cellular Processes;Metabolism
M179T342_NEG	D-fructose	HMDB0000660	53188-23-1	-	Organic oxygen compounds	Organooxygen compounds	Carbohydrates and carbohydrate conjugates	1.21186e+07	1.15926e+07	1.41833e+07	1.49209e+07	1.15456e+07	5.26832e+06	1.42907e+07	1.41659e+07	1.37487e+07	1.38271e+07	1.21439e+07	1.37948e+07	1.16049e+07	1.36618e+07	0.235418	0.206829	0.570968	0.300728	5.705	179.056	-	-	-
M197T20_1_NEG	Dl-4-hydroxy-3-methoxymandelic acid	HMDB0000291	13244-77-4	C05584	Benzenoids	Phenols	Methoxyphenols	2.82914e+06	2.90074e+06	3.32988e+06	4.82475e+06	5.84783e+06	2.75608e+06	2.60466e+06	2.47292e+06	3.42818e+06	1.7868e+06	2.41234e+06	1.37208e+06	3.74807e+06	2.34616e+06	-0.675845	0.0720437	0.365802	0.300473	0.325	196.992	ko01100//Metabolic pathways;ko00350//Tyrosine metabolism	Amino acid metabolism;Global and overview maps	Metabolism
M174T283_NEG	N-acetyl-l-aspartic acid	HMDB0000812	997-55-7	C01042	Organic acids and derivatives	Carboxylic acids and derivatives	Amino acids, peptides, and analogues	7.51356e+07	6.51602e+07	6.37701e+07	5.18874e+07	1.06187e+08	8.85629e+07	3.76013e+07	3.8845e+07	3.10842e+07	3.53627e+07	1.59187e+08	8.83372e+07	7.51172e+07	6.50696e+07	-0.207159	0.496798	0.792516	0.299497	4.723	174.041	ko01100//Metabolic pathways;ko00250//Alanine, aspartate and glutamate metabolism	Amino acid metabolism;Global and overview maps	Metabolism
M199T390_NEG	Pyrophosphoric acid	HMDB0304340	-	C00013	Homogeneous non-metal compounds	Non-metal oxoanionic compounds	Non-metal pyrophosphates	1.83385e+07	3.25679e+07	2.47338e+07	1.77276e+07	8.28184e+06	1.65174e+07	1.89047e+07	5.02796e+07	1.50733e+07	2.00998e+07	2.16941e+07	1.65647e+07	1.96945e+07	2.37694e+07	0.27131	0.36105	0.706678	0.298761	6.495	198.918	ko05012//Parkinson disease;ko00190//Oxidative phosphorylation;ko05022//Pathways of neurodegeneration - multiple diseases	Energy metabolism;Neurodegenerative disease	Human Diseases;Metabolism
M237T476_NEG	Fenatrol	HMDB0041830	1912-24-9	C06551	Organoheterocyclic compounds	Triazines	1,3,5-triazines	2.5322e+07	2.50619e+07	2.52595e+07	2.2014e+07	2.5878e+07	2.47279e+07	2.56815e+07	2.59169e+07	2.35521e+07	2.52953e+07	2.57781e+07	4.85448e+06	2.47106e+07	2.18464e+07	-0.177732	0.446164	0.760403	0.294139	7.925	236.948	ko01100//Metabolic pathways;ko01120//Microbial metabolism in diverse environments	Global and overview maps	Metabolism
M210T163_NEG	Phosphocreatine	HMDB0001511	1967-07-02	C02305	Organic acids and derivatives	Carboxylic acids and derivatives	Amino acids, peptides, and analogues	2.77966e+08	3.21957e+08	2.86068e+08	2.4429e+08	3.91654e+08	3.47499e+08	2.91781e+08	2.68693e+08	2.56488e+08	2.92139e+08	3.80817e+08	3.08651e+08	3.11572e+08	2.99761e+08	-0.0557533	0.473808	0.77918	0.293283	2.718	210.017	ko01100//Metabolic pathways;ko00330//Arginine and proline metabolism	Amino acid metabolism;Global and overview maps	Metabolism
M169T339_NEG	D-myo-inositol-1,4-diphosphate	--	--	C01220	--	--	--	1.84503e+07	2.07405e+07	2.07203e+07	1.91388e+07	1.70828e+07	1.70638e+07	2.18766e+07	2.18253e+07	2.23914e+07	1.99262e+07	1.74578e+07	2.04902e+07	1.88661e+07	2.06612e+07	0.131132	0.021458	0.228823	0.292333	5.65	168.991	ko01100//Metabolic pathways;ko00562//Inositol phosphate metabolism;ko04070//Phosphatidylinositol signaling system	Carbohydrate metabolism;Global and overview maps;Signal transduction	Environmental Information Processing;Metabolism
M163T55_NEG	Phenylpyruvate	HMDB0304081	-	C00166	Benzenoids	Benzene and substituted derivatives	Phenylpyruvic acid derivatives	4.31945e+06	4.68934e+06	4.35165e+06	4.4685e+06	2.01675e+06	3.10459e+06	1.5759e+06	2.66366e+06	1.78426e+06	3.84118e+06	2.63801e+06	2.69511e+06	3.82505e+06	2.53302e+06	-0.594619	0.066455	0.350684	0.290154	0.918	163.04	ko01100//Metabolic pathways;ko01110//Biosynthesis of secondary metabolites;ko01060//Biosynthesis of plant secondary metabolites;ko01230//Biosynthesis of amino acids;ko01210//2-Oxocarboxylic acid metabolism;ko00470//D-Amino acid metabolism;ko00360//Phenylalanine metabolism;ko00400//Phenylalanine, tyrosine and tryptophan biosynthesis	Amino acid metabolism;Chemical structure transformation maps;Global and overview maps;Metabolism of other amino acids	Metabolism
M118T93_NEG	Aminomalonic acid	HMDB0001147	1068-84-4	-	Organic acids and derivatives	Carboxylic acids and derivatives	Amino acids, peptides, and analogues	2.0585e+07	2.17244e+07	1.19628e+07	1.10132e+07	1.34935e+07	1.03811e+07	1.29885e+07	1.45752e+07	1.30163e+07	8.175e+06	1.30399e+07	1.36745e+07	1.486e+07	1.25782e+07	-0.240504	0.262025	0.625318	0.283472	1.554	118.03	-	-	-
M349T167_NEG	(phenoxymethyl)penicilloic acid	--	--	-	--	--	--	9.577e+06	6.9065e+06	8.21999e+06	1.31338e+07	6.14362e+06	7.34031e+06	6.92358e+06	8.59835e+06	8.23015e+06	8.41092e+06	3.90844e+06	5.24669e+06	8.55353e+06	6.88636e+06	-0.312779	0.126839	0.470499	0.282237	2.778	349.076	-	-	-
M205T242_1_NEG	Citrinin	HMDB0041857	518-75-2	-	Organoheterocyclic compounds	Benzopyrans	HASH(0x1dc24d0)	4.85505e+08	1.21383e+08	2.04431e+08	1.72626e+08	2.25708e+08	2.80643e+08	2.88053e+08	2.14045e+08	1.56687e+08	1.51442e+08	4.18123e+08	3.17445e+08	2.48382e+08	2.57633e+08	0.0527516	0.871205	0.95493	0.281931	4.038	205.083	-	-	-
M179T263_NEG	Mannose	HMDB0000169	3458-28-4	C00159	Organic oxygen compounds	Organooxygen compounds	Carbohydrates and carbohydrate conjugates	7.63734e+06	6.82594e+06	7.10563e+06	7.65152e+06	6.75558e+06	7.09508e+06	1.80463e+07	1.01631e+07	8.80286e+06	7.03447e+06	5.96876e+06	6.8558e+06	7.17851e+06	9.47855e+06	0.400981	0.24537	0.611963	0.279362	4.391	179.056	ko01100//Metabolic pathways;ko02010//ABC transporters;ko00520//Amino sugar and nucleotide sugar metabolism;ko00052//Galactose metabolism;ko00051//Fructose and mannose metabolism;ko04142//Lysosome;ko04625//C-type lectin receptor signaling pathway	Carbohydrate metabolism;Global and overview maps;Immune system;Membrane transport;Transport and catabolism	Cellular Processes;Environmental Information Processing;Metabolism;Organismal Systems
M277T172_NEG	2-(4-chlorophenyl)-1-(2,4,6-trihydroxyphenyl)ethanone	--	--	-	--	--	--	2.24212e+07	2.46779e+07	2.3724e+07	2.18022e+07	1.83115e+07	2.05589e+07	2.90064e+07	2.42397e+07	2.59591e+07	2.68002e+07	1.63596e+07	2.35756e+07	2.19159e+07	2.43234e+07	0.150365	0.126037	0.470353	0.277968	2.861	277.024	-	-	-
M337T202_NEG	5'-phosphoribosyl-5-amino-4-imidazolecarboxamide (aicar)	--	--	C04677	--	--	--	1.05073e+06	1.50048e+06	2.29897e+06	2.22231e+06	2.47478e+06	1.23457e+06	1.8121e+06	2.34428e+06	2.39437e+06	2.90568e+06	3.09059e+06	4.59336e+06	1.79697e+06	2.85673e+06	0.668795	0.0748232	0.37356	0.272342	3.359	337.045	ko01100//Metabolic pathways;ko01110//Biosynthesis of secondary metabolites;ko01060//Biosynthesis of plant secondary metabolites;ko00230//Purine metabolism;ko01065//Biosynthesis of alkaloids derived from histidine and purine;ko00340//Histidine metabolism;ko04152//AMPK signaling pathway	Amino acid metabolism;Chemical structure transformation maps;Global and overview maps;Nucleotide metabolism;Signal transduction	Environmental Information Processing;Metabolism
M243T93_NEG	2-hydroxymyristic acid	HMDB0002261	2507-55-3	-	Lipids and lipid-like molecules	Fatty Acyls	Fatty acids and conjugates	2.46184e+08	2.52267e+08	4.65823e+08	2.13012e+08	1.99843e+08	1.59234e+08	1.71904e+08	1.59401e+08	3.0512e+08	3.04284e+08	3.45937e+08	1.68836e+08	2.5606e+08	2.4258e+08	-0.0780219	0.789381	0.928392	0.271318	1.55	243.197	-	-	-
M155T45_NEG	4-hydroxynonenal	HMDB0245269	-	C21642	Lipids and lipid-like molecules	Fatty Acyls	Fatty alcohols	3.10145e+06	8.73252e+06	9.762e+06	4.15457e+06	6.96838e+06	3.79887e+06	9.60413e+06	8.75127e+06	9.17887e+06	1.12215e+07	3.46973e+06	5.78349e+06	6.0863e+06	8.0015e+06	0.394705	0.311158	0.66237	0.269749	0.753	155.108	ko05200//Pathways in cancer;ko05225//Hepatocellular carcinoma	Cancer: overview;Cancer: specific types	Human Diseases
M375T184_NEG	Loganic acid	HMDB0304409	-	C01512	Lipids and lipid-like molecules	Prenol lipids	Terpene glycosides	9.28274e+06	9.91563e+06	9.71397e+06	9.60315e+06	1.01908e+07	9.2792e+06	1.01545e+07	8.42274e+06	8.96577e+06	8.27852e+06	7.18324e+06	8.73024e+06	9.66425e+06	8.62251e+06	-0.16455	0.101932	0.431284	0.267597	3.068	374.992	ko01110//Biosynthesis of secondary metabolites	Global and overview maps	Metabolism
M184T185_NEG	Phosphoserine	HMDB0001721	17885-08-4	C01005	Organic acids and derivatives	Carboxylic acids and derivatives	Amino acids, peptides, and analogues	2.12724e+07	2.13761e+07	2.08331e+07	4.05968e+06	1.9753e+07	2.09268e+07	2.2394e+07	2.4235e+07	1.98517e+07	1.22016e+07	2.4823e+07	1.93314e+07	1.80369e+07	2.04728e+07	0.182759	0.169982	0.535645	0.263962	3.079	184.01	ko01100//Metabolic pathways;ko01110//Biosynthesis of secondary metabolites;ko01120//Microbial metabolism in diverse environments;ko01230//Biosynthesis of amino acids;ko01200//Carbon metabolism;ko00260//Glycine, serine and threonine metabolism;ko00270//Cysteine and methionine metabolism;ko00970//Aminoacyl-tRNA biosynthesis	Amino acid metabolism;Global and overview maps;Translation	Genetic Information Processing;Metabolism
M523T92_NEG	Asiatic acid	--	--	-	--	--	--	9.18306e+06	3.09771e+06	6.0164e+06	6.21958e+06	9.17687e+06	9.18911e+06	1.08173e+07	1.10425e+07	7.56309e+06	8.81713e+06	3.95709e+06	1.10823e+07	7.14712e+06	8.87991e+06	0.313182	0.357459	0.70397	0.262316	1.54	523.339	-	-	-
M323T32_NEG	(2r,4ar,7s,8s,8ar)-8-[(z)-5-hydroxy-3-methylpent-3-enyl]-4,4,7,8a-tetramethyl-2,3,4a,5,6,8-hexahydro-1h-naphthalene-2,7-diol	--	--	-	--	--	--	2.35112e+07	5.20725e+07	6.03656e+07	6.25462e+07	4.2029e+07	4.32218e+07	4.6872e+07	4.55266e+07	6.36465e+07	5.68136e+07	3.77911e+07	5.79061e+07	4.72911e+07	5.1426e+07	0.120931	0.449627	0.764365	0.261289	0.537	323.259	-	-	-
M183T23_NEG	2,4-dinitrophenol	HMDB0245462	-	-	Benzenoids	Phenols	Nitrophenols	1.10519e+07	8.5206e+06	1.30082e+07	8.49475e+06	1.28205e+07	9.49456e+06	1.42638e+07	1.11422e+07	9.12957e+06	1.71368e+07	1.53354e+07	7.10375e+06	1.05651e+07	1.23519e+07	0.22543	0.372247	0.710376	0.259438	0.38	183.014	-	-	-
M105T220_NEG	Glyceric acid	HMDB0000139	473-81-4	C00258	Organic oxygen compounds	Organooxygen compounds	Carbohydrates and carbohydrate conjugates	2.05226e+08	3.07662e+08	3.28481e+08	3.37442e+08	2.11632e+08	2.74149e+08	3.02493e+08	2.85978e+08	3.18295e+08	3.07504e+08	1.83758e+08	2.39878e+08	2.77432e+08	2.72984e+08	-0.0233156	0.837803	0.941024	0.259032	3.661	105.019	ko01100//Metabolic pathways;ko01110//Biosynthesis of secondary metabolites;ko01120//Microbial metabolism in diverse environments;ko01200//Carbon metabolism;ko00260//Glycine, serine and threonine metabolism;ko00630//Glyoxylate and dicarboxylate metabolism;ko00030//Pentose phosphate pathway;ko00561//Glycerolipid metabolism	Amino acid metabolism;Carbohydrate metabolism;Global and overview maps;Lipid metabolism	Metabolism
M201T172_NEG	Xanthotoxol	HMDB0029457	2009-24-7	C00841	Phenylpropanoids and polyketides	Coumarins and derivatives	Furanocoumarins	3.42882e+07	3.42702e+07	3.43381e+07	3.20206e+07	3.04169e+07	2.99413e+07	3.92907e+07	3.54811e+07	3.59729e+07	3.9662e+07	2.86974e+07	2.96235e+07	3.25459e+07	3.47879e+07	0.0961123	0.175071	0.536804	0.257405	2.86	201.038	ko01110//Biosynthesis of secondary metabolites;ko01061//Biosynthesis of phenylpropanoids	Chemical structure transformation maps;Global and overview maps	Metabolism
M141T271_NEG	Kojic acid	HMDB0258034	-	-	Organoheterocyclic compounds	Pyrans	Pyranones and derivatives	2.84141e+08	2.99887e+08	2.97648e+08	2.75828e+08	2.89543e+08	2.81808e+08	3.00153e+08	2.98533e+08	2.8065e+08	2.829e+08	2.85987e+08	2.96834e+08	2.88143e+08	2.90843e+08	0.0134574	0.621623	0.853384	0.251381	4.52	141.017	-	-	-
M73T192_NEG	Propanoic acid	HMDB0000237	1979-09-04	C00163	Organic acids and derivatives	Carboxylic acids and derivatives	Carboxylic acids	1.33331e+07	1.43758e+07	1.59496e+07	1.33138e+07	1.34149e+07	1.25929e+07	1.47924e+07	2.08154e+07	1.47154e+07	1.50713e+07	1.26526e+07	1.40719e+07	1.383e+07	1.53532e+07	0.150734	0.228874	0.593379	0.251377	3.205	72.9932	ko01100//Metabolic pathways;ko01120//Microbial metabolism in diverse environments;ko00760//Nicotinate and nicotinamide metabolism;ko04974//Protein digestion and absorption;ko00640//Propanoate metabolism;ko04973//Carbohydrate digestion and absorption	Carbohydrate metabolism;Digestive system;Global and overview maps;Metabolism of cofactors and vitamins	Metabolism;Organismal Systems
M243T276_NEG	Biotin	HMDB0000030	58-85-5	C00120	Organoheterocyclic compounds	Biotin and derivatives	HASH(0x1baf150)	1.31754e+07	8.95279e+06	9.77376e+06	9.54494e+06	7.22185e+06	8.64033e+06	1.15124e+07	1.17101e+07	8.62427e+06	9.60081e+06	1.25567e+07	1.18497e+07	9.5515e+06	1.09757e+07	0.200508	0.263046	0.625318	0.251094	4.605	243.099	ko01100//Metabolic pathways;ko02010//ABC transporters;ko04977//Vitamin digestion and absorption;ko00780//Biotin metabolism	Digestive system;Global and overview maps;Membrane transport;Metabolism of cofactors and vitamins	Environmental Information Processing;Metabolism;Organismal Systems
M158T246_NEG	N.alpha.-(tert-butoxycarbonyl)-l-aspartic acid	--	--	-	--	--	--	1.6364e+07	1.03726e+07	9.63035e+06	1.36055e+07	1.12168e+07	1.24382e+07	9.22753e+06	8.93703e+06	1.30084e+07	8.71725e+06	1.28428e+07	1.18601e+07	1.22713e+07	1.07655e+07	-0.188865	0.392339	0.723405	0.250211	4.095	158.01	-	-	-
M399T57_NEG	Methanone, [6-hydroxy-1-[2-(4-morpholinyl)ethyl]-1h-indol-3-yl]-1-naphthalenyl-	--	--	-	--	--	--	1.37126e+07	8.98805e+06	9.2066e+06	1.14786e+07	1.00205e+07	2.20407e+07	1.05172e+07	2.39688e+07	1.98152e+07	1.32112e+07	1.10289e+07	1.1947e+07	1.25745e+07	1.50814e+07	0.262265	0.530379	0.809704	0.247066	0.945	399.185	-	-	-
M287T377_NEG	Eriodictyol	HMDB0005810	552-58-9	C05631	Phenylpropanoids and polyketides	Flavonoids	Flavans	1.18378e+06	1.60778e+06	1.52807e+06	847768	182627	513177	2.54678e+06	2.02142e+06	2.22817e+06	2.36886e+06	626959	1.72631e+06	977200	1.91975e+06	0.974191	0.00501565	0.145282	0.244203	6.28	287.018	ko01100//Metabolic pathways;ko01110//Biosynthesis of secondary metabolites	Global and overview maps	Metabolism
M167T220_NEG	2-phosphonobutyric acid	--	--	-	--	--	--	1.26331e+07	1.53815e+07	1.35735e+07	9.04454e+06	1.48744e+07	1.39764e+07	1.3562e+07	7.51264e+06	7.72193e+06	1.34109e+07	1.66094e+07	9.12727e+06	1.32472e+07	1.1324e+07	-0.226306	0.381174	0.717142	0.242455	3.672	167.013	-	-	-
M599T371_NEG	9,10-dihydro-4,5,7-trihydroxy-9,10-dioxo-2-anthroic acid	--	--	-	--	--	--	3.17832e+06	2.90679e+06	2.82548e+06	3.21741e+06	3.19263e+06	2.8703e+06	2.69382e+06	4.61256e+06	4.23133e+06	4.53495e+06	3.17616e+06	3.85518e+06	3.03182e+06	3.85067e+06	0.344923	0.0698107	0.360252	0.23646	6.184	599.031	-	-	-
M169T156_NEG	Penicillic acid	HMDB0256217	-	-	Organic acids and derivatives	Keto acids and derivatives	Medium-chain keto acids and derivatives	3.25044e+07	1.377e+07	2.24267e+07	1.16872e+07	1.53341e+07	1.54664e+07	2.40165e+07	2.01341e+07	1.49798e+07	1.55613e+07	7.76131e+06	1.32655e+07	1.85315e+07	1.59531e+07	-0.216141	0.369595	0.709014	0.235295	2.595	169.062	-	-	-
M329T599_NEG	Aurantio-obtusin	HMDB0248725	-	-	Benzenoids	Anthracenes	Anthraquinones	7.94214e+06	6.40079e+06	5.53881e+06	4.32204e+06	4.8163e+06	7.89478e+06	8.98825e+06	6.4377e+06	8.83441e+06	7.71395e+06	5.66958e+06	7.0853e+06	6.15248e+06	7.45487e+06	0.277015	0.121564	0.46282	0.233406	9.984	329.047	-	-	-
M104T275_NEG	DL-serine	HMDB0003406	312-84-5	C00740	Organic acids and derivatives	Carboxylic acids and derivatives	Amino acids, peptides, and analogues	5.1989e+08	5.14862e+08	5.24813e+08	5.65524e+08	5.08115e+08	4.87884e+08	4.63369e+08	4.84926e+08	5.03321e+08	4.71745e+08	6.11723e+08	5.44372e+08	5.20181e+08	5.13242e+08	-0.019374	0.826203	0.936561	0.232756	4.576	104.035	ko01100//Metabolic pathways;ko00470//D-Amino acid metabolism;ko00260//Glycine, serine and threonine metabolism;ko04742//Taste transduction	Amino acid metabolism;Global and overview maps;Metabolism of other amino acids;Sensory system	Metabolism;Organismal Systems
M211T326_NEG	D-ribose 1-phosphate	HMDB0250796	-	C00620	Organic oxygen compounds	Organooxygen compounds	Carbohydrates and carbohydrate conjugates	5.41857e+06	5.56749e+06	5.91721e+06	5.19638e+06	3.34857e+06	3.52051e+06	5.76243e+06	8.0867e+06	5.43233e+06	8.15387e+06	4.11611e+06	4.72284e+06	4.82812e+06	6.04571e+06	0.32445	0.0719005	0.365421	0.232421	5.426	211.001	ko01100//Metabolic pathways;ko00230//Purine metabolism;ko00030//Pentose phosphate pathway	Carbohydrate metabolism;Global and overview maps;Nucleotide metabolism	Metabolism
M216T256_NEG	Propanil	HMDB0256817	-	-	Benzenoids	Benzene and substituted derivatives	Anilides	4.8242e+06	5.37272e+06	6.12666e+06	6.65175e+06	6.15993e+06	5.17455e+06	6.55215e+06	5.79707e+06	8.0042e+06	6.73255e+06	6.66268e+06	6.1658e+06	5.7183e+06	6.65241e+06	0.21829	0.0263989	0.243668	0.231785	4.274	216.028	-	-	-
M523T565_NEG	Xanthosine 5'-triphosphate	HMDB0000293	6253-56-1	C00700	Nucleosides, nucleotides, and analogues	Purine nucleotides	Purine ribonucleotides	1.06772e+07	1.15084e+07	1.21192e+07	6.01403e+06	6.40808e+06	1.25841e+07	1.34581e+07	1.01677e+07	1.31811e+07	1.41294e+07	5.8286e+06	1.27368e+07	9.88516e+06	1.15836e+07	0.228751	0.281998	0.640247	0.223033	9.421	522.952	ko01100//Metabolic pathways;ko00230//Purine metabolism	Global and overview maps;Nucleotide metabolism	Metabolism
M543T216_NEG	Zoledronic acid	HMDB0014543	118072-93-8	-	Organic acids and derivatives	Organic phosphonic acids and derivatives	Bisphosphonates	4.23301e+06	3.16389e+06	2.5119e+06	3.28213e+06	2.51685e+06	4.01045e+06	3.03238e+06	1.09565e+06	1.5802e+06	2.94354e+06	3.4132e+06	2.39031e+06	3.28637e+06	2.40921e+06	-0.447933	0.0961254	0.419613	0.22298	3.604	543.003	-	-	-
M621T563_NEG	N-acetyl-l-phenylalanyl-3,5-diiodo-l-tyrosine	HMDB0255059	-	-	Organic acids and derivatives	Carboxylic acids and derivatives	Amino acids, peptides, and analogues	5.28896e+06	3.28316e+06	2.4009e+06	1.12377e+06	5.73475e+06	3.23281e+06	5.28085e+06	1.74839e+06	5.3373e+06	3.20042e+06	5.60718e+06	7.30199e+06	3.51072e+06	4.74602e+06	0.434951	0.214893	0.579329	0.22196	9.386	620.919	-	-	-
M187T255_NEG	Ne-acetyllysine	HMDB0000206	692-04-6	C02727	Organic acids and derivatives	Carboxylic acids and derivatives	Amino acids, peptides, and analogues	1.68346e+07	5.8759e+06	1.6918e+07	1.25564e+07	1.85113e+07	1.81797e+07	1.53948e+07	1.40596e+07	1.18985e+07	1.38064e+07	2.38712e+07	1.95565e+07	1.48126e+07	1.64312e+07	0.149607	0.437922	0.754495	0.221048	4.243	187.109	ko01100//Metabolic pathways;ko00310//Lysine degradation	Amino acid metabolism;Global and overview maps	Metabolism
M147T98_NEG	D-Arabinono-1,4-lactone	HMDB0302833	-	C00652	Organic oxygen compounds	Organooxygen compounds	Carbohydrates and carbohydrate conjugates	3.55972e+07	1.38246e+07	1.85306e+07	2.97215e+07	2.06463e+07	3.27559e+07	1.79835e+07	2.45383e+07	1.50476e+07	1.05088e+07	4.57665e+07	1.89871e+07	2.51793e+07	2.21386e+07	-0.185675	0.691829	0.87923	0.220183	1.638	147.03	ko01100//Metabolic pathways;ko00053//Ascorbate and aldarate metabolism	Carbohydrate metabolism;Global and overview maps	Metabolism
M138T200_NEG	3-nitrophenol	HMDB0245949	-	C14418	Benzenoids	Phenols	Nitrophenols	3.19469e+06	3.66083e+06	406413	4.3903e+06	3.42535e+06	3.30319e+06	4.86532e+06	3.62388e+06	4.87404e+06	4.64236e+06	3.56597e+06	3.4472e+06	3.06346e+06	4.1698e+06	0.444814	0.184532	0.546491	0.217835	3.33	138.021	ko01120//Microbial metabolism in diverse environments	Global and overview maps	Metabolism
M191T355_NEG	Citrate	HMDB0000094	77-92-9	C00158	Organic acids and derivatives	Carboxylic acids and derivatives	Tricarboxylic acids and derivatives	6.17519e+06	6.69704e+06	4.47674e+06	5.21704e+06	5.60132e+06	4.95926e+06	8.1708e+06	6.1902e+06	6.18807e+06	7.21281e+06	6.13896e+06	5.14868e+06	5.5211e+06	6.50825e+06	0.237316	0.0716369	0.364426	0.216952	5.923	191.02	ko01100//Metabolic pathways;ko01110//Biosynthesis of secondary metabolites;ko01120//Microbial metabolism in diverse environments;ko01060//Biosynthesis of plant secondary metabolites;ko01063//Biosynthesis of alkaloids derived from shikimate pathway;ko01230//Biosynthesis of amino acids;ko01061//Biosynthesis of phenylpropanoids;ko01070//Biosynthesis of plant hormones;ko01200//Carbon metabolism;ko010…	Amino acid metabolism;Cancer: overview;Carbohydrate metabolism;Chemical structure transformation maps;Endocrine system;Global and overview maps;Sensory system	Human Diseases;Metabolism;Organismal Systems
M171T283_NEG	Gly-Pro	HMDB0252876	-	-	Organic acids and derivatives	Carboxylic acids and derivatives	Amino acids, peptides, and analogues	2.72323e+07	1.91502e+07	1.86628e+07	2.29779e+07	1.37323e+07	1.54536e+07	1.96024e+07	2.02393e+07	1.90967e+07	1.96583e+07	2.66341e+07	2.33121e+07	1.95348e+07	2.14238e+07	0.133166	0.561694	0.82664	0.21386	4.724	171.078	-	-	-
M271T583_NEG	4-hydroxy-2',3',4',5'-tetrachlorobiphenyl	--	--	-	--	--	--	5.73489e+06	6.17026e+06	4.09277e+06	5.35331e+06	5.61331e+06	5.94929e+06	3.14142e+06	5.43683e+06	5.79666e+06	2.28689e+06	4.12916e+06	6.17431e+06	5.48564e+06	4.49421e+06	-0.287591	0.231727	0.596471	0.211777	9.719	270.943	-	-	-
M188T146_NEG	L-homocitrulline	HMDB0000679	1190-49-4	-	Organic acids and derivatives	Carboxylic acids and derivatives	Amino acids, peptides, and analogues	1.15658e+08	2.58475e+08	2.30377e+08	2.29874e+08	2.34656e+08	2.19012e+08	1.99666e+08	2.27754e+08	2.64137e+08	2.54367e+08	1.67127e+08	2.1348e+08	2.14675e+08	2.21088e+08	0.0424671	0.779148	0.923155	0.209812	2.439	188.093	-	-	-
M221T342_NEG	Palatinose	HMDB0256083	-	-	Organic oxygen compounds	Organooxygen compounds	Carbohydrates and carbohydrate conjugates	7.83658e+06	9.26626e+06	1.04975e+07	8.4608e+06	1.14868e+07	1.13883e+07	1.23344e+07	1.2212e+07	1.10618e+07	1.12766e+07	1.0071e+07	8.4422e+06	9.8227e+06	1.08997e+07	0.150092	0.398553	0.728835	0.209611	5.705	221.067	-	-	-
M405T329_NEG	Spiro[3h-indole-3,3'-pyrrolidine]-1(2h)-acetic acid, 5-chloro-1'-[(5-chloro-2-fluorophenyl)methyl]-2,2',5'-trioxo-	--	--	-	--	--	--	3.28721e+06	5.10911e+06	5.74496e+06	5.46831e+06	8.33679e+06	4.15942e+06	5.44309e+06	3.26637e+06	5.35828e+06	5.62227e+06	3.4159e+06	2.24259e+06	5.35097e+06	4.22475e+06	-0.340933	0.300079	0.656982	0.208201	5.478	405.029	-	-	-
M165T155_1_NEG	3-Methylxanthine	HMDB0001886	1076-22-8	C16357	Organoheterocyclic compounds	Imidazopyrimidines	Purines and purine derivatives	1.09217e+07	1.21512e+07	1.299e+07	7.57926e+06	1.44142e+07	1.12332e+07	1.02532e+07	9.46797e+06	1.17392e+07	1.22559e+07	9.90823e+06	7.69714e+06	1.15482e+07	1.02203e+07	-0.17624	0.364884	0.70743	0.206347	2.58	165.042	ko01100//Metabolic pathways;ko01110//Biosynthesis of secondary metabolites;ko01120//Microbial metabolism in diverse environments;ko00232//Caffeine metabolism	Biosynthesis of other secondary metabolites;Global and overview maps	Metabolism
M229T218_NEG	Dihydroresveratrol	HMDB0240498	-	-	Phenylpropanoids and polyketides	Stilbenes	HASH(0x1278400)	1.43762e+07	7.71867e+06	9.89199e+06	1.09862e+07	1.02671e+07	8.79376e+06	1.16041e+07	1.131e+07	1.07401e+07	9.50139e+06	1.43565e+07	1.17407e+07	1.0339e+07	1.15421e+07	0.158813	0.346419	0.693678	0.20593	3.627	229.083	-	-	-
M168T261_NEG	Cysteic acid	HMDB0303991	-	C00506	Organic acids and derivatives	Carboxylic acids and derivatives	Amino acids, peptides, and analogues	1.25509e+07	9.5807e+06	9.18232e+06	8.63624e+06	1.3635e+07	1.23456e+07	8.73436e+06	8.95498e+06	8.01534e+06	9.48341e+06	1.33294e+07	9.34089e+06	1.09884e+07	9.64306e+06	-0.188424	0.118261	0.456064	0.203069	4.35	167.997	ko01100//Metabolic pathways;ko04080//Neuroactive ligand-receptor interaction;ko00270//Cysteine and methionine metabolism;ko00430//Taurine and hypotaurine metabolism	Amino acid metabolism;Global and overview maps;Metabolism of other amino acids;Signaling molecules and interaction	Environmental Information Processing;Metabolism
M149T181_NEG	D-Ribose	HMDB0000283	613-83-2	-	Organic oxygen compounds	Organooxygen compounds	Carbohydrates and carbohydrate conjugates	1.08337e+07	2.58064e+07	1.27712e+07	1.106e+07	2.10808e+06	3.56012e+06	1.15481e+07	1.30755e+07	1.19307e+07	1.39933e+07	2.00393e+07	9.86785e+06	1.10233e+07	1.34091e+07	0.282665	0.583972	0.839245	0.202817	3.025	149.046	-	-	-
M253T283_NEG	Djenkolic acid	HMDB0251505	-	-	Organic acids and derivatives	Carboxylic acids and derivatives	Amino acids, peptides, and analogues	8.62208e+06	9.56559e+06	8.71267e+06	9.01974e+06	8.06925e+06	7.38702e+06	7.57065e+06	7.66236e+06	8.92771e+06	7.10855e+06	8.29562e+06	7.68079e+06	8.56272e+06	7.87428e+06	-0.120922	0.175719	0.537356	0.198646	4.724	253.01	-	-	-
M125T225_NEG	Gallic acid	HMDB0005807	149-91-7	C01424	Benzenoids	Benzene and substituted derivatives	Benzoic acids and derivatives	3.13925e+07	1.37209e+07	1.58686e+07	3.02525e+07	3.15904e+07	3.09324e+07	1.80838e+07	3.42935e+07	1.59188e+07	3.1624e+07	2.31084e+07	1.52262e+07	2.56262e+07	2.30424e+07	-0.153326	0.653588	0.865437	0.198597	3.748	125.025	ko01120//Microbial metabolism in diverse environments;ko01061//Biosynthesis of phenylpropanoids	Chemical structure transformation maps;Global and overview maps	Metabolism
M173T227_NEG	Shikimate	HMDB0003070	138-59-0	C00493	Organic oxygen compounds	Organooxygen compounds	Alcohols and polyols	2.75824e+07	3.21754e+07	3.33223e+07	3.43726e+07	4.25112e+07	3.84284e+07	2.74149e+07	2.87014e+07	3.07307e+07	2.8946e+07	4.14229e+07	3.75976e+07	3.47321e+07	3.24689e+07	-0.0972088	0.0373746	0.277966	0.198568	3.789	173.057	ko01100//Metabolic pathways;ko01110//Biosynthesis of secondary metabolites;ko01060//Biosynthesis of plant secondary metabolites;ko01063//Biosynthesis of alkaloids derived from shikimate pathway;ko01230//Biosynthesis of amino acids;ko01061//Biosynthesis of phenylpropanoids;ko01070//Biosynthesis of plant hormones;ko00400//Phenylalanine, tyrosine and tryptophan biosynthesis	Amino acid metabolism;Chemical structure transformation maps;Global and overview maps	Metabolism
M191T130_NEG	Scopoletin	HMDB0034344	92-61-5	C01752	Phenylpropanoids and polyketides	Coumarins and derivatives	Hydroxycoumarins	1.64647e+07	3.06404e+06	3.92632e+06	1.95685e+07	1.00671e+07	1.70869e+07	4.64493e+06	3.35869e+06	1.63911e+06	2.2191e+06	2.67851e+07	1.63005e+07	1.16962e+07	9.15791e+06	-0.352955	0.618635	0.853013	0.198433	2.165	191.02	ko01110//Biosynthesis of secondary metabolites;ko01061//Biosynthesis of phenylpropanoids	Chemical structure transformation maps;Global and overview maps	Metabolism
M329T95_NEG	7Z, 10Z, 13Z, 16Z, 19Z-Docosapentaenoic acid	--	--	-	--	--	--	8.08371e+07	3.53803e+07	5.8316e+07	1.24634e+08	6.80192e+07	4.35729e+07	3.62206e+07	3.57939e+07	8.27313e+07	7.78004e+07	1.21087e+08	3.42065e+07	6.84599e+07	6.464e+07	-0.0828313	0.819824	0.934233	0.198123	1.582	329.248	-	-	-
M231T647_NEG	4-bromophenoxyacetic acid	--	--	-	--	--	--	5.56814e+06	1.62853e+06	1.65904e+06	1.71702e+06	1.82077e+06	5.88676e+06	1.71798e+06	2.36967e+06	2.32822e+06	2.00363e+06	1.77262e+06	2.08543e+06	3.04671e+06	2.04626e+06	-0.574263	0.317325	0.669022	0.196657	10.792	230.959	-	-	-
M147T417_NEG	Trans-cinnamic acid	HMDB0000930	140-10-3	C00423	Phenylpropanoids and polyketides	Cinnamic acids and derivatives	Cinnamic acids	8.63576e+06	1.23395e+07	1.156e+07	1.19826e+07	6.17639e+06	8.70635e+06	5.68927e+06	1.30764e+07	1.2835e+07	1.22151e+07	9.07366e+06	1.50494e+07	9.90011e+06	1.13231e+07	0.193757	0.30887	0.662066	0.19643	6.948	147.03	ko01100//Metabolic pathways;ko01110//Biosynthesis of secondary metabolites;ko01120//Microbial metabolism in diverse environments;ko01060//Biosynthesis of plant secondary metabolites;ko01070//Biosynthesis of plant hormones;ko00360//Phenylalanine metabolism;ko00130//Ubiquinone and other terpenoid-quinone biosynthesis	Amino acid metabolism;Chemical structure transformation maps;Global and overview maps;Metabolism of cofactors and vitamins	Metabolism
M114T148_1_NEG	Maleamic acid	HMDB0254310	-	C01596	Lipids and lipid-like molecules	Fatty Acyls	Fatty acids and conjugates	5.69388e+07	6.71243e+07	6.71111e+07	7.12639e+07	3.73262e+07	4.37357e+07	5.72208e+07	5.01764e+07	6.81982e+07	6.59807e+07	6.16686e+07	6.03056e+07	5.725e+07	6.05917e+07	0.0818454	0.607405	0.849416	0.195437	2.463	114.031	ko01100//Metabolic pathways;ko01120//Microbial metabolism in diverse environments;ko00760//Nicotinate and nicotinamide metabolism	Global and overview maps;Metabolism of cofactors and vitamins	Metabolism
M177T167_NEG	Esculetin	HMDB0030819	305-01-1	C09263	Phenylpropanoids and polyketides	Coumarins and derivatives	Hydroxycoumarins	3.28359e+06	3.23322e+06	2.84162e+06	2.73127e+06	1.74004e+06	2.72046e+06	2.1803e+06	1.87552e+06	2.11871e+06	2.66975e+06	2.43048e+06	1.82368e+06	2.75837e+06	2.18307e+06	-0.337455	0.122589	0.46367	0.194958	2.786	177.042	ko01110//Biosynthesis of secondary metabolites;ko01061//Biosynthesis of phenylpropanoids	Chemical structure transformation maps;Global and overview maps	Metabolism
M413T429_NEG	Leoidin	--	--	-	--	--	--	4.80309e+06	5.68882e+06	5.40588e+06	4.73665e+06	2.49718e+06	4.29548e+06	5.53236e+06	4.0697e+06	5.68723e+06	5.68499e+06	5.40708e+06	6.26634e+06	4.57118e+06	5.44128e+06	0.251379	0.226355	0.590329	0.1937	7.153	413.023	-	-	-
M147T51_NEG	3-(2-hydroxyphenyl)propionic acid	HMDB0033752	495-78-3	C01198	Phenylpropanoids and polyketides	Phenylpropanoic acids	HASH(0x16ab908)	1.40345e+06	2.18133e+06	1.0793e+06	2.69866e+06	3.77628e+06	648991	1.01754e+06	1.40797e+06	1.95361e+06	1.10045e+06	480434	1.09447e+06	1.96467e+06	1.17574e+06	-0.740711	0.256639	0.621301	0.193649	0.842	147.028	ko01100//Metabolic pathways;ko01120//Microbial metabolism in diverse environments;ko00360//Phenylalanine metabolism	Amino acid metabolism;Global and overview maps	Metabolism
M415T419_2_NEG	Spiro[3h-indole-3,3'-pyrrolidine]-1(2h)-acetic acid, 5-chloro-1'-[(2-fluorophenyl)methyl]-2,2',5'-trioxo-	--	--	-	--	--	--	5.52803e+06	3.41488e+06	2.95165e+06	2.83805e+06	3.47226e+06	3.36855e+06	2.59513e+06	2.68642e+06	2.50991e+06	3.17332e+06	3.3474e+06	2.82073e+06	3.59557e+06	2.85548e+06	-0.332485	0.171881	0.536745	0.192326	6.99	415.035	-	-	-
M75T26_NEG	Glycolate	HMDB0304424	-	C00160	Organic acids and derivatives	Carboxylic acids and derivatives	Amino acids, peptides, and analogues	6.20954e+06	2.07059e+06	5.43799e+06	6.1633e+06	6.28942e+06	6.10785e+06	6.31315e+06	3.85278e+06	2.40939e+06	1.37672e+06	5.68315e+06	5.7096e+06	5.37978e+06	4.22413e+06	-0.348893	0.283586	0.641526	0.190719	0.44	74.9908	ko01100//Metabolic pathways;ko01110//Biosynthesis of secondary metabolites;ko01120//Microbial metabolism in diverse environments;ko01200//Carbon metabolism;ko00630//Glyoxylate and dicarboxylate metabolism	Carbohydrate metabolism;Global and overview maps	Metabolism
M160T189_NEG	Indole-3-carboxylic acid	HMDB0003320	771-50-6	-	Organoheterocyclic compounds	Indoles and derivatives	Indolecarboxylic acids and derivatives	7.53488e+07	7.31263e+07	7.99721e+07	7.64437e+07	6.62228e+07	7.08322e+07	6.79654e+07	7.17505e+07	6.67323e+07	6.77268e+07	8.08666e+07	7.52313e+07	7.36577e+07	7.17121e+07	-0.038618	0.659573	0.86695	0.189894	3.143	160.062	-	-	-
M155T171_NEG	Orotate	HMDB0000226	65-86-1	C00295	Organoheterocyclic compounds	Diazines	Pyrimidines and pyrimidine derivatives	8.58951e+06	1.02707e+07	9.89624e+06	9.09214e+06	7.92023e+06	8.91152e+06	7.53015e+06	8.05408e+06	7.45958e+06	6.69809e+06	1.96512e+07	1.35875e+07	9.11338e+06	1.04968e+07	0.203887	0.581696	0.838334	0.18856	2.85	155.01	ko01100//Metabolic pathways;ko00240//Pyrimidine metabolism	Global and overview maps;Nucleotide metabolism	Metabolism
M157T148_NEG	Allantoin	HMDB0000462	97-59-6	-	Organoheterocyclic compounds	Azoles	Imidazoles	2.06999e+08	2.5901e+08	2.69937e+08	2.86402e+08	1.3846e+08	1.65937e+08	2.0893e+08	2.02187e+08	2.69513e+08	2.54636e+08	2.227e+08	2.17822e+08	2.21124e+08	2.29298e+08	0.0523681	0.71712	0.89134	0.188545	2.462	157.037	-	-	-
M147T130_2_NEG	trans-cinnamate	HMDB0000930	140-10-3	C00423	Phenylpropanoids and polyketides	Cinnamic acids and derivatives	Cinnamic acids	3.51824e+06	2.35141e+06	1.87431e+06	4.39641e+06	2.81102e+06	2.59813e+06	3.75217e+06	4.68291e+06	4.87465e+06	4.09397e+06	2.08084e+06	3.2598e+06	2.92492e+06	3.79072e+06	0.374076	0.213168	0.578353	0.186125	2.173	147.045	ko01100//Metabolic pathways;ko01110//Biosynthesis of secondary metabolites;ko01120//Microbial metabolism in diverse environments;ko01060//Biosynthesis of plant secondary metabolites;ko01070//Biosynthesis of plant hormones;ko00360//Phenylalanine metabolism;ko00130//Ubiquinone and other terpenoid-quinone biosynthesis	Amino acid metabolism;Chemical structure transformation maps;Global and overview maps;Metabolism of cofactors and vitamins	Metabolism
M341T28_NEG	9-phenyl-1-(2,4,6-trihydroxyphenyl)nonan-1-one	--	--	-	--	--	--	8.05471e+06	8.53715e+06	9.00831e+06	1.08793e+07	7.3875e+06	4.3552e+06	6.71066e+06	1.01887e+07	1.10831e+07	1.58188e+06	3.09276e+06	8.19174e+06	8.03703e+06	6.80814e+06	-0.239402	0.564835	0.8274	0.18432	0.463	341.179	-	-	-
M175T237_NEG	Serotonin	HMDB0000259	50-67-9	C00780	Organoheterocyclic compounds	Indoles and derivatives	Tryptamines and derivatives	1.54422e+08	4.64977e+07	6.82904e+07	5.45608e+07	8.4605e+07	7.84889e+07	7.13122e+07	5.64819e+07	4.28288e+07	9.812e+07	1.04773e+08	7.917e+07	8.11442e+07	7.54476e+07	-0.105012	0.764952	0.914402	0.181296	3.956	175.073	ko01100//Metabolic pathways;ko01110//Biosynthesis of secondary metabolites;ko04976//Bile secretion;ko01063//Biosynthesis of alkaloids derived from shikimate pathway;ko04080//Neuroactive ligand-receptor interaction;ko00380//Tryptophan metabolism;ko04742//Taste transduction;ko04726//Serotonergic synapse;ko04024//cAMP signaling pathway;ko04750//Inflammatory mediator regulation of TRP channels;ko0520…	Amino acid metabolism;Cancer: overview;Cellular community - eukaryotes;Chemical structure transformation maps;Development and regeneration;Digestive system;Global and overview maps;Nervous system;Sensory system;Signal transduction;Signaling molecules and interaction;Target-based classification: G protein-coupled receptors	Cellular Processes;Drug Development;Environmental Information Processing;Human Diseases;Metabolism;Organismal Systems
M487T377_NEG	Flufenoxuron	HMDB0252332	-	-	Benzenoids	Benzene and substituted derivatives	N-phenylureas	949642	969910	807027	683815	1.25433e+06	961826	672445	291114	235602	486637	875444	490165	937758	508568	-0.882775	0.00213374	0.108459	0.178847	6.281	487.018	-	-	-
M95T124_NEG	Methanesulfonic acid	HMDB0240280	75-75-2	C11145	Organic acids and derivatives	Organic sulfonic acids and derivatives	Organosulfonic acids and derivatives	2.56945e+07	2.52603e+07	1.73717e+07	2.67639e+07	2.53881e+07	2.50961e+07	2.19253e+07	2.38422e+07	1.93049e+07	2.43605e+07	2.46046e+07	2.41436e+07	2.42624e+07	2.30302e+07	-0.0751988	0.173911	0.536745	0.178295	2.071	94.9809	ko01100//Metabolic pathways;ko00920//Sulfur metabolism	Energy metabolism;Global and overview maps	Metabolism
M168T254_NEG	N-(phosphonomethyl)glycine	HMDB0252891	-	-	Organic acids and derivatives	Carboxylic acids and derivatives	Amino acids, peptides, and analogues	2.36261e+07	2.62669e+07	2.90785e+07	2.79703e+07	1.96179e+07	2.27468e+07	2.35801e+07	2.44675e+07	2.56125e+07	2.48881e+07	2.1533e+07	2.2692e+07	2.48844e+07	2.37955e+07	-0.0645513	0.252862	0.617442	0.177589	4.231	168.018	-	-	-
M158T148_3_NEG	2-methylquinolin-4-ol	--	--	C21873	--	--	--	2.82556e+08	2.9318e+08	3.06306e+08	2.65458e+08	1.6803e+08	2.12377e+08	2.29714e+08	2.39721e+08	2.33954e+08	2.33596e+08	3.29899e+08	2.90996e+08	2.54651e+08	2.59647e+08	0.0280274	0.901451	0.965372	0.177486	2.474	158.082	ko01100//Metabolic pathways;ko01110//Biosynthesis of secondary metabolites	Global and overview maps	Metabolism
M258T334_NEG	D-glucosamine, 6-sulfate	--	--	-	--	--	--	2.60147e+06	2.00768e+06	1.98618e+06	3.0465e+06	2.54499e+06	2.43755e+06	1.75435e+06	1.90254e+06	1.47829e+06	1.25098e+06	2.20916e+06	2.76997e+06	2.4374e+06	1.89422e+06	-0.363738	0.127924	0.472263	0.172542	5.575	258.006	-	-	-
M203T455_NEG	Bufotenine	HMDB0041842	487-93-4	-	Organoheterocyclic compounds	Indoles and derivatives	Tryptamines and derivatives	5.47842e+06	4.44694e+06	6.12566e+06	5.83234e+06	4.94111e+06	5.18555e+06	5.54112e+06	5.72643e+06	5.25801e+06	5.45936e+06	7.20976e+06	6.25099e+06	5.335e+06	5.90761e+06	0.147086	0.284414	0.641735	0.170096	7.578	203.14	-	-	-
M447T519_NEG	Deoxythymidine triphosphate	HMDB0001342	365-08-2	C00459	Nucleosides, nucleotides, and analogues	Pyrimidine nucleotides	Pyrimidine deoxyribonucleotides	1.15048e+07	9.3644e+06	8.16933e+06	8.09128e+06	9.70106e+06	3.36746e+06	4.74836e+06	8.79379e+06	8.8333e+06	4.39646e+06	8.78834e+06	7.81166e+06	8.36639e+06	7.22865e+06	-0.210879	0.498178	0.793052	0.16778	8.644	446.965	ko01100//Metabolic pathways;ko00240//Pyrimidine metabolism	Global and overview maps;Nucleotide metabolism	Metabolism
M356T27_1_NEG	Trans-epoxysuccinyl-l-leucylamido(4-guanidino)butane	--	--	-	--	--	--	3.16989e+07	1.11172e+07	1.5036e+07	1.51807e+07	2.55559e+07	1.79388e+07	1.37428e+07	8.49157e+06	6.70034e+06	8.78472e+06	3.5923e+07	2.63911e+07	1.94213e+07	1.66723e+07	-0.220188	0.55705	0.825228	0.167264	0.458	356.184	-	-	-
M215T263_NEG	3-oxo-1,8-octanedicarboxylic acid	--	--	-	--	--	--	1.08832e+07	8.98798e+06	9.3765e+06	9.68606e+06	6.30479e+06	8.38555e+06	1.02744e+07	4.31535e+06	1.3213e+07	9.67072e+06	1.15779e+07	1.19383e+07	8.93735e+06	1.01649e+07	0.185683	0.452897	0.766529	0.165978	4.382	215.104	-	-	-
M355T214_NEG	Fumarprotocetraric acid	--	--	-	--	--	--	3.75792e+06	3.78778e+06	3.20363e+06	4.36304e+06	4.12053e+06	3.80798e+06	3.27677e+06	2.14767e+06	2.91889e+06	3.06586e+06	4.52287e+06	3.67863e+06	3.84015e+06	3.26845e+06	-0.232554	0.125489	0.469883	0.165977	3.574	355.046	-	-	-
M305T418_NEG	(-)-epigallocatechin	--	--	C12136	--	--	--	1.11673e+07	1.11055e+07	1.14389e+07	1.10538e+07	1.05849e+07	1.08909e+07	8.91387e+06	1.09239e+07	9.40365e+06	8.9308e+06	1.18488e+07	1.16434e+07	1.10402e+07	1.02774e+07	-0.10329	0.289305	0.645677	0.165941	6.961	305.048	ko01110//Biosynthesis of secondary metabolites	Global and overview maps	Metabolism
M340T598_NEG	Iodosulfuron-methyl	--	--	-	--	--	--	2.68761e+06	2.48644e+06	2.46292e+06	3.06245e+06	2.53099e+06	4.33627e+06	4.70975e+06	3.39711e+06	3.65852e+06	4.4517e+06	3.03544e+06	2.428e+06	2.92778e+06	3.61342e+06	0.303558	0.274119	0.634302	0.16483	9.969	339.927	-	-	-
M355T27_NEG	16-phenyltetranorprostaglandin f2.alpha.	--	--	-	--	--	--	8.63155e+06	7.07654e+06	1.08347e+07	8.04373e+06	5.46307e+06	4.96879e+06	1.02599e+07	7.76737e+06	1.52874e+07	9.37478e+06	4.34565e+06	6.38688e+06	7.50306e+06	8.90366e+06	0.246919	0.115123	0.453505	0.164612	0.444	355.195	-	-	-
M150T153_NEG	Acetaminophen	HMDB0001859	103-90-2	C06804	Benzenoids	Phenols	1-hydroxy-2-unsubstituted benzenoids	2.26074e+07	1.88835e+07	2.16222e+07	3.27426e+07	3.39865e+07	2.65333e+07	1.14933e+07	2.39467e+07	2.35978e+07	1.92687e+07	4.21649e+07	2.26726e+07	2.60626e+07	2.38573e+07	-0.127548	0.566182	0.828529	0.161743	2.555	150.042	ko04976//Bile secretion	Digestive system	Organismal Systems
M185T689_NEG	Thiosultap	--	--	-	--	--	--	1.20635e+07	1.31455e+07	3.16345e+07	1.42529e+07	1.11229e+07	1.26657e+07	1.21279e+07	1.48308e+07	1.22064e+07	1.76839e+07	1.26584e+07	1.38157e+07	1.58142e+07	1.38872e+07	-0.187464	0.608439	0.849416	0.161603	11.489	184.938	-	-	-
M345T316_NEG	3',5'-dimethoxy-3,5,7,4'-tetrahydroxyflavone	--	--	C11620	--	--	--	8.13043e+06	1.10253e+07	1.13414e+07	8.68251e+06	9.82642e+06	1.00818e+07	1.00733e+07	8.90677e+06	8.99029e+06	1.0588e+07	7.71373e+06	8.35043e+06	9.84797e+06	9.10377e+06	-0.113364	0.420188	0.74301	0.158847	5.272	345.048	ko01110//Biosynthesis of secondary metabolites	Global and overview maps	Metabolism
M301T27_NEG	Enterodiol	HMDB0005056	80226-00-2	-	Lignans, neolignans and related compounds	Dibenzylbutane lignans	Dibenzylbutanediol lignans	3.17738e+07	1.27595e+07	4.17471e+07	1.51234e+07	1.43631e+07	1.53087e+07	3.53417e+07	1.37388e+07	3.51162e+07	1.37726e+07	1.46716e+07	3.2013e+07	2.18459e+07	2.4109e+07	0.142207	0.511473	0.800233	0.157963	0.454	301.166	-	-	-
M322T323_NEG	Cytidine 3'-monophosphate	HMDB0240312	84-52-6	C05822	Organic oxygen compounds	Organooxygen compounds	Carbohydrates and carbohydrate conjugates	2.44842e+07	2.13913e+07	2.1792e+07	2.00395e+07	1.05028e+07	1.39344e+07	2.31466e+07	2.19357e+07	2.19563e+07	2.21687e+07	1.41626e+07	1.85541e+07	1.86907e+07	2.03207e+07	0.120627	0.136947	0.485596	0.156073	5.381	322.045	ko01100//Metabolic pathways;ko00240//Pyrimidine metabolism	Global and overview maps;Nucleotide metabolism	Metabolism
M170T138_NEG	1,2,3,4-tetrahydroacridin-9-ol	--	--	-	--	--	--	3.15958e+07	3.61376e+07	3.35225e+07	3.29068e+07	3.59606e+07	3.38431e+07	2.71818e+07	2.50148e+07	2.56538e+07	2.68722e+07	5.14683e+07	3.54679e+07	3.39944e+07	3.19431e+07	-0.0897913	0.622551	0.853384	0.156019	2.303	170.082	-	-	-
M223T570_NEG	1-hydroxyanthraquinone	HMDB0243898	-	-	Benzenoids	Anthracenes	Anthraquinones	2.61349e+06	1.03005e+07	8.00325e+06	4.94605e+06	4.21138e+06	3.43895e+06	6.45682e+06	5.27349e+06	3.77379e+06	5.995e+06	3.25362e+06	2.99562e+06	5.5856e+06	4.62473e+06	-0.272346	0.508173	0.799569	0.15564	9.505	223.02	-	-	-
M188T279_NEG	N-acetyl-l-glutamate	HMDB0001138	1188-37-0	C00624	Organic acids and derivatives	Carboxylic acids and derivatives	Amino acids, peptides, and analogues	8.68691e+07	5.98571e+07	6.3418e+07	6.35811e+07	5.11214e+07	5.80352e+07	6.2591e+07	6.0553e+07	5.32517e+07	5.06471e+07	7.70332e+07	6.5999e+07	6.38137e+07	6.16792e+07	-0.049082	0.779678	0.923274	0.155544	4.653	188.067	ko01100//Metabolic pathways;ko01110//Biosynthesis of secondary metabolites;ko01230//Biosynthesis of amino acids;ko01210//2-Oxocarboxylic acid metabolism;ko00220//Arginine biosynthesis	Amino acid metabolism;Global and overview maps	Metabolism
M321T253_NEG	Deoxythymidine 5'-phosphate (dTMP)	--	--	C00364	--	--	--	5.26699e+06	2.32339e+06	2.48431e+06	2.31733e+06	1.08519e+06	1.83648e+06	3.62341e+06	3.77451e+06	3.91598e+06	2.97088e+06	2.06397e+06	3.43041e+06	2.55228e+06	3.29653e+06	0.36916	0.195764	0.55879	0.155066	4.217	321.026	ko01100//Metabolic pathways;ko00240//Pyrimidine metabolism;ko01523//Antifolate resistance	Drug resistance: antineoplastic;Global and overview maps;Nucleotide metabolism	Human Diseases;Metabolism
M149T228_NEG	L-arabinose	HMDB0000646	7296-56-2	-	Organic oxygen compounds	Organooxygen compounds	Carbohydrates and carbohydrate conjugates	4.38284e+07	7.61375e+07	4.94834e+07	4.7125e+07	4.69884e+07	4.81946e+07	4.58924e+07	4.59678e+07	4.50433e+07	4.5926e+07	7.09162e+07	4.59271e+07	5.19595e+07	4.99455e+07	-0.0570345	0.786433	0.92749	0.154312	3.792	149.046	-	-	-
M129T95_NEG	3-methyl-2-oxopentanoate	--	--	-	--	--	--	4.69933e+07	2.74241e+07	4.34521e+07	4.198e+07	4.24549e+07	8.82487e+07	4.80002e+07	4.34278e+07	4.04388e+07	5.14553e+07	4.49735e+07	4.67924e+07	4.84255e+07	4.5848e+07	-0.0789082	0.767285	0.916312	0.154112	1.576	129.056	-	-	-
M161T653_NEG	Alpha-D-Glucose	HMDB0003345	492-62-6	C00267	Organic oxygen compounds	Organooxygen compounds	Carbohydrates and carbohydrate conjugates	5.45778e+06	5.01726e+06	2.06938e+06	2.67977e+06	3.17552e+06	3.12928e+06	3.29575e+06	3.12476e+06	3.30506e+06	3.14956e+06	1.9023e+06	3.08284e+06	3.58817e+06	2.97671e+06	-0.269528	0.324112	0.67801	0.153385	10.887	161.046	ko01100//Metabolic pathways;ko01110//Biosynthesis of secondary metabolites;ko01120//Microbial metabolism in diverse environments;ko01060//Biosynthesis of plant secondary metabolites;ko01063//Biosynthesis of alkaloids derived from shikimate pathway;ko01061//Biosynthesis of phenylpropanoids;ko01070//Biosynthesis of plant hormones;ko01200//Carbon metabolism;ko00520//Amino sugar and nucleotide sugar …	Carbohydrate metabolism;Chemical structure transformation maps;Excretory system;Global and overview maps	Metabolism;Organismal Systems
M457T184_NEG	Diadenosine pentaphosphate	HMDB0001192	41708-91-2	-	Nucleosides, nucleotides, and analogues	(5'->5')-dinucleotides	HASH(0x745adc0)	2.02477e+06	2.39966e+06	2.45542e+06	2.22007e+06	1.84784e+06	2.37493e+06	2.42365e+06	1.70808e+06	1.86816e+06	2.06899e+06	1.38983e+06	1.67482e+06	2.22045e+06	1.85559e+06	-0.258975	0.0898415	0.40797	0.153015	3.071	456.996	-	-	-
M219T230_NEG	5-hydroxy-l-tryptophan	HMDB0000472	4350-09-08	C00643	Organoheterocyclic compounds	Indoles and derivatives	Tryptamines and derivatives	4.3831e+08	9.39583e+07	1.60463e+08	1.44761e+08	1.32342e+08	1.91346e+08	2.156e+08	1.43803e+08	1.19973e+08	9.65245e+07	3.03961e+08	2.36414e+08	1.9353e+08	1.86046e+08	-0.0568975	0.895014	0.964777	0.14871	3.826	219.099	ko01100//Metabolic pathways;ko01063//Biosynthesis of alkaloids derived from shikimate pathway;ko00380//Tryptophan metabolism;ko04726//Serotonergic synapse;ko04361//Axon regeneration	Amino acid metabolism;Chemical structure transformation maps;Development and regeneration;Global and overview maps;Nervous system	Metabolism;Organismal Systems
M196T74_NEG	Seleno-l-methionine	HMDB0003966	3211-76-5	C05335	Organic acids and derivatives	Carboxylic acids and derivatives	Amino acids, peptides, and analogues	1.05209e+07	7.27923e+06	9.21612e+06	1.66243e+07	4.08833e+07	3.54059e+07	8.40658e+06	7.62455e+06	5.69618e+06	6.06733e+06	5.30421e+07	1.92675e+07	1.99883e+07	1.6684e+07	-0.260686	0.442426	0.758606	0.147825	1.228	196.011	ko01100//Metabolic pathways;ko00450//Selenocompound metabolism	Global and overview maps;Metabolism of other amino acids	Metabolism
M247T271_NEG	Dapsone	HMDB0014395	80-08-0	-	Benzenoids	Benzene and substituted derivatives	Benzenesulfonyl compounds	6.50606e+07	6.5059e+07	6.50178e+07	5.85862e+07	6.43792e+07	6.47688e+07	6.68314e+07	6.55523e+07	5.81175e+07	6.41287e+07	6.69242e+07	6.61775e+07	6.38119e+07	6.46219e+07	0.0181981	0.652976	0.865363	0.145782	4.513	246.981	-	-	-
M125T283_NEG	1,2,3-benzenetriol	HMDB0013674	87-66-1	C01108	Benzenoids	Phenols	Benzenetriols and derivatives	3.7252e+06	3.80137e+06	3.4467e+06	2.93503e+06	3.3396e+06	3.08336e+06	2.21756e+06	2.98461e+06	3.19158e+06	3.35053e+06	2.84849e+06	3.26587e+06	3.38854e+06	2.97644e+06	-0.187078	0.207545	0.571606	0.144709	4.724	125.001	ko01120//Microbial metabolism in diverse environments;ko07216//Catecholamine transferase inhibitors	Global and overview maps;Target-based classification: Enzymes	Drug Development;Metabolism
M205T348_NEG	Homocitrate	HMDB0003518	13052-73-8	C01251	Organic acids and derivatives	Carboxylic acids and derivatives	Tricarboxylic acids and derivatives	3.22724e+07	2.96162e+07	3.08384e+07	2.92435e+07	2.37069e+07	2.39869e+07	2.40317e+07	2.32916e+07	2.19372e+07	2.25614e+07	4.37787e+07	2.45018e+07	2.82774e+07	2.66837e+07	-0.0836886	0.740145	0.902983	0.143652	5.8	205.035	ko01100//Metabolic pathways;ko01110//Biosynthesis of secondary metabolites;ko01120//Microbial metabolism in diverse environments;ko01230//Biosynthesis of amino acids;ko01210//2-Oxocarboxylic acid metabolism;ko00620//Pyruvate metabolism;ko00300//Lysine biosynthesis	Amino acid metabolism;Carbohydrate metabolism;Global and overview maps	Metabolism
M241T46_NEG	20-hydroxy-4z,7z,10z,13z,16z,18e-docosahexaenoic acid	--	--	-	--	--	--	1.27331e+09	1.13844e+09	1.25125e+09	1.29469e+09	7.9442e+08	1.07665e+09	1.31592e+09	1.16238e+09	1.21493e+09	1.2099e+09	8.9077e+08	1.06493e+09	1.13813e+09	1.14314e+09	0.00633836	0.854347	0.948897	0.143209	0.761	241.181	-	-	-
M309T27_NEG	D-ribulose 1,5-bisphosphate	HMDB0244230	-	C01182	Organic oxygen compounds	Organooxygen compounds	Carbohydrates and carbohydrate conjugates	2.32496e+06	2.56929e+06	2.28032e+06	2.53369e+06	2.99832e+06	3.20576e+06	2.40472e+06	2.16013e+06	2.63563e+06	1.92567e+06	2.73657e+06	1.81233e+06	2.65206e+06	2.27918e+06	-0.218601	0.193069	0.557828	0.142811	0.444	308.978	ko01100//Metabolic pathways;ko01110//Biosynthesis of secondary metabolites;ko01120//Microbial metabolism in diverse environments;ko01200//Carbon metabolism;ko00630//Glyoxylate and dicarboxylate metabolism	Carbohydrate metabolism;Global and overview maps	Metabolism
M286T129_NEG	Alizarin yellow gg	--	--	-	--	--	--	3.03135e+06	4.35331e+06	4.30417e+06	2.51378e+06	1.24484e+06	1.18493e+06	4.65843e+06	4.5747e+06	3.15135e+06	3.61037e+06	1.52329e+06	3.27117e+06	2.77206e+06	3.46489e+06	0.321848	0.204746	0.569893	0.139768	2.148	286.039	-	-	-
M327T343_NEG	Labetalol	HMDB0014736	36894-69-6	-	Benzenoids	Benzene and substituted derivatives	Benzoic acids and derivatives	1.57519e+06	1.65538e+06	1.74373e+06	1.63048e+06	788803	1.02991e+06	1.1798e+06	1.35657e+06	1.13394e+06	1.32781e+06	666953	700555	1.40391e+06	1.06094e+06	-0.404115	0.00324538	0.129142	0.138103	5.714	327.179	-	-	-
M101T193_NEG	D-arabitol	HMDB0001851	7643-75-6	C01904	Organic oxygen compounds	Organooxygen compounds	Carbohydrates and carbohydrate conjugates	9.46443e+07	9.66374e+07	1.02208e+08	9.83088e+07	1.01802e+08	9.56592e+07	1.13046e+08	7.52103e+07	1.10064e+08	1.15842e+08	9.96996e+07	6.65821e+07	9.82101e+07	9.67407e+07	-0.0217488	0.864372	0.952103	0.136956	3.211	101.024	ko01100//Metabolic pathways;ko00040//Pentose and glucuronate interconversions	Carbohydrate metabolism;Global and overview maps	Metabolism
M447T564_NEG	Glucobrassicin	HMDB0030243	4356-52-9	C05837	Organic oxygen compounds	Organooxygen compounds	Carbohydrates and carbohydrate conjugates	1.45374e+07	8.167e+06	1.90514e+07	7.57439e+06	1.52579e+07	8.30056e+06	1.23162e+07	5.12404e+06	1.27832e+07	1.29321e+07	5.97185e+06	1.51333e+07	1.21481e+07	1.07101e+07	-0.181759	0.60394	0.848204	0.135672	9.397	447.035	ko01100//Metabolic pathways;ko01110//Biosynthesis of secondary metabolites;ko00380//Tryptophan metabolism;ko01210//2-Oxocarboxylic acid metabolism	Amino acid metabolism;Global and overview maps	Metabolism
M185T456_NEG	Gabapentin related compound e	--	--	-	--	--	--	6.31272e+06	5.33671e+06	5.95072e+06	7.0284e+06	5.92588e+06	6.79181e+06	4.42327e+06	5.15223e+06	6.79238e+06	4.85361e+06	6.43386e+06	6.61092e+06	6.22437e+06	5.71105e+06	-0.124174	0.358917	0.705167	0.13529	7.595	185.091	-	-	-
M485T170_NEG	Flavanomarein	--	--	-	--	--	--	6.13404e+06	6.66072e+06	5.39288e+06	5.03237e+06	2.3423e+06	4.96675e+06	6.01488e+06	4.5736e+06	5.01311e+06	4.24516e+06	2.94251e+06	4.51832e+06	5.08818e+06	4.55126e+06	-0.160882	0.199788	0.563688	0.13493	2.839	485.084	-	-	-
M155T193_2_NEG	10-gingerol	HMDB0005783	58253-27-3	C10462	Benzenoids	Phenols	Methoxyphenols	3.18274e+07	4.86457e+06	1.03752e+07	4.23361e+06	6.03756e+06	1.14104e+07	1.70912e+07	9.82966e+06	4.61992e+06	5.26049e+06	2.20454e+07	1.8695e+07	1.14581e+07	1.29236e+07	0.173639	0.750869	0.90665	0.134623	3.219	155.119	ko01110//Biosynthesis of secondary metabolites	Global and overview maps	Metabolism
M213T42_NEG	Tridecanoic acid	HMDB0000910	638-53-9	-	Lipids and lipid-like molecules	Fatty Acyls	Fatty acids and conjugates	8.68654e+07	8.77983e+07	9.0133e+07	8.81914e+07	7.3318e+07	8.91674e+07	9.14729e+07	8.64241e+07	8.45509e+07	7.96009e+07	9.57453e+07	8.72736e+07	8.59123e+07	8.75113e+07	0.0266048	0.739235	0.902744	0.134278	0.702	213.186	-	-	-
M101T676_NEG	Acetoacetic acid	HMDB0304256	-	C00164	Organic acids and derivatives	Keto acids and derivatives	Short-chain keto acids and derivatives	1.41053e+07	1.04411e+07	5.14466e+06	1.22981e+07	5.62979e+06	1.17024e+06	3.38431e+06	8.78972e+06	8.7796e+06	1.3397e+07	3.45497e+06	4.95935e+06	8.13154e+06	7.1275e+06	-0.190133	0.667177	0.870286	0.13364	11.262	101.025	ko01100//Metabolic pathways;ko01120//Microbial metabolism in diverse environments;ko00350//Tyrosine metabolism;ko00310//Lysine degradation;ko00650//Butanoate metabolism;ko00280//Valine, leucine and isoleucine degradation	Amino acid metabolism;Carbohydrate metabolism;Global and overview maps	Metabolism
M161T676_NEG	Isosafrole	HMDB0253689	-	-	Organoheterocyclic compounds	Benzodioxoles	HASH(0x1a7dab8)	2.77423e+06	2.20389e+06	3.95162e+06	2.36231e+06	2.83396e+06	5.17456e+06	3.56483e+06	5.01701e+06	3.53033e+06	3.26877e+06	3.97523e+06	3.01922e+06	3.21676e+06	3.72923e+06	0.213269	0.485592	0.786076	0.131616	11.262	161.046	-	-	-
M187T209_NEG	Gly-Leu	HMDB0028929	-	-	Organic acids and derivatives	Carboxylic acids and derivatives	Amino acids, peptides, and analogues	5.83579e+08	2.40439e+08	3.47124e+08	2.49836e+08	2.86547e+08	3.44502e+08	3.99183e+08	3.52072e+08	2.51778e+08	2.45389e+08	3.58439e+08	3.97151e+08	3.42004e+08	3.34002e+08	-0.0341588	0.868356	0.953555	0.128341	3.477	187.109	-	-	-
M143T94_NEG	Chlorohydroquinone	--	--	C06601	--	--	--	1.01923e+08	4.46215e+06	9.29447e+06	6.42316e+07	4.43589e+07	1.50285e+08	2.05643e+07	1.89783e+07	856815	2.04611e+06	2.12086e+08	8.59722e+07	6.24259e+07	5.67505e+07	-0.137509	0.886494	0.961861	0.127835	1.572	142.999	ko01120//Microbial metabolism in diverse environments	Global and overview maps	Metabolism
M179T575_NEG	Glucose	HMDB0304632	-	C00031	Organic oxygen compounds	Organooxygen compounds	Carbohydrates and carbohydrate conjugates	4.4282e+06	6.36621e+06	6.94671e+06	6.08155e+06	5.63342e+06	5.36736e+06	7.41188e+06	7.90753e+06	4.24342e+06	5.48245e+06	5.17407e+06	7.89062e+06	5.80391e+06	6.35166e+06	0.130109	0.564867	0.8274	0.127674	9.588	178.984	ko01100//Metabolic pathways;ko01110//Biosynthesis of secondary metabolites;ko02010//ABC transporters;ko04976//Bile secretion;ko00520//Amino sugar and nucleotide sugar metabolism;ko05230//Central carbon metabolism in cancer;ko04742//Taste transduction;ko04922//Glucagon signaling pathway;ko05415//Diabetic cardiomyopathy;ko00030//Pentose phosphate pathway;ko00052//Galactose metabolism;ko04978//Miner…	Biosynthesis of other secondary metabolites;Cancer: overview;Carbohydrate metabolism;Cardiovascular disease;Digestive system;Endocrine and metabolic disease;Endocrine system;Global and overview maps;Membrane transport;Sensory system;Signal transduction	Environmental Information Processing;Human Diseases;Metabolism;Organismal Systems
M293T153_NEG	Cinchonidine	HMDB0030282	485-71-2	C11379	Alkaloids and derivatives	Cinchona alkaloids	HASH(0x2834fa0)	5.24184e+07	3.50733e+07	4.08634e+07	3.38477e+07	3.93335e+07	3.72236e+07	4.3331e+07	3.87055e+07	3.67217e+07	3.49245e+07	4.58493e+07	4.53876e+07	3.97933e+07	4.08199e+07	0.0367477	0.718276	0.891674	0.126537	2.546	293.151	ko01063//Biosynthesis of alkaloids derived from shikimate pathway	Chemical structure transformation maps	Metabolism
M191T256_NEG	Quinate	HMDB0042004	91-63-4	C00296	Organoheterocyclic compounds	Quinolines and derivatives	HASH(0x1d9ed60)	8.78238e+07	2.44774e+07	3.72293e+07	2.23404e+07	2.87935e+07	3.81984e+07	4.88205e+07	4.18156e+07	2.22539e+07	2.78325e+07	5.94523e+07	4.92661e+07	3.98105e+07	4.15735e+07	0.0625164	0.869529	0.953641	0.124713	4.261	191.067	ko01100//Metabolic pathways;ko00400//Phenylalanine, tyrosine and tryptophan biosynthesis	Amino acid metabolism;Global and overview maps	Metabolism
M125T123_NEG	Thymine	HMDB0000262	65-71-4	C00178	Organoheterocyclic compounds	Diazines	Pyrimidines and pyrimidine derivatives	5.65412e+06	5.51449e+06	8.37327e+06	5.25626e+06	6.20357e+06	5.9209e+06	5.19733e+06	7.08364e+06	5.8312e+06	5.94213e+06	4.8225e+06	4.54116e+06	6.15377e+06	5.56966e+06	-0.143882	0.386238	0.720192	0.123045	2.042	125.036	ko01100//Metabolic pathways;ko00240//Pyrimidine metabolism	Global and overview maps;Nucleotide metabolism	Metabolism
M359T384_NEG	Sulfoluciferin	--	--	-	--	--	--	7.21873e+06	8.16135e+06	9.524e+06	1.11015e+07	5.35623e+06	6.08695e+06	6.72706e+06	5.67132e+06	4.9973e+06	5.76977e+06	1.14524e+07	8.21883e+06	7.90813e+06	7.13944e+06	-0.147527	0.681448	0.875375	0.122852	6.408	358.947	-	-	-
M111T213_NEG	2,5-furandicarboxylic acid	HMDB0004812	3238-40-2	C20450	Organoheterocyclic compounds	Furans	Furoic acid and derivatives	832900	762045	6.16063e+06	1.11847e+06	5.45739e+06	4.07264e+06	1.18602e+06	2.13147e+06	1.94487e+06	1.88068e+06	2.85949e+06	3.1723e+06	3.06734e+06	2.19581e+06	-0.482239	0.36863	0.708622	0.121256	3.552	110.985	ko01120//Microbial metabolism in diverse environments	Global and overview maps	Metabolism
M202T264_NEG	Indole-3-butyric acid	HMDB0002096	133-32-4	-	Organoheterocyclic compounds	Indoles and derivatives	Indoles	1.32094e+08	7.1991e+07	5.19116e+07	7.05952e+07	4.81419e+07	6.78283e+07	8.0303e+07	6.42079e+07	7.09876e+07	3.30915e+07	9.39906e+07	8.99162e+07	7.37604e+07	7.20828e+07	-0.033191	0.917328	0.972161	0.118418	4.392	202.083	-	-	-
M381T270_NEG	Mefruside	HMDB0254410	-	-	Benzenoids	Benzene and substituted derivatives	Benzenesulfonamides	7.43297e+06	1.06534e+07	1.37859e+07	1.00265e+07	9.88632e+06	9.27041e+06	8.94093e+06	1.10945e+07	9.6912e+06	1.04169e+07	6.88087e+06	9.77299e+06	1.01759e+07	9.46623e+06	-0.104297	0.477446	0.780509	0.114577	4.506	381.039	-	-	-
M228T254_1_NEG	Resazurin	HMDB0257158	-	-	Organoheterocyclic compounds	Benzoxazines	Phenoxazines	9.09975e+06	1.05864e+07	1.11712e+07	1.195e+07	6.49114e+06	7.49787e+06	8.73469e+06	8.92935e+06	1.15414e+07	8.83555e+06	7.15144e+06	8.59224e+06	9.46605e+06	8.9641e+06	-0.078603	0.477542	0.780509	0.11399	4.231	228.039	-	-	-
M200T120_NEG	N5-(1-iminobutyl)-l-ornithine	--	--	-	--	--	--	2.10121e+07	1.15243e+07	1.34955e+07	2.2157e+07	1.05569e+07	1.18613e+07	1.18068e+07	1.30419e+07	1.13487e+07	1.01243e+07	2.36256e+07	1.47946e+07	1.51012e+07	1.41236e+07	-0.0965508	0.802026	0.928827	0.113695	1.994	200.129	-	-	-
M193T65_NEG	3-hydroxy-4-methoxycinnamic acid	HMDB0000955	25522-33-2	-	Phenylpropanoids and polyketides	Cinnamic acids and derivatives	Hydroxycinnamic acids and derivatives	1.4764e+06	2.95862e+06	2.08231e+06	1.86294e+06	481706	1.25611e+06	2.4811e+06	1.86261e+06	3.65022e+06	3.93752e+06	250765	1.45793e+06	1.68635e+06	2.27336e+06	0.430923	0.27851	0.637205	0.113323	1.078	193.037	-	-	-
M108T165_NEG	Hypotaurine	HMDB0000965	300-84-5	C00519	Organic acids and derivatives	Sulfinic acids and derivatives	Sulfinic acids	2.35364e+07	1.67293e+07	1.66273e+07	2.74888e+07	9.69975e+07	7.55114e+07	2.45101e+07	1.99469e+07	1.22567e+07	1.35154e+07	1.20643e+08	6.95958e+07	4.28151e+07	4.34114e+07	0.0199531	0.913513	0.970227	0.113241	2.752	108.02	ko01100//Metabolic pathways;ko00430//Taurine and hypotaurine metabolism	Global and overview maps;Metabolism of other amino acids	Metabolism
M167T348_NEG	Phosphoenolpyruvate	HMDB0000263	138-08-9	C00074	Organic acids and derivatives	Organic phosphoric acids and derivatives	Phosphate esters	3.12271e+07	6.33459e+07	6.36537e+07	5.4782e+07	2.31501e+07	2.92528e+07	4.51008e+07	4.22087e+07	5.41373e+07	5.4727e+07	3.66928e+07	4.63675e+07	4.42353e+07	4.6539e+07	0.0732422	0.727791	0.896102	0.112704	5.801	166.975	ko01100//Metabolic pathways;ko01110//Biosynthesis of secondary metabolites;ko01120//Microbial metabolism in diverse environments;ko01060//Biosynthesis of plant secondary metabolites;ko01063//Biosynthesis of alkaloids derived from shikimate pathway;ko01230//Biosynthesis of amino acids;ko01061//Biosynthesis of phenylpropanoids;ko01070//Biosynthesis of plant hormones;ko01200//Carbon metabolism;ko052…	Amino acid metabolism;Cancer: overview;Carbohydrate metabolism;Chemical structure transformation maps;Endocrine system;Excretory system;Global and overview maps;Metabolism of other amino acids	Human Diseases;Metabolism;Organismal Systems
M339T488_NEG	Bis(p-nitrophenyl)phosphate	HMDB0260294	-	-	Organic acids and derivatives	Organic phosphoric acids and derivatives	Phosphate esters	3.09857e+06	1.38146e+06	2.38846e+06	2.83569e+06	2.93788e+06	1.97212e+06	3.11561e+06	2.36519e+06	2.64592e+06	2.77042e+06	2.74684e+06	2.93179e+06	2.43569e+06	2.76263e+06	0.181708	0.184541	0.546491	0.112	8.135	338.999	-	-	-
M221T565_NEG	Acetazolamide	HMDB0014957	59-66-5	-	Organoheterocyclic compounds	Azoles	Thiadiazoles	3.47472e+06	3.48738e+06	3.51478e+06	3.2731e+06	9.76579e+06	3.58609e+06	3.62527e+06	4.79071e+06	3.6467e+06	3.65612e+06	4.77421e+06	2.00828e+06	4.51698e+06	3.75022e+06	-0.268383	0.445686	0.760122	0.111934	9.424	220.996	-	-	-
M321T27_1_NEG	Gelsemine	--	--	-	--	--	--	9.91268e+06	1.1145e+07	1.04231e+07	1.04271e+07	2.53025e+07	1.86422e+07	8.73016e+06	9.20458e+06	1.0743e+07	8.4028e+06	3.39015e+07	1.99224e+07	1.43088e+07	1.51507e+07	0.0824878	0.629557	0.854274	0.110457	0.444	321.174	-	-	-
M270T304_NEG	Arg-Pro	HMDB0028717	2418-69-1	-	Organic acids and derivatives	Carboxylic acids and derivatives	Amino acids, peptides, and analogues	1.54455e+07	1.3238e+07	1.32356e+07	1.45547e+07	8.52578e+06	1.09364e+07	1.32979e+07	1.2799e+07	1.27281e+07	1.34879e+07	1.43339e+07	1.35595e+07	1.2656e+07	1.33677e+07	0.0789327	0.581345	0.838334	0.110028	5.073	270.157	-	-	-
M267T38_NEG	Methyl palmitoleate	--	--	-	--	--	--	1.04006e+09	9.13934e+08	4.73208e+08	5.44864e+08	5.04627e+08	7.00423e+08	5.50516e+08	8.52862e+08	4.86865e+08	5.61101e+08	6.96522e+08	9.75824e+08	6.96185e+08	6.87281e+08	-0.0185701	0.93803	0.980179	0.108783	0.628	267.233	-	-	-
M121T254_NEG	3-hydroxybenzaldehyde	--	--	C03067	--	--	--	5.2114e+06	5.27387e+06	5.63243e+06	5.83122e+06	5.1519e+06	5.48073e+06	5.85014e+06	5.55566e+06	5.59315e+06	5.94895e+06	5.47422e+06	5.59843e+06	5.43026e+06	5.67009e+06	0.0623508	0.0542863	0.322321	0.108666	4.238	121.03	ko01120//Microbial metabolism in diverse environments	Global and overview maps	Metabolism
M152T134_NEG	2',6'-dihydroxy 4'-methoxydihydrochalcone	--	--	-	--	--	--	6.23084e+07	6.22649e+07	6.16317e+07	5.9804e+07	7.28257e+07	6.46515e+07	7.44642e+07	7.47369e+07	6.98928e+07	7.28465e+07	4.1228e+07	5.92554e+07	6.39144e+07	6.54039e+07	0.0332368	0.844297	0.943524	0.107727	2.234	152.035	-	-	-
M422T380_1_NEG	Glucoiberin	HMDB0038406	554-88-1	-	Organic oxygen compounds	Organooxygen compounds	Carbohydrates and carbohydrate conjugates	599273	588627	767005	604873	1.11798e+06	390216	1.14645e+06	791223	651108	1.32564e+06	922048	598041	677995	905752	0.417842	0.180707	0.542315	0.107109	6.335	421.977	-	-	-
M205T12_NEG	3,5-dichlorosalicylic acid	--	--	-	--	--	--	961128	390856	831894	586773	431741	882707	965920	989192	1.12814e+06	930986	917517	530084	680850	910307	0.419016	0.168122	0.534126	0.105759	0.195	204.925	-	-	-
M242T97_NEG	Etodolac	HMDB0014887	41340-25-4	-	Organoheterocyclic compounds	Indoles and derivatives	Indolyl carboxylic acids and derivatives	3.46855e+07	2.86761e+07	3.17358e+07	3.02611e+07	2.76811e+07	2.794e+07	3.06065e+07	2.88154e+07	3.85652e+07	2.43395e+07	2.97038e+07	3.51644e+07	3.01633e+07	3.11991e+07	0.0487136	0.660781	0.867422	0.105537	1.615	242.176	-	-	-
M298T212_NEG	3-hydroxy-c12 homoserine lactone	--	--	-	--	--	--	5.99395e+06	5.17852e+06	6.25298e+06	4.55965e+06	4.62313e+06	5.28926e+06	6.82261e+06	7.88256e+06	6.25051e+06	5.56127e+06	2.74697e+06	5.71384e+06	5.31625e+06	5.82963e+06	0.132995	0.437581	0.754495	0.104686	3.541	298.178	-	-	-
M326T313_1_NEG	Fluazifop	HMDB0252322	-	-	Benzenoids	Benzene and substituted derivatives	2-phenoxypropionic acids	3.68334e+06	1.86166e+06	2.43388e+06	1.67445e+06	1.66794e+06	2.13804e+06	3.25506e+06	2.51379e+06	1.90652e+06	2.66006e+06	2.51209e+06	2.63763e+06	2.24322e+06	2.58086e+06	0.202281	0.261541	0.625318	0.104174	5.221	326.049	-	-	-
M139T339_NEG	Acetyl phosphate	HMDB0001494	590-54-5	C00227	Organic acids and derivatives	Organic phosphoric acids and derivatives	Phosphate esters	1.46728e+07	1.85776e+07	1.09854e+07	1.46242e+07	8.82108e+06	7.92474e+06	1.02928e+07	8.12242e+06	1.43093e+07	1.14585e+07	1.21647e+07	1.56203e+07	1.2601e+07	1.19947e+07	-0.0711427	0.830853	0.939256	0.103174	5.65	138.98	ko01100//Metabolic pathways;ko01120//Microbial metabolism in diverse environments;ko01200//Carbon metabolism;ko00430//Taurine and hypotaurine metabolism;ko00620//Pyruvate metabolism	Carbohydrate metabolism;Global and overview maps;Metabolism of other amino acids	Metabolism
M435T431_NEG	Trypan blue	HMDB0039411	30915-09-4	-	Lipids and lipid-like molecules	Prenol lipids	Terpene glycosides	1.42397e+06	1.77354e+06	1.72662e+06	1.62479e+06	873004	1.24202e+06	1.8947e+06	987191	1.47105e+06	1.92945e+06	1.94284e+06	2.11928e+06	1.44399e+06	1.72409e+06	0.255771	0.37127	0.709179	0.102885	7.177	435.005	-	-	-
M121T28_NEG	4-hydroxybenzaldehyde	HMDB0011718	123-08-0	C00633	Organic oxygen compounds	Organooxygen compounds	Carbonyl compounds	2.20418e+07	1.9145e+07	2.22459e+07	2.11971e+07	1.80002e+07	1.81391e+07	2.17891e+07	2.15576e+07	2.25445e+07	1.8977e+07	2.18087e+07	1.81454e+07	2.01282e+07	2.08037e+07	0.0476245	0.472231	0.778406	0.102489	0.467	121.03	ko01100//Metabolic pathways;ko01120//Microbial metabolism in diverse environments;ko01061//Biosynthesis of phenylpropanoids	Chemical structure transformation maps;Global and overview maps	Metabolism
M305T271_NEG	Genistein	HMDB0003217	446-72-0	C06563	Phenylpropanoids and polyketides	Isoflavonoids	Isoflav-2-enes	1.5663e+07	1.62821e+07	1.91414e+07	1.54129e+07	1.56346e+07	1.432e+07	1.74834e+07	1.6821e+07	1.46063e+07	1.6166e+07	1.53977e+07	1.85238e+07	1.60757e+07	1.64997e+07	0.0375628	0.732833	0.898829	0.102448	4.516	305.023	ko01100//Metabolic pathways;ko01110//Biosynthesis of secondary metabolites;ko01061//Biosynthesis of phenylpropanoids	Chemical structure transformation maps;Global and overview maps	Metabolism
M343T409_NEG	(2-bromophenyl)(3,5-dichloro-2-hydroxyphenyl)methanone	--	--	-	--	--	--	4.2113e+06	5.41627e+06	3.04387e+06	2.18123e+06	3.07087e+06	6.13817e+06	2.39882e+06	4.75614e+06	1.79298e+06	4.14936e+06	2.39303e+06	5.23843e+06	4.01029e+06	3.45479e+06	-0.215105	0.346452	0.693678	0.0989214	6.817	342.895	-	-	-
M269T141_NEG	Estrone	HMDB0001425	481-97-0	C00468	Lipids and lipid-like molecules	Steroids and steroid derivatives	Sulfated steroids	3.09336e+07	2.58507e+07	1.70533e+07	2.9637e+07	2.58643e+07	2.6459e+07	2.84273e+07	2.41673e+07	4.94694e+07	1.94504e+07	3.19898e+07	246748	2.59663e+07	2.56252e+07	-0.0190794	0.967361	0.990122	0.0985399	2.35	269.249	ko01100//Metabolic pathways;ko00140//Steroid hormone biosynthesis;ko04913//Ovarian steroidogenesis;ko04917//Prolactin signaling pathway;ko07226//Progesterone, androgen and estrogen receptor agonists/antagonists	Endocrine system;Global and overview maps;Lipid metabolism;Target-based classification: Nuclear receptors	Drug Development;Metabolism;Organismal Systems
M309T95_NEG	2E-Eicosenoic acid	--	--	-	--	--	--	1.49296e+07	1.2328e+07	1.2985e+07	1.11738e+07	1.5327e+07	1.26864e+07	1.73238e+07	1.04451e+07	1.19242e+07	1.28244e+07	1.26953e+07	1.06899e+07	1.32383e+07	1.26505e+07	-0.0655274	0.522655	0.80542	0.0984023	1.582	309.28	-	-	-
M95T105_NEG	Methylphosphonic acid	HMDB0240714	-	C20396	Organic acids and derivatives	Organic phosphonic acids and derivatives	Organic phosphonic acids	2.47225e+07	3.92749e+07	2.89132e+07	2.71029e+07	4.09411e+07	2.3059e+07	2.79001e+07	3.24997e+07	3.19751e+07	3.0832e+07	2.56566e+07	2.85808e+07	3.06689e+07	2.9574e+07	-0.0524457	0.75687	0.908582	0.0970877	1.744	94.9809	ko01100//Metabolic pathways;ko00440//Phosphonate and phosphinate metabolism	Global and overview maps;Metabolism of other amino acids	Metabolism
M141T35_NEG	2-mercaptoethanesulfonic acid	HMDB0003745	3375-50-6	C03576	Organic acids and derivatives	Organic sulfonic acids and derivatives	Organosulfonic acids and derivatives	2.7134e+07	7.66304e+07	8.64031e+07	8.29794e+07	9.02432e+07	7.04267e+07	4.32421e+07	5.51638e+07	7.31928e+07	9.64879e+07	7.10313e+07	7.85266e+07	7.23028e+07	6.96074e+07	-0.0548114	0.715882	0.890844	0.097055	0.576	140.969	ko01100//Metabolic pathways;ko01120//Microbial metabolism in diverse environments;ko01200//Carbon metabolism	Global and overview maps	Metabolism
M245T595_NEG	Chlorothalonil-4-hydroxy	--	--	-	--	--	--	2.0666e+06	1.64253e+06	1.88582e+06	1.50779e+06	1.99661e+06	3.34063e+06	2.04779e+06	1.84562e+06	2.07047e+06	938459	1.84717e+06	1.90125e+06	2.07333e+06	1.77513e+06	-0.224027	0.296009	0.652776	0.0968893	9.921	244.906	-	-	-
M527T466_NEG	Orientin	HMDB0030614	28608-75-5	-	Phenylpropanoids and polyketides	Flavonoids	Flavonoid glycosides	1.78126e+06	3.45595e+06	2.03327e+06	1.40624e+06	3.47601e+06	2.38727e+06	2.03219e+06	1.48116e+06	2.41166e+06	3.48099e+06	1.33239e+06	1.53602e+06	2.42333e+06	2.04573e+06	-0.244374	0.589321	0.841598	0.0962466	7.768	527.031	-	-	-
M461T97_NEG	Forsythoside e	--	--	-	--	--	--	1.13277e+07	1.01055e+07	9.03088e+06	1.17305e+07	3.01539e+06	5.456e+06	6.9875e+06	1.13875e+07	9.89689e+06	6.01157e+06	5.49724e+06	7.96772e+06	8.44432e+06	7.95806e+06	-0.085564	0.754507	0.907686	0.0947157	1.611	461.185	-	-	-
M445T463_NEG	Cdp-ethanolamine	HMDB0001564	3036-18-8	C00570	Nucleosides, nucleotides, and analogues	Pyrimidine nucleotides	Pyrimidine ribonucleotides	4.29034e+06	3.97863e+06	6.15413e+06	2.84062e+06	7.25168e+06	2.83311e+06	4.50435e+06	2.28973e+06	5.43518e+06	4.60054e+06	6.1158e+06	6.7107e+06	4.55809e+06	4.94272e+06	0.116876	0.671781	0.871672	0.0942209	7.716	445.028	ko01100//Metabolic pathways;ko00564//Glycerophospholipid metabolism	Global and overview maps;Lipid metabolism	Metabolism
M161T18_NEG	Trichloroacetic acid	HMDB0042048	1976-03-09	C11150	Organic acids and derivatives	Carboxylic acids and derivatives	Alpha-halocarboxylic acids and derivatives	2.01606e+06	2.61239e+06	1.73965e+06	1.77594e+06	3.27545e+06	2.39715e+06	2.03325e+06	1.80167e+06	1.29555e+06	1.98838e+06	2.80519e+06	1.95899e+06	2.30277e+06	1.98051e+06	-0.217503	0.0869415	0.401893	0.0935269	0.305	160.912	ko01120//Microbial metabolism in diverse environments;ko00980//Metabolism of xenobiotics by cytochrome P450;ko05207//Chemical carcinogenesis - receptor activation	Cancer: overview;Global and overview maps;Xenobiotics biodegradation and metabolism	Human Diseases;Metabolism
M153T163_NEG	Benzylphosphonic acid	--	--	-	--	--	--	4.84741e+07	5.53852e+07	4.88153e+07	4.01275e+07	6.51928e+07	5.79301e+07	4.72912e+07	4.88665e+07	4.41273e+07	5.58181e+07	6.20737e+07	5.99884e+07	5.26542e+07	5.30275e+07	0.010194	0.914123	0.970488	0.093007	2.711	152.996	-	-	-
M177T417_NEG	Cysteinylglycine	HMDB0257594	-	C01419	Organic acids and derivatives	Carboxylic acids and derivatives	Amino acids, peptides, and analogues	1.94602e+07	3.49978e+07	2.54542e+07	2.43514e+07	2.65373e+07	2.04464e+07	2.94941e+07	2.33963e+07	2.54044e+07	2.55631e+07	2.13436e+07	3.12748e+07	2.52079e+07	2.60794e+07	0.0490355	0.815434	0.933627	0.0921481	6.948	177.041	ko01100//Metabolic pathways;ko00480//Glutathione metabolism	Global and overview maps;Metabolism of other amino acids	Metabolism
M328T184_NEG	Adenosine 3',5'-cyclic monophosphate	HMDB0000058	60-92-4	C00575	Nucleosides, nucleotides, and analogues	Purine nucleotides	Cyclic purine nucleotides	1.43511e+06	1.41852e+06	1.53716e+06	1.69075e+06	1.29975e+06	1.32161e+06	1.10115e+06	1.28934e+06	1.48878e+06	1.52775e+06	1.38116e+06	916600	1.45048e+06	1.28413e+06	-0.175741	0.0728422	0.367426	0.0913811	3.067	328.04	ko01100//Metabolic pathways;ko04976//Bile secretion;ko00230//Purine metabolism;ko04742//Taste transduction;ko04922//Glucagon signaling pathway;ko04726//Serotonergic synapse;ko04024//cAMP signaling pathway;ko04925//Aldosterone synthesis and secretion;ko05012//Parkinson disease;ko04723//Retrograde endocannabinoid signaling;ko04750//Inflammatory mediator regulation of TRP channels;ko04913//Ovarian s…	Aging;Cancer: overview;Cardiovascular disease;Cell growth and death;Cellular community - eukaryotes;Circulatory system;Development and regeneration;Digestive system;Drug resistance: antineoplastic;Endocrine and metabolic disease;Endocrine system;Environmental adaptation;Excretory system;Global and overview maps;Immune system;Infectious disease: bacterial;Infectious disease: parasitic;Infectious d…	Cellular Processes;Environmental Information Processing;Human Diseases;Metabolism;Organismal Systems
M311T207_NEG	Benzenesulfonic acid, 4-undecyl-	--	--	-	--	--	--	1.86617e+06	1.87668e+06	2.02688e+06	1.84229e+06	1.69687e+06	1.88282e+06	1.4459e+06	1.14705e+06	1.08825e+06	1.1881e+06	2.80373e+06	1.82853e+06	1.86529e+06	1.58359e+06	-0.236195	0.396451	0.727595	0.0913778	3.452	311.165	-	-	-
M325T457_NEG	Dodecylbenzenesulfonic acid	HMDB0031031	-	-	Benzenoids	Benzene and substituted derivatives	Benzenesulfonic acids and derivatives	3.17998e+06	2.73463e+06	2.96944e+06	1.60492e+06	2.88524e+06	2.99064e+06	2.54564e+06	3.14724e+06	3.72231e+06	2.98811e+06	2.38835e+06	3.13738e+06	2.72748e+06	2.98817e+06	0.131696	0.440975	0.757569	0.0902673	7.615	325.162	-	-	-
M377T8_NEG	(e)-5-[(1s,4ar,8ar)-2-(hydroxymethyl)-5,5,8a-trimethyl-1,4,4a,6,7,8-hexahydronaphthalen-1-yl]-3-(acetyloxymethyl)pent-2-enoic acid	--	--	-	--	--	--	875998	2.18082e+06	1.04775e+06	1.09282e+06	1.24921e+06	2.11898e+06	1.15794e+06	1.76456e+06	1.2007e+06	1.00833e+06	1.0482e+06	933453	1.4276e+06	1.18553e+06	-0.268055	0.309896	0.66237	0.0897715	0.133	377.229	-	-	-
M296T290_NEG	Albendazole sulfone	HMDB0060561	-	-	Organoheterocyclic compounds	Benzimidazoles	2-benzimidazolylcarbamic acid esters	4.88677e+06	4.62817e+06	4.49097e+06	4.67524e+06	4.49038e+06	4.89729e+06	4.9144e+06	4.34557e+06	4.68171e+06	4.40709e+06	4.09851e+06	4.62447e+06	4.67814e+06	4.51196e+06	-0.0521798	0.129073	0.473653	0.0877474	4.835	296.052	-	-	-
M493T271_NEG	6-chloro-2-(trifluoromethyl)quinolin-4-ol	--	--	-	--	--	--	1.27082e+07	1.37746e+07	1.31269e+07	1.032e+07	1.31495e+07	1.33279e+07	1.32939e+07	1.34858e+07	1.15646e+07	1.36056e+07	1.32833e+07	1.29178e+07	1.27345e+07	1.30252e+07	0.0325569	0.68113	0.875375	0.0866892	4.51	492.991	-	-	-
M563T419_NEG	Benzeneacetic acid, 4-chloro-.alpha.-(4-chlorophenyl)-	--	--	-	--	--	--	3.23727e+06	3.22077e+06	3.44047e+06	4.0674e+06	3.96305e+06	3.52925e+06	3.30713e+06	2.75529e+06	2.96686e+06	3.11685e+06	4.14388e+06	3.63881e+06	3.57637e+06	3.32147e+06	-0.106674	0.222335	0.585586	0.0865957	6.981	563.019	-	-	-
M305T573_NEG	4-hydroxy-2,2',4',6'-tetrachlorobiphenyl	--	--	-	--	--	--	1.37492e+07	1.28788e+07	6.25565e+06	4.45791e+06	5.49181e+06	5.35082e+06	4.33849e+06	4.45307e+06	1.33807e+07	5.48943e+06	1.23136e+07	5.02234e+06	8.0307e+06	7.4996e+06	-0.0987124	0.862962	0.951525	0.0848747	9.552	304.928	-	-	-
M369T271_NEG	Digalacturonate	HMDB0039721	5894-59-7	C02273	Organic oxygen compounds	Organooxygen compounds	Carbohydrates and carbohydrate conjugates	1.60317e+07	1.64112e+07	1.62437e+07	1.32744e+07	1.64829e+07	1.71171e+07	1.70487e+07	1.60074e+07	1.44868e+07	1.66944e+07	1.69695e+07	1.61615e+07	1.59268e+07	1.62281e+07	0.0270308	0.702134	0.884122	0.0847945	4.51	368.977	ko01100//Metabolic pathways;ko02010//ABC transporters;ko00040//Pentose and glucuronate interconversions	Carbohydrate metabolism;Global and overview maps;Membrane transport	Environmental Information Processing;Metabolism
M259T475_2_NEG	alpha-D-Galactose 1-phosphate	HMDB0000645	2255-14-3	C00446	Organic oxygen compounds	Organooxygen compounds	Carbohydrates and carbohydrate conjugates	4.08081e+06	6.58504e+06	7.0204e+06	4.25983e+06	4.29899e+06	5.18104e+06	4.2695e+06	3.79304e+06	5.52022e+06	3.90948e+06	6.56716e+06	5.02967e+06	5.23768e+06	4.84818e+06	-0.111486	0.599002	0.84535	0.0840572	7.914	259.023	ko01100//Metabolic pathways;ko00520//Amino sugar and nucleotide sugar metabolism;ko00052//Galactose metabolism	Carbohydrate metabolism;Global and overview maps	Metabolism
M202T263_2_NEG	Indole-3-pyruvic acid	HMDB0060484	392-12-1	C00331	Organoheterocyclic compounds	Indoles and derivatives	Indolyl carboxylic acids and derivatives	1.42985e+08	4.37565e+07	1.84811e+08	9.59307e+07	3.91742e+07	1.67914e+08	1.5104e+08	4.43417e+07	2.35478e+07	3.78865e+07	2.06719e+08	2.12454e+08	1.12429e+08	1.12665e+08	0.00302731	0.995974	0.996957	0.0839007	4.39	202.072	ko01100//Metabolic pathways;ko00380//Tryptophan metabolism	Amino acid metabolism;Global and overview maps	Metabolism
M206T9_NEG	Quinoclamine	--	--	-	--	--	--	783664	219335	706752	658753	441884	749796	695419	706136	889781	665783	626829	894631	593364	746430	0.331089	0.114568	0.453505	0.0835674	0.145	206.005	-	-	-
M327T471_NEG	13,14-dehydro-15-cyclohexylcarbaprostacyclin	--	--	-	--	--	--	2.91185e+06	3.61112e+06	3.03547e+06	3.69799e+06	1.58068e+06	2.87971e+06	2.29106e+06	2.08102e+06	2.75413e+06	2.03508e+06	3.92131e+06	3.05173e+06	2.9528e+06	2.68905e+06	-0.134987	0.676664	0.8733	0.0835134	7.843	327.202	-	-	-
M463T315_NEG	4-hydroxyglucobrassicin	HMDB0303667	-	-	Organic oxygen compounds	Organooxygen compounds	Carbohydrates and carbohydrate conjugates	980876	1.36356e+06	1.1518e+06	1.10104e+06	1.87754e+06	1.47682e+06	588714	784325	708550	814975	2.0733e+06	1.36449e+06	1.32527e+06	1.05573e+06	-0.328055	0.0626357	0.344255	0.0832251	5.254	463.041	-	-	-
M162T94_NEG	(2-mercaptopropionylamino)acetic acid	--	--	-	--	--	--	1.29082e+07	1.41135e+07	1.35583e+07	1.45353e+07	2.29448e+07	1.53647e+07	1.35538e+07	1.89749e+07	1.3275e+07	1.30019e+07	2.17809e+07	1.52521e+07	1.55708e+07	1.59731e+07	0.0368017	0.688486	0.878131	0.0827409	1.573	162.02	-	-	-
M267T417_NEG	Coumestrol	HMDB0002326	479-13-0	C10205	Phenylpropanoids and polyketides	Isoflavonoids	Coumestans	2.02001e+06	2.19873e+06	1.6553e+06	2.2615e+06	1.73757e+06	2.03377e+06	2.27013e+06	1.94542e+06	1.003e+06	2.04236e+06	1.52803e+06	1.90874e+06	1.98448e+06	1.78295e+06	-0.154496	0.147726	0.499739	0.0810308	6.956	267.016	ko01110//Biosynthesis of secondary metabolites;ko01061//Biosynthesis of phenylpropanoids	Chemical structure transformation maps;Global and overview maps	Metabolism
M168T338_NEG	L-Cysteic acid	HMDB0303991	-	C00506	Organic acids and derivatives	Carboxylic acids and derivatives	Amino acids, peptides, and analogues	8.80902e+06	6.94666e+06	6.43084e+06	6.31991e+06	9.81556e+06	8.93022e+06	9.19821e+06	8.4295e+06	6.15583e+06	7.52096e+06	9.81631e+06	8.05133e+06	7.87537e+06	8.19536e+06	0.057459	0.422388	0.744578	0.0809127	5.64	167.997	ko01100//Metabolic pathways;ko04080//Neuroactive ligand-receptor interaction;ko00270//Cysteine and methionine metabolism;ko00430//Taurine and hypotaurine metabolism	Amino acid metabolism;Global and overview maps;Metabolism of other amino acids;Signaling molecules and interaction	Environmental Information Processing;Metabolism
M301T7_NEG	Ellagic acid	HMDB0041397	113963-57-8	-	Phenylpropanoids and polyketides	Tannins	Hydrolyzable tannins	829500	899839	895573	3.6391e+06	651566	859484	1.57603e+06	866905	1.11064e+06	799486	907234	1.04359e+06	1.29584e+06	1.05065e+06	-0.302612	0.662688	0.867807	0.0807836	0.12	300.98	-	-	-
M239T289_NEG	Dinoterb	--	--	-	--	--	--	2.18051e+07	2.18269e+07	2.4191e+07	2.41822e+07	2.21577e+07	2.10444e+07	2.25978e+07	2.18344e+07	2.42692e+07	2.13932e+07	2.419e+07	2.32712e+07	2.25345e+07	2.29259e+07	0.024843	0.621083	0.853384	0.078923	4.824	239.077	-	-	-
M189T227_NEG	Thr-Ala	HMDB0029054	56217-50-6	-	Organic acids and derivatives	Carboxylic acids and derivatives	Amino acids, peptides, and analogues	5.47486e+08	1.28652e+08	2.45202e+08	1.58511e+08	1.79468e+08	2.25893e+08	3.08105e+08	1.90495e+08	1.49087e+08	1.44106e+08	3.90178e+08	3.08374e+08	2.47535e+08	2.48391e+08	0.00497898	0.989803	0.994842	0.0768944	3.785	189.088	-	-	-
M266T254_NEG	Deoxyguanosine	HMDB0000085	961-07-9	C00330	Nucleosides, nucleotides, and analogues	Purine nucleosides	Purine 2'-deoxyribonucleosides	1.72185e+07	1.86147e+07	2.00571e+07	2.21468e+07	1.27343e+07	1.45015e+07	1.67051e+07	1.72675e+07	2.07896e+07	1.71772e+07	1.4799e+07	1.66932e+07	1.75455e+07	1.72386e+07	-0.0254575	0.790054	0.928392	0.0744835	4.231	265.995	ko01100//Metabolic pathways;ko02010//ABC transporters;ko00230//Purine metabolism	Global and overview maps;Membrane transport;Nucleotide metabolism	Environmental Information Processing;Metabolism
M463T563_NEG	2-(perfluorooctyl)ethanol	HMDB0247193	-	-	Organohalogen compounds	Alkyl halides	Alkyl fluorides	2.49531e+07	2.54041e+07	2.25483e+07	2.70002e+07	2.48235e+07	2.9712e+07	2.82244e+07	2.78571e+07	1.35024e+07	2.59229e+07	2.66528e+07	2.75162e+07	2.57402e+07	2.4946e+07	-0.0452173	0.687556	0.878131	0.0736926	9.384	463.012	-	-	-
M375T81_NEG	Enalapril	HMDB0249344	-	-	Organic acids and derivatives	Carboxylic acids and derivatives	Amino acids, peptides, and analogues	2.63223e+07	2.38239e+07	2.30552e+07	3.89126e+07	1.63802e+07	1.72652e+07	2.22682e+07	4.24435e+07	2.92709e+07	2.23352e+07	1.43229e+07	2.30543e+07	2.42932e+07	2.56158e+07	0.0764813	0.795727	0.928392	0.0732967	1.357	375.19	-	-	-
M188T14_NEG	Quisqualate	--	--	-	--	--	--	545040	685328	691821	899384	650011	409151	181428	833273	862274	1.14594e+06	922850	835991	646789	796959	0.30121	0.231664	0.596471	0.0730692	0.23	187.993	-	-	-
M224T254_NEG	Acyclovir	HMDB0014925	59277-89-3	C06810	Organoheterocyclic compounds	Imidazopyrimidines	Purines and purine derivatives	3.60595e+06	4.12816e+06	4.75629e+06	3.70098e+06	2.59642e+06	3.1208e+06	3.49069e+06	3.55605e+06	3.69638e+06	3.51485e+06	3.18243e+06	3.19718e+06	3.65143e+06	3.43959e+06	-0.0862245	0.398136	0.728717	0.0729872	4.231	223.985	ko04976//Bile secretion	Digestive system	Organismal Systems
M323T48_NEG	Quinine	HMDB0302140	-	C06526	Alkaloids and derivatives	Cinchona alkaloids	HASH(0x21773a0)	1.60428e+07	2.59134e+07	1.22686e+07	1.83795e+07	9.3354e+06	1.25831e+07	1.49453e+07	1.47074e+07	1.56433e+07	2.69678e+07	8.17078e+06	1.99426e+07	1.57538e+07	1.67295e+07	0.0866969	0.754535	0.907686	0.0722907	0.798	323.185	ko04976//Bile secretion;ko01063//Biosynthesis of alkaloids derived from shikimate pathway;ko04742//Taste transduction	Chemical structure transformation maps;Digestive system;Sensory system	Metabolism;Organismal Systems
M405T8_NEG	3-dehydrocholic acid	HMDB0304121	-	-	Lipids and lipid-like molecules	Steroids and steroid derivatives	Bile acids, alcohols and derivatives	1.30014e+06	2.94213e+06	2.3551e+06	2.62635e+06	1.33967e+06	1.70801e+06	2.44939e+06	3.50878e+06	2.09573e+06	1.28162e+06	2.46734e+06	2.11015e+06	2.04523e+06	2.31883e+06	0.181134	0.511541	0.800233	0.0715356	0.139	405.26	-	-	-
M424T583_NEG	8-bromoguanosine-cyclic-monophosphate	--	--	-	--	--	--	321095	398551	389762	215026	247385	212044	396883	449962	396307	314410	384204	347137	297310	381484	0.359651	0.00953519	0.182692	0.071118	9.72	423.934	-	-	-
M497T425_NEG	Phaclofen	HMDB0256382	-	-	Benzenoids	Benzene and substituted derivatives	Halobenzenes	405993	485429	416363	304219	535513	458522	285466	189254	265004	382788	590374	228812	434340	323616	-0.42454	0.1318	0.476148	0.0706686	7.076	497.039	-	-	-
M557T596_NEG	Cidofovir	HMDB0014513	113852-37-2	-	Organoheterocyclic compounds	Diazines	Pyrimidines and pyrimidine derivatives	5.12642e+06	5.20504e+06	7.0682e+06	7.53799e+06	6.2191e+06	4.12312e+06	5.72312e+06	5.21945e+06	5.67943e+06	5.68455e+06	4.75941e+06	6.39934e+06	5.87998e+06	5.57755e+06	-0.0761787	0.658922	0.866383	0.069789	9.938	557.109	-	-	-
M116T189_1_NEG	Guanidoacetic acid	HMDB0000128	352-97-6	C00581	Organic acids and derivatives	Carboxylic acids and derivatives	Amino acids, peptides, and analogues	3.04499e+07	2.59135e+07	3.06259e+07	3.01835e+07	2.53639e+07	2.9393e+07	2.63566e+07	2.85557e+07	2.69793e+07	2.62934e+07	3.13296e+07	2.96118e+07	2.8655e+07	2.81877e+07	-0.0237179	0.794194	0.928392	0.0690234	3.143	116.035	ko01100//Metabolic pathways;ko00260//Glycine, serine and threonine metabolism;ko00330//Arginine and proline metabolism	Amino acid metabolism;Global and overview maps	Metabolism
M345T271_NEG	Gibberellic acid	HMDB0003559	1977-06-05	C01699	Lipids and lipid-like molecules	Prenol lipids	Diterpenoids	1.68745e+07	2.07674e+07	2.09976e+07	1.56581e+07	1.76277e+07	1.69661e+07	1.93992e+07	1.99507e+07	1.60101e+07	1.7748e+07	1.79642e+07	1.9491e+07	1.81486e+07	1.84272e+07	0.0219811	0.8238	0.935218	0.068515	4.51	345.015	ko01110//Biosynthesis of secondary metabolites	Global and overview maps	Metabolism
M367T95_NEG	Prostaglandin g2	HMDB0003235	51982-36-6	C05956	Lipids and lipid-like molecules	Fatty Acyls	Eicosanoids	1.33118e+07	3.51125e+07	1.70184e+07	7.23086e+06	9.2738e+06	1.62424e+07	1.97555e+07	1.51904e+07	2.26373e+07	1.68951e+07	6.89869e+06	1.44596e+07	1.6365e+07	1.59728e+07	-0.0349959	0.931876	0.978697	0.0683714	1.584	367.212	ko01100//Metabolic pathways;ko00590//Arachidonic acid metabolism;ko04726//Serotonergic synapse;ko04611//Platelet activation;ko07034//Eicosanoids	Global and overview maps;Immune system;Lipid metabolism;Nervous system;Structure-based classification	Drug Development;Metabolism;Organismal Systems
M213T598_NEG	P-bromophenylacetic acid	--	--	-	--	--	--	1.00402e+06	947189	650137	784162	825456	853340	622354	822994	800960	760692	806071	706759	844050	753305	-0.164095	0.264934	0.625318	0.0669242	9.962	212.951	-	-	-
M441T516_NEG	(2,4-dichlorophenoxy)acetic acid	HMDB0041797	94-75-7	C03664	Benzenoids	Benzene and substituted derivatives	Phenoxyacetic acid derivatives	5.54892e+06	1.22285e+07	1.31065e+07	1.17347e+07	2.26282e+07	2.28808e+07	7.02581e+06	5.88687e+06	6.80216e+06	3.74339e+07	1.17137e+07	1.14667e+07	1.46879e+07	1.33882e+07	-0.133671	0.829271	0.938455	0.0660797	8.608	440.948	ko01120//Microbial metabolism in diverse environments	Global and overview maps	Metabolism
M175T205_NEG	2-isopropylmalic acid	HMDB0000402	49601-06-1	C02504	Lipids and lipid-like molecules	Fatty Acyls	Fatty acids and conjugates	1.83505e+07	1.82951e+07	1.76232e+07	1.81199e+07	1.95897e+07	4.19119e+07	1.86645e+07	2.12959e+07	1.85331e+07	2.65064e+07	2.57476e+07	2.67231e+07	2.2315e+07	2.29117e+07	0.0380703	0.867564	0.953476	0.066027	3.412	174.993	ko01100//Metabolic pathways;ko01110//Biosynthesis of secondary metabolites;ko01230//Biosynthesis of amino acids;ko01210//2-Oxocarboxylic acid metabolism;ko00620//Pyruvate metabolism;ko00290//Valine, leucine and isoleucine biosynthesis	Amino acid metabolism;Carbohydrate metabolism;Global and overview maps	Metabolism
M593T12_NEG	Saponarin	HMDB0257484	-	-	Phenylpropanoids and polyketides	Flavonoids	Flavonoid glycosides	264344	449885	468810	448368	307693	444848	554931	612329	534738	437162	327686	469970	397324	489469	0.300901	0.105423	0.43766	0.0650524	0.197	593.161	-	-	-
M163T702_NEG	2,6-dichlorophenol	--	--	C07096	--	--	--	2.81445e+06	2.84408e+06	3.01085e+06	2.61924e+06	2.85913e+06	2.66318e+06	2.83815e+06	3.15999e+06	2.7181e+06	2.99513e+06	2.75355e+06	2.90547e+06	2.80182e+06	2.89507e+06	0.0472319	0.424353	0.745707	0.0640844	11.697	162.94	ko01120//Microbial metabolism in diverse environments	Global and overview maps	Metabolism
M158T307_NEG	1,4-naphthoquinone	HMDB0244221	-	C02617	Benzenoids	Naphthalenes	Naphthoquinones	5.02131e+06	2.21691e+06	2.38383e+06	2.22581e+06	2.38961e+06	2.85842e+06	3.20322e+06	2.98078e+06	2.31835e+06	2.13481e+06	4.36839e+06	3.52155e+06	2.84932e+06	3.08785e+06	0.115987	0.661894	0.867422	0.0627495	5.11	158.046	ko00980//Metabolism of xenobiotics by cytochrome P450	Xenobiotics biodegradation and metabolism	Metabolism
M367T352_NEG	Orotidine 5'-monophosphate	HMDB0000218	2149-82-8	C01103	Nucleosides, nucleotides, and analogues	Pyrimidine nucleotides	Pyrimidine ribonucleotides	825933	1.12767e+06	1.14745e+06	923876	810103	798993	1.10022e+06	1.03339e+06	1.12411e+06	1.03246e+06	972489	963018	939005	1.03761e+06	0.144064	0.13405	0.480079	0.0625705	5.864	367.016	ko01100//Metabolic pathways;ko00240//Pyrimidine metabolism	Global and overview maps;Nucleotide metabolism	Metabolism
M275T25_2_NEG	Glu-Glu	HMDB0028818	3929-61-1	-	Organic acids and derivatives	Carboxylic acids and derivatives	Amino acids, peptides, and analogues	8.89248e+06	8.78611e+06	9.67287e+06	7.67893e+06	7.37081e+06	8.89415e+06	8.14863e+06	8.39545e+06	8.36233e+06	7.53641e+06	7.90433e+06	9.50654e+06	8.54922e+06	8.30895e+06	-0.0411278	0.463943	0.772088	0.0610022	0.423	274.987	-	-	-
M329T271_2_NEG	4,5-dihydro-4,5-dioxo-1h-pyrrolo[2,3-f]quinoline-2,7,9-tricarboxylic acid	--	--	-	--	--	--	3.86406e+07	3.87898e+07	3.95102e+07	3.33538e+07	3.90414e+07	3.69187e+07	3.92652e+07	3.99381e+07	3.25783e+07	3.79795e+07	3.67519e+07	4.06492e+07	3.77091e+07	3.78604e+07	0.0057762	0.933855	0.979521	0.0595916	4.51	328.985	-	-	-
M405T573_NEG	Scensidin	--	--	-	--	--	--	1.70036e+06	1.55051e+06	1.50276e+06	1.39168e+06	1.7365e+06	1.91423e+06	1.67284e+06	1.99391e+06	1.60563e+06	1.66985e+06	1.69315e+06	1.71626e+06	1.63267e+06	1.72527e+06	0.0795879	0.377841	0.715461	0.058669	9.556	404.971	-	-	-
M419T83_NEG	Jasmonic acid	HMDB0032797	59366-47-1	C08491	Lipids and lipid-like molecules	Fatty Acyls	Lineolic acids and derivatives	2.86126e+06	2.96872e+06	1.99921e+06	1.51577e+06	2.5745e+06	2.67042e+06	2.67527e+06	2.86368e+06	1.96743e+06	3.15222e+06	844718	1.87019e+06	2.43165e+06	2.22892e+06	-0.12559	0.672089	0.871672	0.057293	1.39	419.229	ko01100//Metabolic pathways;ko01110//Biosynthesis of secondary metabolites;ko01060//Biosynthesis of plant secondary metabolites;ko01070//Biosynthesis of plant hormones;ko00592//alpha-Linolenic acid metabolism	Chemical structure transformation maps;Global and overview maps;Lipid metabolism	Metabolism
M203T331_NEG	Gly-Glu	HMDB0028840	-	-	Organic acids and derivatives	Carboxylic acids and derivatives	Amino acids, peptides, and analogues	7.00064e+06	5.00463e+06	4.51523e+06	4.41742e+06	4.86412e+06	6.1655e+06	4.59728e+06	4.83732e+06	4.42674e+06	4.23337e+06	6.73892e+06	5.60447e+06	5.32793e+06	5.07302e+06	-0.0707299	0.666045	0.870035	0.0569895	5.515	203.067	-	-	-
M145T227_NEG	Ala-Gly	HMDB0006899	687-69-4	-	Organic acids and derivatives	Carboxylic acids and derivatives	Amino acids, peptides, and analogues	3.38075e+08	8.31026e+07	1.54328e+08	1.03339e+08	1.12959e+08	1.47325e+08	1.89599e+08	1.27148e+08	9.34831e+07	9.30502e+07	2.42816e+08	1.94871e+08	1.56521e+08	1.56828e+08	0.00282136	0.994118	0.996022	0.0566055	3.78	145.062	-	-	-
M172T239_NEG	4-quinolinecarboxylate	HMDB0257047	-	-	Organoheterocyclic compounds	Quinolines and derivatives	Quinoline carboxylic acids	2.44837e+07	9.93902e+06	1.05e+07	1.06454e+07	1.18259e+07	1.38777e+07	1.41356e+07	1.18975e+07	9.55788e+06	9.50692e+06	1.88201e+07	1.40253e+07	1.35453e+07	1.29906e+07	-0.0603284	0.819814	0.934233	0.0559173	3.977	172.025	-	-	-
M127T78_NEG	Dichloroacetate	--	--	C11149	--	--	--	2.25784e+07	3.15196e+07	2.47898e+07	3.0551e+07	2.25927e+07	2.28886e+07	3.41509e+07	2.70529e+07	3.34407e+07	3.3436e+07	1.03295e+07	1.63348e+07	2.582e+07	2.57908e+07	-0.00163394	0.994142	0.996022	0.0556046	1.308	127.004	ko01120//Microbial metabolism in diverse environments;ko00980//Metabolism of xenobiotics by cytochrome P450	Global and overview maps;Xenobiotics biodegradation and metabolism	Metabolism
M137T417_NEG	Salicylic acid	HMDB0302214	-	C00805	Benzenoids	Benzene and substituted derivatives	Benzoic acids and derivatives	8.96013e+06	9.72654e+06	1.22844e+07	9.34366e+06	8.1683e+06	1.06259e+07	9.17058e+06	7.86093e+06	1.02442e+07	1.13422e+07	1.02699e+07	1.16208e+07	9.85149e+06	1.00848e+07	0.0337636	0.767574	0.916312	0.0548347	6.956	137.036	ko01100//Metabolic pathways;ko01110//Biosynthesis of secondary metabolites;ko01120//Microbial metabolism in diverse environments;ko04976//Bile secretion;ko01061//Biosynthesis of phenylpropanoids;ko01070//Biosynthesis of plant hormones;ko00621//Dioxin degradation	Chemical structure transformation maps;Digestive system;Global and overview maps;Xenobiotics biodegradation and metabolism	Metabolism;Organismal Systems
M347T461_NEG	Inosine 5'-phosphate	HMDB0000175	131-99-7	C00130	Nucleosides, nucleotides, and analogues	Purine nucleotides	Purine ribonucleotides	5.47165e+06	6.65045e+06	1.76643e+06	5.13578e+06	5.32985e+06	2.0842e+06	4.52529e+06	6.61998e+06	2.89042e+06	4.02163e+06	3.94513e+06	2.90517e+06	4.40639e+06	4.15127e+06	-0.0860455	0.580606	0.837995	0.0538419	7.688	347.048	ko01100//Metabolic pathways;ko01110//Biosynthesis of secondary metabolites;ko01060//Biosynthesis of plant secondary metabolites;ko01070//Biosynthesis of plant hormones;ko00230//Purine metabolism;ko01065//Biosynthesis of alkaloids derived from histidine and purine;ko04742//Taste transduction;ko01523//Antifolate resistance	Chemical structure transformation maps;Drug resistance: antineoplastic;Global and overview maps;Nucleotide metabolism;Sensory system	Human Diseases;Metabolism;Organismal Systems
M179T603_NEG	Nicotinuric acid	HMDB0003269	583-08-4	C05380	Organic acids and derivatives	Carboxylic acids and derivatives	Amino acids, peptides, and analogues	2.94828e+06	2.49166e+06	2.80523e+06	3.05885e+06	2.49391e+06	3.3159e+06	2.7761e+06	2.74979e+06	2.57686e+06	2.89964e+06	2.77807e+06	2.70001e+06	2.8523e+06	2.74675e+06	-0.0544035	0.477272	0.780509	0.0538215	10.045	179.056	ko00760//Nicotinate and nicotinamide metabolism	Metabolism of cofactors and vitamins	Metabolism
M239T13_NEG	Bentazon	--	--	-	--	--	--	979349	1.0045e+06	668994	732171	295266	897630	158004	1.00314e+06	917654	1.56988e+06	920867	833373	762984	900486	0.23905	0.590691	0.841598	0.0538063	0.213	239.067	-	-	-
M176T575_NEG	Salicyluric acid	HMDB0000840	487-54-7	-	Benzenoids	Benzene and substituted derivatives	Benzoic acids and derivatives	1.45545e+06	1.15075e+06	2.12051e+06	1.99123e+06	1.96645e+06	2.13547e+06	1.48717e+06	1.95888e+06	1.94728e+06	1.91317e+06	2.25094e+06	1.91293e+06	1.80331e+06	1.91173e+06	0.0842292	0.523428	0.80592	0.0525118	9.585	176.044	-	-	-
M311T271_NEG	(3-bromo-5-chloro-2-hydroxyphenyl)phenylmethanone	--	--	-	--	--	--	1.35085e+06	1.67385e+06	1.32386e+06	1.20998e+06	1.48415e+06	1.3653e+06	1.55947e+06	1.71176e+06	395502	1.45559e+06	1.45411e+06	964202	1.40133e+06	1.25677e+06	-0.157076	0.465116	0.772844	0.0510317	4.509	310.935	-	-	-
M361T316_NEG	Hydrocortisone	HMDB0000063	50-23-7	C00735	Lipids and lipid-like molecules	Steroids and steroid derivatives	Hydroxysteroids	1.93822e+06	2.25076e+06	2.69611e+06	1.97939e+06	1.77587e+06	2.2001e+06	2.20042e+06	2.07023e+06	2.16459e+06	2.06058e+06	1.79549e+06	1.92695e+06	2.14008e+06	2.03638e+06	-0.071657	0.410808	0.737242	0.0506981	5.272	361.023	ko01100//Metabolic pathways;ko04976//Bile secretion;ko04080//Neuroactive ligand-receptor interaction;ko00140//Steroid hormone biosynthesis;ko05200//Pathways in cancer;ko04927//Cortisol synthesis and secretion;ko04934//Cushing syndrome;ko05215//Prostate cancer;ko04960//Aldosterone-regulated sodium reabsorption;ko07225//Glucocorticoid and mineralocorticoid receptor agonists/antagonists	Cancer: overview;Cancer: specific types;Digestive system;Endocrine and metabolic disease;Endocrine system;Excretory system;Global and overview maps;Lipid metabolism;Signaling molecules and interaction;Target-based classification: Nuclear receptors	Drug Development;Environmental Information Processing;Human Diseases;Metabolism;Organismal Systems
M507T444_NEG	Fluroxypyr	--	--	-	--	--	--	1.53103e+06	1.71487e+06	1.582e+06	1.74895e+06	1.28785e+06	1.91508e+06	1.7232e+06	544886	1.52809e+06	1.6311e+06	1.6668e+06	1.98952e+06	1.62996e+06	1.51393e+06	-0.106539	0.624947	0.853384	0.0498181	7.394	506.924	-	-	-
M353T579_NEG	Benzenesulfonic acid, 2-[(5-bromo-2-hydroxyphenyl)methylene]hydrazide	--	--	-	--	--	--	3.27953e+06	2.06611e+06	3.13438e+06	2.66008e+06	3.3414e+06	3.49737e+06	3.09439e+06	2.99584e+06	3.00597e+06	3.25558e+06	3.20363e+06	1.48795e+06	2.99648e+06	2.84056e+06	-0.0770925	0.7229	0.893767	0.0471164	9.644	352.945	-	-	-
M179T28_NEG	Theophylline	HMDB0001889	58-55-9	C07130	Organoheterocyclic compounds	Imidazopyrimidines	Purines and purine derivatives	5.90056e+06	4.97893e+06	3.35766e+06	5.99896e+06	3.71184e+06	5.60654e+06	4.47406e+06	5.92358e+06	6.50312e+06	5.7376e+06	2.80894e+06	5.86309e+06	4.92575e+06	5.2184e+06	0.083264	0.678142	0.87389	0.0449509	0.463	179.108	ko01100//Metabolic pathways;ko01110//Biosynthesis of secondary metabolites;ko01120//Microbial metabolism in diverse environments;ko01060//Biosynthesis of plant secondary metabolites;ko01065//Biosynthesis of alkaloids derived from histidine and purine;ko00232//Caffeine metabolism	Biosynthesis of other secondary metabolites;Chemical structure transformation maps;Global and overview maps	Metabolism
M259T384_2_NEG	.alpha.-d-galactose 1-phosphate	HMDB0000645	2255-14-3	C00446	Organic oxygen compounds	Organooxygen compounds	Carbohydrates and carbohydrate conjugates	5.49842e+08	5.67825e+08	6.2775e+08	6.93079e+08	4.12701e+08	4.79183e+08	5.44358e+08	5.3021e+08	5.00046e+08	4.74758e+08	6.61315e+08	6.19366e+08	5.55063e+08	5.55009e+08	-0.000141349	0.99941	0.999596	0.0449355	6.407	259.023	ko01100//Metabolic pathways;ko00520//Amino sugar and nucleotide sugar metabolism;ko00052//Galactose metabolism	Carbohydrate metabolism;Global and overview maps	Metabolism
M181T271_NEG	4-hydroxyisophthalic acid	--	--	C21168	--	--	--	1.39202e+07	1.54717e+07	1.64542e+07	1.42013e+07	1.41921e+07	1.38552e+07	1.55922e+07	1.51866e+07	1.43156e+07	1.41576e+07	1.41182e+07	1.55938e+07	1.46825e+07	1.48273e+07	0.014166	0.815021	0.933627	0.0443556	4.52	181.01	ko01120//Microbial metabolism in diverse environments	Global and overview maps	Metabolism
M113T347_NEG	Thiosulfuric acid	HMDB0000257	14383-50-7	-	Homogeneous non-metal compounds	Non-metal oxoanionic compounds	Non-metal thiosulfates	7.40318e+08	7.57859e+08	8.1026e+08	7.54821e+08	2.0578e+08	7.62754e+08	7.67894e+08	7.72829e+08	7.61689e+08	7.701e+08	8.17574e+08	2.51821e+08	6.71965e+08	6.90318e+08	0.0388739	0.904675	0.96657	0.043572	5.78	112.937	-	-	-
M221T227_NEG	Isomaltose	HMDB0002923	37169-69-0	C00252	Organic oxygen compounds	Organooxygen compounds	Carbohydrates and carbohydrate conjugates	9.32859e+06	1.29228e+07	1.01095e+07	1.02562e+07	1.18373e+07	1.07057e+07	1.13156e+07	9.92157e+06	1.10995e+07	1.14544e+07	8.52313e+06	1.41213e+07	1.086e+07	1.10726e+07	0.0279685	0.857142	0.949585	0.043345	3.785	221.067	ko01100//Metabolic pathways;ko00500//Starch and sucrose metabolism	Carbohydrate metabolism;Global and overview maps	Metabolism
M651T270_NEG	Diclofop	--	--	-	--	--	--	1.13788e+06	1.73577e+06	2.27501e+06	852160	1.1572e+06	993296	862261	1.38178e+06	1.45932e+06	1.28138e+06	1.00748e+06	1.34757e+06	1.35855e+06	1.2233e+06	-0.151294	0.509498	0.799569	0.0432893	4.505	651.01	-	-	-
M151T185_NEG	Xylitol	HMDB0242149	-	C00379	Organic oxygen compounds	Organooxygen compounds	Carbohydrates and carbohydrate conjugates	2.56379e+08	2.49641e+08	2.68695e+08	2.72253e+08	2.41403e+08	2.38433e+08	2.78639e+08	2.71689e+08	2.84473e+08	2.74759e+08	1.85702e+08	2.45327e+08	2.54468e+08	2.56765e+08	0.0129662	0.856287	0.949585	0.0426428	3.079	151.061	ko01100//Metabolic pathways;ko02010//ABC transporters;ko00040//Pentose and glucuronate interconversions	Carbohydrate metabolism;Global and overview maps;Membrane transport	Environmental Information Processing;Metabolism
M187T453_NEG	L-homoarginine	HMDB0000670	156-86-5	-	Organic acids and derivatives	Carboxylic acids and derivatives	Amino acids, peptides, and analogues	1.14226e+06	2.02346e+06	2.34642e+06	2.55002e+06	1.05163e+06	1.57435e+06	2.14015e+06	2.90718e+06	709921	2.12428e+06	1.35274e+06	2.18071e+06	1.78136e+06	1.9025e+06	0.0949169	0.778741	0.922972	0.0382318	7.556	187.12	-	-	-
M172T222_2_NEG	Acetyl-DL-Leucine	HMDB0011756	1188-21-2	-	Organic acids and derivatives	Carboxylic acids and derivatives	Amino acids, peptides, and analogues	1.35164e+07	1.50168e+07	1.53932e+07	1.61711e+07	1.36999e+07	1.26052e+07	1.3452e+07	1.76488e+07	1.84036e+07	1.39474e+07	8.67673e+06	1.34871e+07	1.44004e+07	1.42693e+07	-0.0132011	0.920483	0.973968	0.0368044	3.701	172.098	-	-	-
M425T96_NEG	(2e,6e,10e)-13-[(2r)-6-hydroxy-2,8-dimethyl-3,4-dihydrochromen-2-yl]-2,6,10-trimethyltrideca-2,6,10-trienoic acid	--	--	-	--	--	--	164503	6.614e+06	9.1507e+06	538895	8.41475e+06	3.66708e+06	4.05646e+06	6.1708e+06	9.72067e+06	6.03285e+06	1.76537e+06	2.00142e+06	4.75832e+06	4.95793e+06	0.0592846	0.913966	0.970488	0.0359705	1.6	425.254	-	-	-
M199T294_NEG	4,4'-methylenediphenol	HMDB0240711	-	C14298	Benzenoids	Benzene and substituted derivatives	Diphenylmethanes	1.16463e+07	4.45198e+06	5.97276e+06	4.98348e+06	3.90755e+06	5.83519e+06	6.072e+06	5.18239e+06	4.4544e+06	4.06573e+06	8.34895e+06	7.17101e+06	6.13287e+06	5.88241e+06	-0.0601553	0.861613	0.951038	0.0358863	4.898	199.073	ko01120//Microbial metabolism in diverse environments	Global and overview maps	Metabolism
M399T472_NEG	Acetic acid, 2-(4-chloro-2-methylphenoxy)-	--	--	-	--	--	--	1.03144e+06	1.20771e+06	1.28889e+06	1.11046e+06	467872	621609	1.20355e+06	713087	410970	794956	1.67995e+06	1.4544e+06	954664	1.04282e+06	0.127424	0.799841	0.92858	0.035813	7.874	399.032	-	-	-
M301T654_NEG	Quercetin	HMDB0005794	117-39-5	C00389	Phenylpropanoids and polyketides	Flavonoids	Flavones	1.70885e+06	1.70427e+06	972219	2.35543e+06	1.73092e+06	1.09062e+06	1.79333e+06	1.68213e+06	1.38204e+06	1.70108e+06	2.03921e+06	1.60475e+06	1.59372e+06	1.70042e+06	0.0934986	0.563724	0.8274	0.0356477	10.897	300.98	ko01100//Metabolic pathways;ko01110//Biosynthesis of secondary metabolites;ko04152//AMPK signaling pathway	Global and overview maps;Signal transduction	Environmental Information Processing;Metabolism
M263T103_NEG	2',2'-difluoro-2'-deoxyuridine	HMDB0060727	-	-	Nucleosides, nucleotides, and analogues	Pyrimidine nucleosides	Pyrimidine 2'-deoxyribonucleosides	7.72419e+06	5.62207e+06	7.91868e+06	1.40311e+07	1.20357e+07	1.1124e+07	8.00443e+06	1.20021e+07	9.93354e+06	7.60317e+06	7.4106e+06	1.19236e+07	9.74262e+06	9.47957e+06	-0.0394885	0.895037	0.964777	0.0356015	1.724	263.044	-	-	-
M327T429_NEG	Trans-crocetin	HMDB0035098	27876-94-4	C08588	Lipids and lipid-like molecules	Prenol lipids	Diterpenoids	1.21794e+07	1.15017e+07	1.32974e+07	1.24062e+07	7.02895e+06	9.42251e+06	1.07863e+07	1.08422e+07	1.22142e+07	1.16013e+07	1.15239e+07	1.05232e+07	1.09727e+07	1.12485e+07	0.0358144	0.775396	0.920577	0.0350906	7.148	327.177	ko01100//Metabolic pathways;ko01110//Biosynthesis of secondary metabolites	Global and overview maps	Metabolism
M143T209_NEG	Octanoic acid	HMDB0304443	-	C06423	Lipids and lipid-like molecules	Fatty Acyls	Fatty acids and conjugates	1.73579e+07	6.60775e+06	9.73352e+06	6.96724e+06	8.45892e+06	1.03319e+07	1.13437e+07	1.00822e+07	7.26044e+06	6.97559e+06	1.08194e+07	1.10163e+07	9.90954e+06	9.58293e+06	-0.0483515	0.826164	0.936561	0.0340521	3.478	143.119	ko01100//Metabolic pathways;ko01060//Biosynthesis of plant secondary metabolites;ko01066//Biosynthesis of alkaloids derived from terpenoid and polyketide;ko00061//Fatty acid biosynthesis;ko00785//Lipoic acid metabolism	Chemical structure transformation maps;Global and overview maps;Lipid metabolism;Metabolism of cofactors and vitamins	Metabolism
M427T271_NEG	Inosine 5'-diphosphate	HMDB0003335	1986-04-04	C00104	Nucleosides, nucleotides, and analogues	Purine nucleotides	Purine ribonucleotides	8.65591e+06	8.88573e+06	8.64434e+06	7.00161e+06	9.33456e+06	8.22522e+06	8.85833e+06	8.51646e+06	7.78848e+06	7.87634e+06	7.54607e+06	9.15452e+06	8.45789e+06	8.29003e+06	-0.0289209	0.712851	0.889912	0.0334348	4.51	427.019	ko01100//Metabolic pathways;ko00230//Purine metabolism	Global and overview maps;Nucleotide metabolism	Metabolism
M435T271_NEG	Fipronil	HMDB0252265	-	-	Organoheterocyclic compounds	Azoles	Pyrazoles	7.92496e+06	8.16828e+06	7.71405e+06	6.02669e+06	8.20868e+06	7.88534e+06	7.43758e+06	8.34712e+06	7.02605e+06	7.81049e+06	7.93604e+06	7.69322e+06	7.65467e+06	7.70842e+06	0.0100952	0.88898	0.961861	0.0322914	4.51	434.949	-	-	-
M351T320_NEG	4(1h)-quinazolinone, 3-(2,4-dichloro-5-methoxyphenyl)-2,3-dihydro-2-thioxo-	--	--	-	--	--	--	976832	1.06004e+06	1.02618e+06	1.13928e+06	951214	1.22999e+06	535644	921769	2.20859e+06	333064	1.20395e+06	814683	1.06392e+06	1.00295e+06	-0.0851417	0.840304	0.941224	0.031189	5.334	350.977	-	-	-
M345T541_NEG	Gibberellin a24	HMDB0303459	-	C11861	Lipids and lipid-like molecules	Prenol lipids	Diterpenoids	1.98015e+06	2.49701e+06	2.3709e+06	2.044e+06	1.88844e+06	2.03467e+06	2.25952e+06	1.62996e+06	1.97745e+06	2.0916e+06	1.99063e+06	2.47519e+06	2.13586e+06	2.07072e+06	-0.0446816	0.754492	0.907686	0.0309588	9.024	345.015	ko01100//Metabolic pathways;ko01110//Biosynthesis of secondary metabolites	Global and overview maps	Metabolism
M223T271_NEG	3,5-dimethoxy-4-hydroxycinnamic acid	HMDB0034069	7361-90-2	C00482	Phenylpropanoids and polyketides	Cinnamic acids and derivatives	Hydroxycinnamic acids and derivatives	1.7029e+07	1.74317e+07	1.91699e+07	1.62657e+07	1.62096e+07	1.64095e+07	1.68387e+07	1.74815e+07	1.6486e+07	1.60381e+07	1.50604e+07	1.93748e+07	1.70859e+07	1.68799e+07	-0.0174995	0.796184	0.928392	0.0307108	4.516	223.02	ko01100//Metabolic pathways;ko01110//Biosynthesis of secondary metabolites;ko01061//Biosynthesis of phenylpropanoids	Chemical structure transformation maps;Global and overview maps	Metabolism
M379T458_NEG	(-)-hydroxycitric acid lactone	--	--	-	--	--	--	6.53263e+06	4.27218e+06	7.16526e+06	7.21988e+06	5.12854e+06	5.25797e+06	4.18806e+06	7.76415e+06	7.89302e+06	7.3108e+06	3.4219e+06	4.21398e+06	5.92941e+06	5.79865e+06	-0.0321713	0.884943	0.961861	0.0301703	7.627	378.999	-	-	-
M205T464_NEG	7-hydroxycoumarin-3-carboxylic acid	--	--	-	--	--	--	2.50572e+06	2.46391e+06	1.38617e+06	2.31963e+06	1.86565e+06	2.60007e+06	3.03887e+06	2.53793e+06	1.16154e+06	2.82253e+06	1.92263e+06	2.27618e+06	2.19019e+06	2.29328e+06	0.0663521	0.511059	0.800233	0.0292196	7.725	205.001	-	-	-
M463T576_NEG	Fluazinam	--	--	-	--	--	--	780355	833845	904200	722347	757189	864751	797345	856948	743761	827916	536681	857493	810448	770024	-0.0738162	0.459962	0.770419	0.0286772	9.604	462.932	-	-	-
M385T576_NEG	Sulfentrazone	HMDB0034852	122836-35-5	-	Organoheterocyclic compounds	Azoles	Triazoles	603221	748035	756610	854218	712324	757451	925767	670542	547324	897567	819508	802068	738643	777129	0.073277	0.621066	0.853384	0.0278239	9.596	384.951	-	-	-
M163T155_NEG	4-Hydroxycinnamic acid	HMDB0030677	4501-31-9	C00811	Phenylpropanoids and polyketides	Cinnamic acids and derivatives	Hydroxycinnamic acids and derivatives	607095	268373	284773	498694	469872	490867	476873	323937	324123	182903	649886	409378	436612	394516	-0.146267	0.577215	0.835689	0.0272148	2.577	163.04	ko01100//Metabolic pathways;ko01110//Biosynthesis of secondary metabolites;ko01061//Biosynthesis of phenylpropanoids;ko00350//Tyrosine metabolism;ko00130//Ubiquinone and other terpenoid-quinone biosynthesis	Amino acid metabolism;Chemical structure transformation maps;Global and overview maps;Metabolism of cofactors and vitamins	Metabolism
M309T164_NEG	Diflubenzuron	HMDB0031778	35367-38-5	-	Benzenoids	Benzene and substituted derivatives	N-phenylureas	1.47509e+06	1.09667e+06	1.1831e+06	2.01326e+06	3.40184e+06	3.33936e+06	1.81681e+06	1.49618e+06	1.2302e+06	774347	4.3521e+06	3.25049e+06	2.08489e+06	2.15336e+06	0.046617	0.828394	0.938055	0.0271387	2.732	309.016	-	-	-
M415T385_NEG	Flucofuron	--	--	-	--	--	--	3.11013e+06	3.03562e+06	2.69958e+06	2.76694e+06	2.38422e+06	3.21779e+06	3.01151e+06	2.6837e+06	2.30354e+06	2.59589e+06	4.04198e+06	3.03275e+06	2.86905e+06	2.9449e+06	0.0376448	0.821916	0.934462	0.0270472	6.41	414.977	-	-	-
M173T210_NEG	2-propylglutaric acid	HMDB0060684	-	C16658	Lipids and lipid-like molecules	Fatty Acyls	Fatty acids and conjugates	7.97659e+08	1.81946e+08	3.42632e+08	2.42875e+08	2.37155e+08	3.42895e+08	4.16834e+08	2.85836e+08	2.1372e+08	1.97796e+08	5.36541e+08	4.64017e+08	3.57527e+08	3.52457e+08	-0.0206036	0.960083	0.988183	0.0255577	3.495	173.093	ko00982//Drug metabolism - cytochrome P450	Xenobiotics biodegradation and metabolism	Metabolism
M127T18_NEG	4-chlorophenol	HMDB0246398	-	C02124	Benzenoids	Phenols	Halophenols	1.88869e+06	1.42539e+06	1.63704e+06	2.90932e+06	2.52001e+06	1.74792e+06	1.86381e+06	1.78942e+06	2.5139e+06	1.89067e+06	1.78764e+06	1.95999e+06	2.02139e+06	1.96757e+06	-0.0389337	0.859527	0.950664	0.0254004	0.298	126.976	ko01100//Metabolic pathways;ko01120//Microbial metabolism in diverse environments	Global and overview maps	Metabolism
M293T97_NEG	[6]-gingerol	HMDB0005783	58253-27-3	C10462	Benzenoids	Phenols	Methoxyphenols	2.50118e+07	1.75647e+07	1.89858e+07	1.22729e+07	1.88132e+07	1.82408e+07	2.29591e+07	2.18462e+07	1.67994e+07	1.32825e+07	1.79782e+07	1.65247e+07	1.84815e+07	1.82317e+07	-0.0196379	0.81736	0.934225	0.023228	1.617	293.176	ko01110//Biosynthesis of secondary metabolites	Global and overview maps	Metabolism
M185T213_NEG	4-chlorophenoxyacetic acid	HMDB0246399	-	C07088	Benzenoids	Benzene and substituted derivatives	Phenoxyacetic acid derivatives	2.05371e+07	1.31976e+07	1.93198e+07	2.01458e+07	9.65871e+07	6.79945e+07	2.55298e+07	3.30134e+07	3.54013e+07	2.84481e+07	5.04529e+07	5.23007e+07	3.96303e+07	3.75244e+07	-0.0787764	0.843882	0.943265	0.021142	3.551	185.022	ko01120//Microbial metabolism in diverse environments	Global and overview maps	Metabolism
M425T167_NEG	L-cysteine-glutathione disulfide	--	--	-	--	--	--	1.21451e+07	1.12834e+07	1.14405e+07	1.07949e+07	8.30575e+06	8.82097e+06	1.2738e+07	1.10973e+07	1.25738e+07	1.1303e+07	6.70581e+06	9.74938e+06	1.04651e+07	1.06945e+07	0.0312896	0.599576	0.84535	0.0179195	2.775	425.063	-	-	-
M230T584_NEG	Imazosulfuron	--	--	-	--	--	--	3.68564e+06	4.58942e+06	5.09329e+06	5.45532e+06	5.60938e+06	5.32532e+06	5.36261e+06	2.66437e+06	5.36661e+06	5.27717e+06	5.36909e+06	5.35093e+06	4.95973e+06	4.89846e+06	-0.0179312	0.90162	0.965372	0.0175414	9.738	229.966	-	-	-
M357T55_NEG	Cannabidiolic acid	HMDB0249587	-	C10784	Benzenoids	Benzene and substituted derivatives	Benzoic acids and derivatives	2.68037e+07	2.70072e+07	2.80631e+07	2.49137e+07	1.99772e+07	2.0695e+07	2.33995e+07	2.34527e+07	1.93822e+07	2.32878e+07	2.95553e+07	2.84104e+07	2.45766e+07	2.45813e+07	0.000274882	0.998777	0.999149	0.0166624	0.924	357.228	ko01100//Metabolic pathways;ko01110//Biosynthesis of secondary metabolites	Global and overview maps	Metabolism
M641T240_NEG	Flavonol base + 5o, o-hex, o-hex	--	--	-	--	--	--	604465	938687	867367	816025	711510	921116	749287	804371	858681	505179	1.02316e+06	782810	809862	787248	-0.0408576	0.813801	0.932936	0.0162731	3.993	641.138	-	-	-
M845T99_NEG	Pc 36:2	--	--	-	--	--	--	1.50672e+08	1.43807e+08	9.17252e+07	8.5681e+07	1.15973e+08	1.0341e+08	1.39561e+08	7.35145e+07	1.10884e+08	8.61652e+07	1.77757e+08	1.05079e+08	1.15211e+08	1.15493e+08	0.00352623	0.987811	0.994066	0.0156313	1.647	844.608	-	-	-
M102T27_NEG	.gamma.-aminobutyric acid	HMDB0000112	1956-12-02	C00334	Organic acids and derivatives	Carboxylic acids and derivatives	Amino acids, peptides, and analogues	3.65392e+06	3.02874e+06	4.16477e+06	3.77653e+06	3.95651e+06	3.24527e+06	8.65229e+06	2.05339e+06	4.01039e+06	2.46954e+06	2.82737e+06	2.81298e+06	3.63762e+06	3.80433e+06	0.0646452	0.871925	0.95494	0.0155624	0.454	102.01	ko01100//Metabolic pathways;ko01120//Microbial metabolism in diverse environments;ko04080//Neuroactive ligand-receptor interaction;ko00330//Arginine and proline metabolism;ko00760//Nicotinate and nicotinamide metabolism;ko04742//Taste transduction;ko00650//Butanoate metabolism;ko00250//Alanine, aspartate and glutamate metabolism;ko00410//beta-Alanine metabolism;ko04024//cAMP signaling pathway;ko0…	Amino acid metabolism;Carbohydrate metabolism;Endocrine system;Global and overview maps;Metabolism of cofactors and vitamins;Metabolism of other amino acids;Nervous system;Sensory system;Signal transduction;Signaling molecules and interaction;Substance dependence	Environmental Information Processing;Human Diseases;Metabolism;Organismal Systems
M397T11_2_NEG	Clavulanic acid	HMDB0014904	58001-44-8	C06662	Organic acids and derivatives	Carboxylic acids and derivatives	Amino acids, peptides, and analogues	463104	491090	529173	499733	443352	449680	463116	436627	475704	568174	531449	474419	479355	491581	0.0363352	0.63874	0.856482	0.014968	0.19	397.108	ko01100//Metabolic pathways;ko01110//Biosynthesis of secondary metabolites;ko07011//Penicillins	Chronology: Antiinfectives;Global and overview maps	Drug Development;Metabolism
M353T346_NEG	Bithionol	HMDB0249278	-	-	Organosulfur compounds	Thioethers	Aryl thioethers	2.0828e+07	2.19322e+07	2.38881e+07	2.14877e+07	8.1516e+06	2.21359e+07	2.22004e+07	2.0521e+07	2.11032e+07	2.25224e+07	8.56447e+06	2.41545e+07	1.97372e+07	1.98444e+07	0.00780773	0.892028	0.963405	0.0145259	5.774	352.861	-	-	-
M185T349_NEG	2-phosphoglycerate	HMDB0003391	3443-57-0	C00631	Organic oxygen compounds	Organooxygen compounds	Carbohydrates and carbohydrate conjugates	2.17303e+07	4.83862e+07	4.96018e+07	3.94548e+07	2.05904e+07	2.23458e+07	3.58907e+07	3.19853e+07	4.3164e+07	3.79937e+07	2.3241e+07	3.15222e+07	3.36849e+07	3.39662e+07	0.0119962	0.952441	0.985271	0.013794	5.823	184.986	ko01100//Metabolic pathways;ko01110//Biosynthesis of secondary metabolites;ko01120//Microbial metabolism in diverse environments;ko01060//Biosynthesis of plant secondary metabolites;ko01063//Biosynthesis of alkaloids derived from shikimate pathway;ko01230//Biosynthesis of amino acids;ko01061//Biosynthesis of phenylpropanoids;ko01200//Carbon metabolism;ko05230//Central carbon metabolism in cancer;…	Amino acid metabolism;Cancer: overview;Carbohydrate metabolism;Chemical structure transformation maps;Endocrine system;Global and overview maps;Lipid metabolism	Human Diseases;Metabolism;Organismal Systems
M277T263_NEG	Met-Glu	HMDB0028972	-	-	Organic acids and derivatives	Carboxylic acids and derivatives	Amino acids, peptides, and analogues	2.52913e+07	4.82352e+06	7.22924e+06	5.22745e+06	9.97612e+06	1.0664e+07	1.09234e+07	9.53089e+06	4.36655e+06	5.27923e+06	1.80965e+07	1.44021e+07	1.05353e+07	1.04331e+07	-0.0140588	0.97613	0.992546	0.0121537	4.391	277.086	-	-	-
M411T271_NEG	Gangaleoidin	--	--	-	--	--	--	3.24995e+07	3.31253e+07	3.48308e+07	2.45274e+07	3.42528e+07	3.0917e+07	3.30743e+07	3.28878e+07	2.74004e+07	3.11379e+07	3.06202e+07	3.3736e+07	3.16922e+07	3.14761e+07	-0.0098689	0.918229	0.972733	0.0113274	4.51	410.987	-	-	-
M213T17_NEG	Propanoic acid, 2-(4-chloro-2-methylphenoxy)-	--	--	-	--	--	--	1.14594e+06	1.30069e+06	1.38185e+06	1.01997e+06	1.03152e+06	1.25262e+06	1.16334e+06	1.22317e+06	1.3915e+06	1.15364e+06	1.19524e+06	1.12152e+06	1.18877e+06	1.20807e+06	0.0232392	0.697767	0.881148	0.0112979	0.281	213.056	-	-	-
M447T11_NEG	[(2e,6z,10z)-7,11-bis(acetyloxymethyl)-3,15-dimethylhexadeca-2,6,10,14-tetraenyl] acetate	--	--	-	--	--	--	1.86662e+06	2.53928e+06	1.83731e+06	1.85598e+06	1.54159e+06	3.10741e+06	1.52207e+06	2.37665e+06	2.26476e+06	2.40222e+06	2.3619e+06	1.71157e+06	2.1247e+06	2.10653e+06	-0.0123903	0.958086	0.987551	0.0112063	0.185	447.271	-	-	-
M387T271_NEG	Salazinic acid	--	--	-	--	--	--	1.0778e+07	1.17354e+07	1.27563e+07	1.04866e+07	1.14249e+07	1.03075e+07	1.11025e+07	1.18786e+07	9.84566e+06	1.0194e+07	1.12141e+07	1.25443e+07	1.12481e+07	1.11299e+07	-0.0152462	0.867713	0.953476	0.0084356	4.513	387.026	-	-	-
M159T471_NEG	N6-methyl-l-lysine	HMDB0002038	1188-07-4	-	Organic acids and derivatives	Carboxylic acids and derivatives	Amino acids, peptides, and analogues	5.32954e+07	5.58911e+07	5.97675e+07	6.25734e+07	2.40405e+07	3.93493e+07	3.943e+07	4.04139e+07	4.64907e+07	3.79436e+07	7.68015e+07	5.61894e+07	4.91529e+07	4.95448e+07	0.0114586	0.975095	0.992546	0.00690269	7.852	159.114	-	-	-
M339T576_NEG	Norethindrone Acetate	HMDB0255731	-	-	Lipids and lipid-like molecules	Steroids and steroid derivatives	Steroid esters	2.08541e+06	2.4893e+06	2.09423e+06	2.70758e+06	2.27731e+06	2.24238e+06	2.58385e+06	2.17169e+06	2.24462e+06	2.49005e+06	2.22021e+06	2.34644e+06	2.31604e+06	2.34281e+06	0.0165831	0.8317	0.93975	0.00676367	9.606	339.2	-	-	-
M158T221_NEG	Indole-3-acetaldehyde	HMDB0001190	2591-98-2	C00637	Organoheterocyclic compounds	Indoles and derivatives	Indoles	7.71772e+06	1.93519e+07	1.0462e+07	1.15442e+07	7.68271e+06	1.92182e+07	7.0542e+06	1.01099e+07	1.82946e+07	8.87331e+06	1.28689e+07	1.95367e+07	1.26628e+07	1.27896e+07	0.0143756	0.960852	0.988641	0.00584547	3.68	158.082	ko01100//Metabolic pathways;ko00380//Tryptophan metabolism	Amino acid metabolism;Global and overview maps	Metabolism
M287T271_NEG	2,7-naphthalenedisulfonic acid	--	--	-	--	--	--	1.72086e+07	1.83737e+07	1.77472e+07	1.53217e+07	1.74208e+07	1.69112e+07	1.80721e+07	1.76666e+07	1.59344e+07	1.74604e+07	1.76262e+07	1.61157e+07	1.71639e+07	1.71459e+07	-0.00150941	0.976138	0.992546	0.00545574	4.511	286.974	-	-	-
M216T419_NEG	Captopril	HMDB0015328	62571-86-2	-	Organic acids and derivatives	Carboxylic acids and derivatives	Amino acids, peptides, and analogues	2.28816e+06	1.42549e+06	2.20146e+06	2.19288e+06	2.5031e+06	1.64089e+06	1.54516e+06	2.43684e+06	1.90125e+06	2.67982e+06	1.54639e+06	1.90244e+06	2.042e+06	2.00198e+06	-0.0285501	0.902216	0.965372	0.00489541	6.98	216.061	-	-	-
M559T41_NEG	Fahfa 36:3	--	--	-	--	--	--	2.23417e+07	2.10321e+07	2.62365e+07	2.87857e+07	2.4448e+07	2.24509e+07	2.71514e+07	3.01116e+07	2.33788e+07	2.42424e+07	1.88423e+07	2.1991e+07	2.42158e+07	2.42862e+07	0.00418925	0.977275	0.992786	0.00474504	0.685	559.471	-	-	-
M181T317_NEG	Dihydroconiferyl alcohol	HMDB0303757	-	-	Benzenoids	Phenols	Methoxyphenols	6.82907e+06	8.5526e+06	7.82887e+06	7.62372e+06	6.95591e+06	6.91996e+06	7.785e+06	7.19491e+06	9.26148e+06	8.3677e+06	5.74741e+06	6.85989e+06	7.45169e+06	7.53607e+06	0.0162441	0.866134	0.953208	0.00391467	5.291	181.11	-	-	-
M119T243_NEG	4-vinylphenol	HMDB0004072	2628-17-3	C05627	Benzenoids	Benzene and substituted derivatives	Styrenes	2.63149e+07	2.34142e+07	2.31965e+07	2.76321e+07	2.59963e+07	2.49112e+07	2.59979e+07	2.85082e+07	2.81551e+07	2.58622e+07	1.874e+07	2.48374e+07	2.52442e+07	2.53501e+07	0.00604075	0.957318	0.987551	0.00229301	4.057	119.035	ko01110//Biosynthesis of secondary metabolites	Global and overview maps	Metabolism
M513T445_NEG	Ganoderenic acid b	HMDB0035709	100665-41-6	-	Lipids and lipid-like molecules	Prenol lipids	Triterpenoids	2.87185e+06	3.27153e+06	2.04057e+06	2.6365e+06	3.16417e+06	4.07124e+06	2.91521e+06	2.68313e+06	2.54661e+06	1.46784e+06	5.60972e+06	2.8905e+06	3.00931e+06	3.01884e+06	0.00455904	0.987044	0.994066	0.00211652	7.415	513.016	-	-	-
M180T164_NEG	Glufosinate	HMDB0252799	-	-	Organic acids and derivatives	Carboxylic acids and derivatives	Amino acids, peptides, and analogues	1.10484e+07	8.60815e+06	8.47368e+06	8.00406e+06	7.12575e+06	8.7294e+06	7.65139e+06	7.63648e+06	7.54279e+06	7.82965e+06	1.19063e+07	9.25302e+06	8.66491e+06	8.63661e+06	-0.00471985	0.980524	0.992907	0.00100749	2.732	180.042	-	-	-
M429T429_NEG	Methyl dichloroasterrate	--	--	-	--	--	--	336610	495236	850037	890849	161551	420127	636049	194669	371860	429399	1.03795e+06	512358	525735	530381	0.0126939	0.983661	0.993162	0.000275741	7.154	428.996	-	-	-

## Sheet:  H VS H-HMB
ID	MS2_name	HMDB	CAS	C_ID	SuperClass	Class	SubClass	H-1	H-2	H-3	H-4	H-5	H-6	H-HMB-1	H-HMB-2	H-HMB-3	H-HMB-4	H-HMB-5	H-HMB-6	control_mean	case_mean	log2_FC(case_mean/control_mean)	Pvalue	FDR	VIP	RT	m/z	Pathway	KEGG_B_class	KEGG_A_class
M89T172_3_NEG	Dl-lactate	--	--	-	--	--	--	1.01253e+10	1.09554e+10	1.16161e+10	1.12515e+10	1.02273e+10	1.03466e+10	1.40917e+10	1.47468e+10	1.22908e+10	1.35422e+10	1.33118e+10	1.5805e+10	1.07537e+10	1.39647e+10	0.376954	0.00475249	0.140277	16.1645	2.86	89.0244	-	-	-
M124T217_2_NEG	Guanidinoethyl sulfonate	HMDB0003584	543-18-0	C01959	Organic acids and derivatives	Organic sulfonic acids and derivatives	Organosulfonic acids and derivatives	2.00943e+09	1.98849e+09	2.15142e+09	1.90625e+09	1.93976e+09	1.96578e+09	4.46413e+09	2.42957e+09	4.33082e+09	4.48488e+09	4.4019e+09	4.26151e+09	1.99352e+09	4.06214e+09	1.02692	0.00152658	0.0961489	12.7042	3.615	124.007	ko00430//Taurine and hypotaurine metabolism	Metabolism of other amino acids	Metabolism
M180T219_1_NEG	DL-tyrosine	--	--	C00082	--	--	--	6.47141e+09	7.01213e+09	7.30243e+09	6.61868e+09	6.46383e+09	6.56332e+09	4.58053e+09	5.40014e+09	4.29355e+09	4.83639e+09	4.66562e+09	5.0883e+09	6.73863e+09	4.81076e+09	-0.486192	0.000353524	0.0759653	12.6878	3.647	180.067	ko01100//Metabolic pathways;ko01110//Biosynthesis of secondary metabolites;ko01060//Biosynthesis of plant secondary metabolites;ko01063//Biosynthesis of alkaloids derived from shikimate pathway;ko01230//Biosynthesis of amino acids;ko01210//2-Oxocarboxylic acid metabolism;ko05230//Central carbon metabolism in cancer;ko00350//Tyrosine metabolism;ko04974//Protein digestion and absorption;ko00360//Ph…	Amino acid metabolism;Biosynthesis of other secondary metabolites;Cancer: overview;Chemical structure transformation maps;Digestive system;Endocrine system;Global and overview maps;Metabolism of cofactors and vitamins;Nervous system;Neurodegenerative disease;Substance dependence;Translation	Genetic Information Processing;Human Diseases;Metabolism;Organismal Systems
M283T33_3_NEG	Octadecanoic acid	HMDB0303352	-	C01530	Lipids and lipid-like molecules	Fatty Acyls	Fatty acids and conjugates	6.62866e+09	6.11446e+09	6.53293e+09	4.07931e+09	5.71247e+09	6.89321e+09	1.87756e+09	3.85207e+09	5.50561e+09	2.08613e+09	4.22931e+09	3.66705e+09	5.99351e+09	3.53629e+09	-0.761164	0.00663086	0.151792	12.6872	0.543	283.264	ko01100//Metabolic pathways;ko01060//Biosynthesis of plant secondary metabolites;ko01040//Biosynthesis of unsaturated fatty acids;ko00061//Fatty acid biosynthesis;ko04745//Phototransduction - fly	Chemical structure transformation maps;Global and overview maps;Lipid metabolism;Sensory system	Metabolism;Organismal Systems
M283T222_2_NEG	Xanthosine	HMDB0000299	146-80-5	C01762	Nucleosides, nucleotides, and analogues	Purine nucleosides	HASH(0x51d4cb8)	2.16144e+09	2.21351e+09	2.37575e+09	2.76985e+09	1.80837e+09	1.86109e+09	8.25941e+08	1.19035e+09	6.42438e+08	6.65629e+08	8.48743e+08	1.04351e+09	2.19834e+09	8.69434e+08	-1.33826	0.00129145	0.0889447	10.6038	3.7	283.068	ko01100//Metabolic pathways;ko01110//Biosynthesis of secondary metabolites;ko02010//ABC transporters;ko00230//Purine metabolism;ko01065//Biosynthesis of alkaloids derived from histidine and purine;ko00232//Caffeine metabolism	Biosynthesis of other secondary metabolites;Chemical structure transformation maps;Global and overview maps;Membrane transport;Nucleotide metabolism	Environmental Information Processing;Metabolism
M271T34_NEG	16-hydroxyhexadecanoic acid	HMDB0006294	506-13-8	C18218	Lipids and lipid-like molecules	Fatty Acyls	Fatty acids and conjugates	3.15443e+09	4.02669e+09	3.2145e+09	3.05754e+09	1.67746e+09	2.40207e+09	1.42894e+09	8.43781e+08	1.27224e+09	2.7871e+09	1.33474e+09	1.27592e+09	2.92211e+09	1.49045e+09	-0.971261	0.0242576	0.251083	10.2602	0.575	271.228	ko01100//Metabolic pathways	Global and overview maps	Metabolism
M267T167_5_NEG	Inosine	HMDB0000195	58-63-9	C00294	Nucleosides, nucleotides, and analogues	Purine nucleosides	HASH(0x93a41a0)	8.61346e+09	8.27004e+09	8.44719e+09	8.27842e+09	6.39308e+09	7.18886e+09	7.30137e+09	5.23357e+09	6.24645e+09	6.08442e+09	6.69619e+09	7.1067e+09	7.86518e+09	6.44478e+09	-0.287348	0.0452027	0.311475	9.67637	2.785	267.073	ko01100//Metabolic pathways;ko02010//ABC transporters;ko00230//Purine metabolism	Global and overview maps;Membrane transport;Nucleotide metabolism	Environmental Information Processing;Metabolism
M329T96_NEG	11beta-hydroxyprogesterone	HMDB0304821	-	C05498	Lipids and lipid-like molecules	Steroids and steroid derivatives	Androstane steroids	1.91657e+08	6.63789e+08	7.64598e+08	3.65344e+08	5.81952e+08	5.61606e+08	1.38367e+09	8.55189e+08	1.05911e+09	1.29385e+09	1.14867e+09	1.26297e+09	5.21491e+08	1.16724e+09	1.16239	0.00869211	0.170706	7.21251	1.594	329.234	ko00140//Steroid hormone biosynthesis	Lipid metabolism	Metabolism
M236T130_2_NEG	Sepiapterin	HMDB0000238	17094-01-8	C00835	Organoheterocyclic compounds	Pteridines and derivatives	Pterins and derivatives	5.94641e+08	1.09333e+09	9.62016e+08	1.17705e+09	1.06761e+09	9.76585e+08	1.60427e+09	1.37177e+09	1.36315e+09	1.81044e+09	1.71732e+09	1.5146e+09	9.78538e+08	1.56359e+09	0.676163	0.00233223	0.112805	6.613	2.175	236.093	ko01100//Metabolic pathways;ko00790//Folate biosynthesis	Global and overview maps;Metabolism of cofactors and vitamins	Metabolism
M133T292_NEG	Dl-malic acid	--	--	C00497	--	--	--	5.47456e+09	5.14365e+09	5.50297e+09	5.0278e+09	5.9227e+09	5.09084e+09	4.7279e+09	4.69416e+09	4.42106e+09	4.64858e+09	4.52243e+09	5.07606e+09	5.36042e+09	4.6817e+09	-0.195315	0.0215315	0.238982	6.59911	4.874	133.014	ko01100//Metabolic pathways;ko00650//Butanoate metabolism	Carbohydrate metabolism;Global and overview maps	Metabolism
M243T134_2_NEG	Uridine	HMDB0000296	58-96-8	C00299	Nucleosides, nucleotides, and analogues	Pyrimidine nucleosides	HASH(0x230e078)	3.91025e+09	3.76827e+09	3.89941e+09	3.68351e+09	4.7147e+09	4.1328e+09	3.50283e+09	3.50765e+09	3.33313e+09	3.24126e+09	3.27462e+09	3.61552e+09	4.01816e+09	3.4125e+09	-0.235704	0.0170099	0.217094	6.02443	2.235	243.062	ko01100//Metabolic pathways;ko02010//ABC transporters;ko00240//Pyrimidine metabolism	Global and overview maps;Membrane transport;Nucleotide metabolism	Environmental Information Processing;Metabolism
M116T220_NEG	Valine	HMDB0000883	72-18-4	-	Organic acids and derivatives	Carboxylic acids and derivatives	Amino acids, peptides, and analogues	1.37078e+09	1.24691e+09	1.31419e+09	1.41102e+09	1.16761e+09	1.2274e+09	9.78255e+08	9.60337e+08	9.147e+08	9.33066e+08	9.84888e+08	1.10005e+09	1.28965e+09	9.7855e+08	-0.398263	0.00254084	0.112805	5.10377	3.659	116.072	-	-	-
M140T111_NEG	O-phosphoethanolamine	HMDB0000224	1071-23-4	C00346	Organic acids and derivatives	Organic phosphoric acids and derivatives	Phosphate esters	1.35946e+09	1.55717e+09	1.64064e+09	1.59082e+09	1.17845e+09	1.1039e+09	1.02299e+09	7.46889e+08	1.07614e+09	1.24915e+09	1.22463e+09	1.0332e+09	1.40507e+09	1.05883e+09	-0.408171	0.0427373	0.305321	4.86217	1.847	140.01	ko01100//Metabolic pathways;ko00564//Glycerophospholipid metabolism;ko04071//Sphingolipid signaling pathway;ko00600//Sphingolipid metabolism;ko00563//Glycosylphosphatidylinositol (GPI)-anchor biosynthesis	Global and overview maps;Glycan biosynthesis and metabolism;Lipid metabolism;Signal transduction	Environmental Information Processing;Metabolism
M178T137_NEG	Norvaline, 5-phosphono-	--	--	-	--	--	--	1.62457e+06	2.3403e+07	1.82315e+07	2.17721e+06	1.24954e+07	8.58066e+06	3.62596e+08	5.93241e+07	2.72241e+08	3.59955e+08	2.92473e+08	3.1698e+08	1.10854e+07	2.77262e+08	4.64452	0.00290928	0.115768	4.52417	2.286	178.018	-	-	-
M299T55_NEG	3-hydroxyoctadecanoic acid	--	--	-	--	--	--	1.08356e+09	1.36867e+09	1.51425e+09	1.1518e+09	7.96028e+08	8.63519e+08	8.55701e+08	7.4427e+08	7.88702e+08	7.80313e+08	8.10714e+08	8.43134e+08	1.12964e+09	8.03806e+08	-0.490944	0.0480389	0.32339	4.47353	0.912	299.259	-	-	-
M353T96_NEG	Prostaglandin e1	HMDB0001442	745-65-3	-	Lipids and lipid-like molecules	Fatty Acyls	Eicosanoids	1.34219e+08	3.1341e+08	3.35356e+08	1.16715e+08	3.14641e+08	1.42478e+08	5.89551e+08	4.78931e+08	3.98915e+08	5.47091e+08	3.84958e+08	4.30341e+08	2.26137e+08	4.71631e+08	1.06046	0.017857	0.221033	4.40351	1.594	353.233	-	-	-
M103T149_NEG	Dl-a-hydroxybutyric acid	--	--	C05984	--	--	--	6.85558e+08	7.82249e+08	9.56995e+08	9.51771e+08	1.01136e+09	9.46965e+08	5.08452e+08	8.35429e+08	3.47945e+08	4.3599e+08	5.38233e+08	7.98685e+08	8.89149e+08	5.77456e+08	-0.622715	0.0317503	0.272524	4.26177	2.482	103.04	ko00640//Propanoate metabolism	Carbohydrate metabolism	Metabolism
M177T339_NEG	2,5-dichlorobenzene-1,4-diol	--	--	C06600	--	--	--	9.63952e+08	1.0876e+09	1.28683e+09	1.21493e+09	1.05632e+09	9.33505e+08	9.96027e+08	4.18475e+08	7.67046e+08	9.01457e+08	9.27884e+08	8.27844e+08	1.09052e+09	8.06456e+08	-0.435353	0.0487963	0.324329	4.19513	5.658	176.936	ko01100//Metabolic pathways;ko01120//Microbial metabolism in diverse environments	Global and overview maps	Metabolism
M215T222_2_NEG	Thr-Pro	HMDB0029069	46398-79-2	-	Organic acids and derivatives	Carboxylic acids and derivatives	Amino acids, peptides, and analogues	7.58189e+08	5.69193e+08	5.88442e+08	6.88071e+08	3.79005e+08	4.59156e+08	3.61465e+08	3.27984e+08	4.02076e+08	3.18037e+08	3.51511e+08	3.61794e+08	5.73676e+08	3.53811e+08	-0.697256	0.0143791	0.206471	4.05234	3.692	215.104	-	-	-
M313T57_NEG	Progesterone	HMDB0001830	57-83-0	C00410	Lipids and lipid-like molecules	Steroids and steroid derivatives	Pregnane steroids	1.66723e+08	5.71769e+08	4.98273e+08	2.4665e+08	2.89409e+08	2.73193e+08	5.42059e+08	6.31257e+08	4.59925e+08	6.71754e+08	4.52455e+08	7.61981e+08	3.41003e+08	5.86572e+08	0.782525	0.0378623	0.291729	3.97535	0.942	313.239	ko01100//Metabolic pathways;ko00140//Steroid hormone biosynthesis;ko04925//Aldosterone synthesis and secretion;ko04913//Ovarian steroidogenesis;ko04917//Prolactin signaling pathway;ko05200//Pathways in cancer;ko05207//Chemical carcinogenesis - receptor activation;ko04927//Cortisol synthesis and secretion;ko04934//Cushing syndrome;ko05215//Prostate cancer;ko07226//Progesterone, androgen and estrog…	Cancer: overview;Cancer: specific types;Cell growth and death;Endocrine and metabolic disease;Endocrine system;Global and overview maps;Lipid metabolism;Target-based classification: Nuclear receptors	Cellular Processes;Drug Development;Human Diseases;Metabolism;Organismal Systems
M268T226_1_NEG	Wogonin	--	--	-	--	--	--	2.54149e+07	1.62538e+08	1.65983e+08	2.44139e+07	1.46705e+08	8.60095e+07	3.89243e+08	2.07503e+08	2.59646e+08	3.19923e+08	3.01022e+08	2.97811e+08	1.01844e+08	2.95858e+08	1.53854	0.0111307	0.185569	3.95345	3.77	268.059	-	-	-
M97T111_NEG	Moniliformin	HMDB0254845	-	-	Organic acids and derivatives	Vinylogous acids	HASH(0x13e6800)	8.2442e+08	9.6275e+08	1.00705e+09	9.66285e+08	7.30393e+08	6.67577e+08	6.31225e+08	4.51847e+08	6.65093e+08	7.62869e+08	7.54331e+08	6.22126e+08	8.59746e+08	6.47915e+08	-0.408106	0.0448122	0.311076	3.78066	1.847	97.0044	-	-	-
M282T194_NEG	Crotonoside	HMDB0000403	3373-53-3	-	Organoheterocyclic compounds	Imidazopyrimidines	Purines and purine derivatives	7.70442e+08	6.93041e+08	7.25101e+08	7.59012e+08	5.30877e+08	6.32297e+08	5.83971e+08	3.89028e+08	4.52212e+08	4.14786e+08	5.13218e+08	5.86788e+08	6.85128e+08	4.9e+08	-0.483591	0.0175783	0.220632	3.75692	3.241	282.085	-	-	-
M311T23_2_NEG	Thymol-beta-d-glucoside	--	--	-	--	--	--	1.04612e+09	8.05948e+08	1.24505e+09	8.7221e+08	1.11053e+09	8.72836e+08	1.18629e+09	1.00274e+09	1.80801e+09	1.40116e+09	1.1482e+09	1.06726e+09	9.92116e+08	1.26894e+09	0.355049	0.025927	0.259815	3.64275	0.389	311.169	-	-	-
M115T292_NEG	Fumarate	HMDB0000134	110-17-8	C00122	Organic acids and derivatives	Carboxylic acids and derivatives	Dicarboxylic acids and derivatives	1.25741e+09	1.17441e+09	1.25617e+09	1.16528e+09	1.32581e+09	1.15164e+09	1.08256e+09	1.04569e+09	9.79356e+08	1.02772e+09	9.8366e+08	1.14844e+09	1.22179e+09	1.04457e+09	-0.226081	0.0149937	0.2083	3.47079	4.874	115.004	ko01100//Metabolic pathways;ko01110//Biosynthesis of secondary metabolites;ko01120//Microbial metabolism in diverse environments;ko01060//Biosynthesis of plant secondary metabolites;ko01063//Biosynthesis of alkaloids derived from shikimate pathway;ko01061//Biosynthesis of phenylpropanoids;ko01070//Biosynthesis of plant hormones;ko01200//Carbon metabolism;ko01064//Biosynthesis of alkaloids derived…	Amino acid metabolism;Cancer: overview;Cancer: specific types;Carbohydrate metabolism;Chemical structure transformation maps;Endocrine system;Energy metabolism;Global and overview maps;Metabolism of cofactors and vitamins	Human Diseases;Metabolism;Organismal Systems
M209T214_NEG	Sinapyl alcohol	HMDB0013070	537-33-7	C02325	Benzenoids	Phenols	Methoxyphenols	3.04296e+08	3.56145e+08	3.69052e+08	3.58845e+08	3.19869e+08	3.21078e+08	1.84155e+08	2.73676e+08	1.5685e+08	1.57825e+08	1.73327e+08	2.23924e+08	3.38214e+08	1.94959e+08	-0.794763	0.00126349	0.0889447	3.35634	3.561	209.067	ko01100//Metabolic pathways;ko01110//Biosynthesis of secondary metabolites;ko01061//Biosynthesis of phenylpropanoids	Chemical structure transformation maps;Global and overview maps	Metabolism
M137T127_NEG	3,4-dihydroxybenzaldehyde	HMDB0059965	139-85-5	C16700	Organic oxygen compounds	Organooxygen compounds	Carbonyl compounds	2.44994e+08	1.95309e+08	2.17475e+08	2.41576e+08	1.48045e+08	1.63264e+08	7.10993e+07	9.54425e+07	5.57502e+07	4.80591e+07	6.38972e+07	9.05665e+07	2.01777e+08	7.08025e+07	-1.51089	0.0015582	0.0961489	3.31669	2.117	137.036	ko01063//Biosynthesis of alkaloids derived from shikimate pathway	Chemical structure transformation maps	Metabolism
M221T172_NEG	Aminomethylphosphonic acid	HMDB0240707	-	-	Organic acids and derivatives	Organic phosphonic acids and derivatives	Organic phosphonic acids	2.5539e+08	2.88606e+08	3.09717e+08	2.67645e+08	2.82123e+08	2.57947e+08	3.93786e+08	4.41717e+08	4.43605e+08	3.41766e+08	3.3834e+08	4.81208e+08	2.76905e+08	4.06737e+08	0.554706	0.00314632	0.120729	3.24943	2.861	221.011	-	-	-
M115T67_NEG	Caproic acid	HMDB0000535	142-62-1	-	Lipids and lipid-like molecules	Fatty Acyls	Fatty acids and conjugates	2.27933e+07	1.03498e+08	1.18546e+08	4.28212e+07	1.37978e+08	8.9251e+07	2.86763e+08	1.16349e+08	1.74761e+08	2.63052e+08	2.37401e+08	2.36382e+08	8.58147e+07	2.19118e+08	1.35241	0.0194866	0.227076	3.15065	1.123	115.077	-	-	-
M85T225_NEG	1,4-butynediol	HMDB0245045	-	-	Organic oxygen compounds	Organooxygen compounds	Alcohols and polyols	3.08527e+08	3.29441e+08	3.37929e+08	3.34036e+08	3.54727e+08	3.19464e+08	4.38994e+08	4.82563e+08	4.1643e+08	4.10445e+08	4.40347e+08	4.61435e+08	3.30687e+08	4.41702e+08	0.417608	0.000540563	0.080664	3.13344	3.749	85.0295	-	-	-
M343T40_NEG	14-hydroxy-4z,7z,10z,12e,16z,19z-docosahexaenoic acid	--	--	-	--	--	--	1.39952e+07	8.95421e+07	9.2147e+07	1.77104e+07	6.50806e+07	4.34297e+07	1.94405e+08	1.18123e+08	1.56212e+08	1.95727e+08	1.7208e+08	1.76291e+08	5.36508e+07	1.68806e+08	1.6537	0.00577206	0.146262	3.06867	0.66	343.249	-	-	-
M145T272_NEG	D-glutamine	HMDB0003423	5959-95-5	C00819	Organic acids and derivatives	Carboxylic acids and derivatives	Amino acids, peptides, and analogues	1.01975e+09	9.58766e+08	1.00068e+09	9.54302e+08	1.04949e+09	9.79391e+08	1.10967e+09	1.22237e+09	1.03963e+09	1.03635e+09	1.0493e+09	1.20388e+09	9.93729e+08	1.1102e+09	0.159893	0.0415533	0.303707	2.89308	4.541	145.062	ko01100//Metabolic pathways;ko00470//D-Amino acid metabolism	Global and overview maps;Metabolism of other amino acids	Metabolism
M131T418_NEG	D-ornithine	HMDB0003374	348-66-3	C00515	Organic acids and derivatives	Carboxylic acids and derivatives	Amino acids, peptides, and analogues	3.43171e+08	3.2543e+08	3.51854e+08	4.15492e+08	3.22303e+08	3.51653e+08	2.47452e+08	3.17359e+08	2.20803e+08	2.29332e+08	2.39233e+08	2.25351e+08	3.5165e+08	2.46588e+08	-0.512038	0.00751661	0.157313	2.84932	6.973	131.083	ko01100//Metabolic pathways;ko01110//Biosynthesis of secondary metabolites;ko00470//D-Amino acid metabolism	Global and overview maps;Metabolism of other amino acids	Metabolism
M114T228_NEG	DL-proline	HMDB0251528	-	-	Organic acids and derivatives	Carboxylic acids and derivatives	Amino acids, peptides, and analogues	7.28651e+08	7.5308e+08	8.33261e+08	8.19062e+08	8.20925e+08	7.89679e+08	6.21608e+08	7.20504e+08	5.38616e+08	6.21301e+08	6.28969e+08	8.03234e+08	7.90776e+08	6.55705e+08	-0.270222	0.0346083	0.282189	2.84107	3.807	114.056	-	-	-
M175T333_NEG	Canavanine	HMDB0002706	543-38-4	-	Organic acids and derivatives	Carboxylic acids and derivatives	Amino acids, peptides, and analogues	3.86295e+08	3.57418e+08	3.6423e+08	1.32824e+07	2.34635e+08	3.46669e+08	1.41408e+08	1.3682e+07	1.74303e+08	1.66647e+07	1.31678e+08	2.68165e+08	2.83755e+08	1.24317e+08	-1.19062	0.0263146	0.261297	2.78005	5.556	174.993	-	-	-
M103T174_NEG	3-hydroxybutyric acid	HMDB0000442	6168-83-8	-	Organic acids and derivatives	Hydroxy acids and derivatives	Beta hydroxy acids and derivatives	2.00805e+08	2.13081e+08	2.28878e+08	2.28401e+08	1.95067e+08	2.00131e+08	1.13053e+08	1.58835e+08	9.13272e+07	9.87298e+07	1.07413e+08	1.36314e+08	2.11061e+08	1.17612e+08	-0.843622	0.00107808	0.0889447	2.76181	2.907	103.04	-	-	-
M157T148_NEG	Allantoin	HMDB0000462	97-59-6	-	Organoheterocyclic compounds	Azoles	Imidazoles	2.06999e+08	2.5901e+08	2.69937e+08	2.86402e+08	1.3846e+08	1.65937e+08	1.11978e+08	1.0476e+08	1.34005e+08	1.57827e+08	1.22295e+08	1.25362e+08	2.21124e+08	1.26038e+08	-0.811	0.00861693	0.170706	2.66755	2.462	157.037	-	-	-
M239T326_2_NEG	Anserine	HMDB0000194	584-85-0	C01262	Organic acids and derivatives	Peptidomimetics	Hybrid peptides	1.14117e+08	1.47628e+08	1.26398e+08	1.15412e+08	1.37275e+08	1.35915e+08	2.2752e+08	1.45427e+08	2.70438e+08	2.67716e+08	2.49492e+08	2.01395e+08	1.29458e+08	2.26998e+08	0.8102	0.00894452	0.171634	2.64076	5.441	239.115	ko01100//Metabolic pathways;ko00340//Histidine metabolism;ko00410//beta-Alanine metabolism	Amino acid metabolism;Global and overview maps;Metabolism of other amino acids	Metabolism
M112T111_NEG	Creatinine	HMDB0000562	60-27-5	C00791	Organic acids and derivatives	Carboxylic acids and derivatives	Amino acids, peptides, and analogues	3.43248e+08	4.0229e+08	4.13722e+08	4.04345e+08	3.07514e+08	2.80452e+08	2.5767e+08	1.87226e+08	2.73758e+08	3.13065e+08	3.17161e+08	2.63941e+08	3.58595e+08	2.68804e+08	-0.415803	0.0434288	0.306973	2.48617	1.844	112.015	ko01100//Metabolic pathways;ko00330//Arginine and proline metabolism	Amino acid metabolism;Global and overview maps	Metabolism
M163T219_NEG	Trans-2-hydroxycinnamic acid	HMDB0002641	614-60-8	C01772	Phenylpropanoids and polyketides	Cinnamic acids and derivatives	Hydroxycinnamic acids and derivatives	2.4927e+08	2.70468e+08	2.89463e+08	2.60912e+08	2.54185e+08	2.56731e+08	1.81308e+08	2.15567e+08	1.66521e+08	1.91847e+08	1.81842e+08	1.99166e+08	2.63505e+08	1.89375e+08	-0.476583	0.000755311	0.0810206	2.46403	3.647	163.039	ko01100//Metabolic pathways;ko01110//Biosynthesis of secondary metabolites;ko01120//Microbial metabolism in diverse environments;ko00360//Phenylalanine metabolism	Amino acid metabolism;Global and overview maps	Metabolism
M453T42_NEG	Biphenylindanone a	--	--	-	--	--	--	5.62315e+07	6.25488e+07	1.00271e+08	7.49761e+07	3.1652e+07	6.7766e+07	1.43769e+08	1.59933e+08	9.99816e+07	1.18874e+08	1.16832e+08	2.34957e+08	6.55742e+07	1.45724e+08	1.15204	0.0172956	0.219132	2.38563	0.693	453.232	-	-	-
M265T21_NEG	Magnolol	HMDB0254305	-	-	Benzenoids	Benzene and substituted derivatives	Biphenyls and derivatives	2.8173e+08	1.92581e+08	1.77139e+08	1.77931e+08	1.83223e+08	2.42981e+08	2.73961e+08	2.45474e+08	4.47054e+08	2.83082e+08	2.45532e+08	3.54976e+08	2.09264e+08	3.08347e+08	0.559227	0.0495099	0.325583	2.36068	0.343	265.148	-	-	-
M208T222_NEG	L-kynurenine	HMDB0000684	2922-83-0	C00328	Organic oxygen compounds	Organooxygen compounds	Carbonyl compounds	7.19149e+06	3.22674e+07	3.04327e+07	9.11582e+06	2.50011e+07	1.69611e+07	9.67663e+07	6.49589e+07	7.55742e+07	9.74038e+07	8.44905e+07	8.59311e+07	2.01616e+07	8.41875e+07	2.062	0.0010162	0.0889447	2.34769	3.696	208.073	ko01100//Metabolic pathways;ko00380//Tryptophan metabolism;ko05143//African trypanosomiasis	Amino acid metabolism;Global and overview maps;Infectious disease: parasitic	Human Diseases;Metabolism
M166T137_NEG	Quinolinate	HMDB0000232	89-00-9	C03722	Organoheterocyclic compounds	Pyridines and derivatives	Pyridinecarboxylic acids and derivatives	4.06992e+07	3.75663e+07	4.02659e+07	4.4926e+07	5.15584e+07	367312	1.28875e+08	4.09827e+07	1.20496e+08	1.27984e+08	1.27932e+08	1.19809e+08	3.58972e+07	1.11013e+08	1.62879	0.00491193	0.141865	2.33127	2.282	166.018	ko01100//Metabolic pathways;ko01060//Biosynthesis of plant secondary metabolites;ko01064//Biosynthesis of alkaloids derived from ornithine, lysine and nicotinic acid;ko00380//Tryptophan metabolism;ko00760//Nicotinate and nicotinamide metabolism;ko00410//beta-Alanine metabolism	Amino acid metabolism;Chemical structure transformation maps;Global and overview maps;Metabolism of cofactors and vitamins;Metabolism of other amino acids	Metabolism
M178T145_NEG	Hippuric acid	HMDB0000714	495-69-2	C01586	Benzenoids	Benzene and substituted derivatives	Benzoic acids and derivatives	1.2105e+08	1.30595e+08	1.33412e+08	1.27265e+08	2.9755e+08	2.14441e+08	4.38359e+07	1.58358e+08	4.22055e+07	4.81336e+07	3.95314e+07	8.81655e+07	1.70719e+08	7.00383e+07	-1.28541	0.0449413	0.311114	2.3066	2.412	178.051	ko01100//Metabolic pathways	Global and overview maps	Metabolism
M221T192_NEG	Phe-gly	HMDB0304788	-	-	Organic acids and derivatives	Carboxylic acids and derivatives	Amino acids, peptides, and analogues	3.24682e+08	1.70617e+08	2.50855e+08	1.58542e+08	1.65508e+08	1.84413e+08	3.57051e+08	1.45449e+08	3.55874e+08	3.18114e+08	3.183e+08	3.64217e+08	2.09103e+08	3.09834e+08	0.567284	0.0287948	0.265798	2.27134	3.203	221.093	-	-	-
M187T172_NEG	1-hydroxy-2-naphthoic acid	HMDB0243892	-	C03203	Benzenoids	Naphthalenes	Naphthalenecarboxylic acids and derivatives	1.59381e+08	1.8108e+08	1.85139e+08	1.74498e+08	1.69133e+08	1.72721e+08	2.31441e+08	2.47744e+08	2.04769e+08	2.16437e+08	2.13125e+08	2.71043e+08	1.73659e+08	2.3076e+08	0.410137	0.00389964	0.131526	2.15065	2.86	187.042	ko01100//Metabolic pathways;ko01120//Microbial metabolism in diverse environments	Global and overview maps	Metabolism
M237T141_NEG	4-(2-hydroxyethyl)piperazine-1-ethanesulfonic acid	--	--	-	--	--	--	1.722e+07	1.6335e+07	1.6093e+07	1.47614e+07	1.29325e+07	1.48806e+07	1.06652e+08	1.1165e+07	9.41938e+07	8.90774e+07	9.38106e+07	7.49541e+07	1.53704e+07	7.83087e+07	2.34902	0.00676919	0.152935	2.10899	2.346	237.092	-	-	-
M105T220_NEG	Glyceric acid	HMDB0000139	473-81-4	C00258	Organic oxygen compounds	Organooxygen compounds	Carbohydrates and carbohydrate conjugates	2.05226e+08	3.07662e+08	3.28481e+08	3.37442e+08	2.11632e+08	2.74149e+08	3.30416e+08	3.36054e+08	2.98833e+08	4.09672e+08	3.9163e+08	3.89826e+08	2.77432e+08	3.59405e+08	0.373478	0.043746	0.307999	2.10724	3.661	105.019	ko01100//Metabolic pathways;ko01110//Biosynthesis of secondary metabolites;ko01120//Microbial metabolism in diverse environments;ko01200//Carbon metabolism;ko00260//Glycine, serine and threonine metabolism;ko00630//Glyoxylate and dicarboxylate metabolism;ko00030//Pentose phosphate pathway;ko00561//Glycerolipid metabolism	Amino acid metabolism;Carbohydrate metabolism;Global and overview maps;Lipid metabolism	Metabolism
M293T21_NEG	Embelin	HMDB0251767	-	-	Organic oxygen compounds	Organooxygen compounds	Carbonyl compounds	1.9082e+08	1.31358e+08	1.35678e+08	1.18958e+08	1.23174e+08	1.45032e+08	2.10146e+08	1.52734e+08	3.12158e+08	2.01546e+08	1.86797e+08	2.0451e+08	1.40837e+08	2.11315e+08	0.585373	0.0301655	0.269311	2.02491	0.342	293.179	-	-	-
M166T29_NEG	2-mercaptobenzothiazole	HMDB0030524	149-30-4	-	Organoheterocyclic compounds	Benzothiazoles	HASH(0x2213dc0)	3.74346e+07	4.261e+07	4.52544e+07	3.85383e+07	8.11222e+07	8.77983e+07	6.58601e+07	7.63872e+07	1.56519e+08	1.30274e+08	1.03836e+08	1.72848e+08	5.54596e+07	1.17621e+08	1.08463	0.0105067	0.183782	1.97221	0.485	165.979	-	-	-
M124T235_NEG	Uric acid	HMDB0000289	69-93-2	C00366	Organoheterocyclic compounds	Imidazopyrimidines	Purines and purine derivatives	3.25097e+06	5.11531e+06	5.16165e+06	4.29806e+06	757994	3.21296e+06	1.2751e+08	2.83865e+06	8.99499e+07	6.19694e+06	8.26483e+07	6.30632e+07	3.63282e+06	6.20345e+07	4.09391	0.0351801	0.283339	1.91543	3.913	124.015	ko01100//Metabolic pathways;ko01120//Microbial metabolism in diverse environments;ko04976//Bile secretion;ko00230//Purine metabolism	Digestive system;Global and overview maps;Nucleotide metabolism	Metabolism;Organismal Systems
M130T251_NEG	Hydroxyproline	HMDB0240251	618-27-9	C01157	Organic acids and derivatives	Carboxylic acids and derivatives	Amino acids, peptides, and analogues	1.02656e+08	1.01971e+08	1.02383e+08	1.13654e+08	8.74454e+07	9.65558e+07	8.34373e+07	3.1295e+07	7.50184e+07	7.68078e+07	1.81881e+07	2.83753e+07	1.00777e+08	5.2187e+07	-0.949412	0.00384976	0.131526	1.87556	4.19	130.051	ko01100//Metabolic pathways;ko02010//ABC transporters;ko00470//D-Amino acid metabolism;ko00330//Arginine and proline metabolism	Amino acid metabolism;Global and overview maps;Membrane transport;Metabolism of other amino acids	Environmental Information Processing;Metabolism
M117T277_NEG	Succinate	HMDB0000254	110-15-6	C00042	Organic acids and derivatives	Carboxylic acids and derivatives	Dicarboxylic acids and derivatives	2.86813e+07	2.23185e+07	2.75337e+07	2.21156e+07	4.21809e+07	1.11057e+08	4.79151e+07	1.45368e+08	8.33037e+07	6.99227e+07	5.91474e+07	2.63513e+08	4.23145e+07	1.11528e+08	1.39818	0.0292118	0.266427	1.86556	4.619	117.019	ko01100//Metabolic pathways;ko01110//Biosynthesis of secondary metabolites;ko01120//Microbial metabolism in diverse environments;ko01060//Biosynthesis of plant secondary metabolites;ko01063//Biosynthesis of alkaloids derived from shikimate pathway;ko01061//Biosynthesis of phenylpropanoids;ko01070//Biosynthesis of plant hormones;ko01200//Carbon metabolism;ko01064//Biosynthesis of alkaloids derived…	Amino acid metabolism;Cancer: overview;Carbohydrate metabolism;Chemical structure transformation maps;Endocrine system;Energy metabolism;Global and overview maps;Metabolism of cofactors and vitamins;Nervous system;Signal transduction	Environmental Information Processing;Human Diseases;Metabolism;Organismal Systems
M141T35_NEG	2-mercaptoethanesulfonic acid	HMDB0003745	3375-50-6	C03576	Organic acids and derivatives	Organic sulfonic acids and derivatives	Organosulfonic acids and derivatives	2.7134e+07	7.66304e+07	8.64031e+07	8.29794e+07	9.02432e+07	7.04267e+07	2.29815e+07	2.83367e+07	5.98589e+06	3.01094e+07	3.10303e+07	2.95874e+07	7.23028e+07	2.46719e+07	-1.55118	0.00567824	0.14483	1.84834	0.576	140.969	ko01100//Metabolic pathways;ko01120//Microbial metabolism in diverse environments;ko01200//Carbon metabolism	Global and overview maps	Metabolism
M329T57_NEG	(z)-5,8,11-trihydroxyoctadec-9-enoic acid	--	--	-	--	--	--	9.48354e+06	3.22341e+07	4.41907e+07	9.26861e+06	2.62424e+07	1.49017e+07	7.01988e+07	4.85129e+07	5.99055e+07	1.64818e+08	5.90636e+07	6.68235e+07	2.27202e+07	7.82203e+07	1.78357	0.0483354	0.324032	1.8068	0.95	329.234	-	-	-
M97T316_NEG	Phosphoric acid	HMDB0001429	14265-44-2	C00009	Homogeneous non-metal compounds	Non-metal oxoanionic compounds	Non-metal phosphates	2.05005e+08	2.10702e+08	2.07813e+08	2.39706e+08	2.05381e+08	1.96031e+08	1.63077e+08	1.98168e+08	1.45136e+08	1.63294e+08	1.57707e+08	1.74896e+08	2.10773e+08	1.67046e+08	-0.33544	0.00686099	0.152935	1.79835	5.268	96.9602	ko02010//ABC transporters;ko05012//Parkinson disease;ko04978//Mineral absorption;ko00190//Oxidative phosphorylation;ko05022//Pathways of neurodegeneration - multiple diseases;ko04928//Parathyroid hormone synthesis, secretion and action	Digestive system;Endocrine system;Energy metabolism;Membrane transport;Neurodegenerative disease	Environmental Information Processing;Human Diseases;Metabolism;Organismal Systems
M365T30_NEG	Nervonic acid	HMDB0303950	-	C08323	Lipids and lipid-like molecules	Fatty Acyls	Fatty acids and conjugates	8.5655e+07	7.95579e+07	6.05969e+07	7.88966e+07	7.52517e+07	8.81324e+07	4.78515e+07	3.5439e+07	4.78554e+07	3.75532e+07	4.53458e+07	3.76164e+07	7.80151e+07	4.19436e+07	-0.895304	0.00117114	0.0889447	1.76	0.506	365.342	ko01040//Biosynthesis of unsaturated fatty acids	Lipid metabolism	Metabolism
M277T130_NEG	Phe-ile	HMDB0028998	22951-94-6	-	Organic acids and derivatives	Carboxylic acids and derivatives	Amino acids, peptides, and analogues	1.71875e+08	8.08171e+07	1.0968e+08	9.39632e+07	8.10213e+07	1.02912e+08	1.55747e+08	9.15347e+07	2.32136e+08	1.56867e+08	1.74501e+08	1.79561e+08	1.06712e+08	1.65058e+08	0.629255	0.0403613	0.300084	1.73642	2.173	277.156	-	-	-
M185T96_NEG	10-hydroxy-2-decenoic acid	HMDB0244269	-	-	Organic acids and derivatives	Hydroxy acids and derivatives	Medium-chain hydroxy acids and derivatives	2.63368e+07	4.73875e+07	3.56369e+07	3.65471e+07	4.32957e+07	2.61716e+07	7.3254e+07	8.4905e+07	6.62293e+07	6.87188e+07	7.06478e+07	6.05684e+07	3.58959e+07	7.07205e+07	0.97831	5.91126e-05	0.0461587	1.71434	1.599	185.118	-	-	-
M309T21_NEG	Mestranol	HMDB0015446	72-33-3	-	Lipids and lipid-like molecules	Steroids and steroid derivatives	Estrane steroids	1.22174e+08	8.22837e+07	9.30983e+07	7.14139e+07	1.12365e+08	9.54569e+07	1.53419e+08	9.97717e+07	2.19962e+08	1.18961e+08	1.34212e+08	1.46405e+08	9.61319e+07	1.45455e+08	0.597485	0.0301269	0.269311	1.70927	0.343	309.174	-	-	-
M172T111_NEG	Nitrilotriacetic acid	HMDB0303313	-	-	Organic acids and derivatives	Carboxylic acids and derivatives	Amino acids, peptides, and analogues	1.58725e+08	1.73008e+08	1.90536e+08	1.79912e+08	1.33856e+08	1.24455e+08	1.15136e+08	7.8797e+07	1.21385e+08	1.39905e+08	1.38085e+08	1.17744e+08	1.60082e+08	1.18509e+08	-0.433818	0.0402617	0.300084	1.68515	1.848	172.036	-	-	-
M253T230_NEG	Phomalone	--	--	-	--	--	--	1.68599e+08	1.7137e+08	1.71765e+08	1.76129e+08	1.38739e+08	1.47298e+08	9.63435e+07	1.48809e+08	1.2955e+08	9.1197e+07	9.01933e+07	1.56655e+08	1.62317e+08	1.18791e+08	-0.450382	0.0259718	0.259815	1.65098	3.836	253.093	-	-	-
M147T70_NEG	L-Arabinono-1,4-lactone	--	--	C01114	--	--	--	2.56144e+08	1.89639e+08	2.13654e+08	2.17034e+08	1.84157e+08	2.0107e+08	3.13703e+08	2.38582e+08	2.59621e+08	1.91853e+08	2.56848e+08	2.86578e+08	2.10283e+08	2.57864e+08	0.294279	0.0295562	0.268202	1.64737	1.172	147.03	ko01100//Metabolic pathways;ko00053//Ascorbate and aldarate metabolism	Carbohydrate metabolism;Global and overview maps	Metabolism
M117T242_NEG	Methylmalonic acid	HMDB0000202	516-05-2	C02170	Organic acids and derivatives	Carboxylic acids and derivatives	Dicarboxylic acids and derivatives	6.98931e+07	4.09226e+07	4.58639e+07	4.26627e+07	3.68094e+07	3.48806e+07	8.04283e+07	8.32059e+07	7.05333e+07	7.24254e+07	7.68592e+07	9.55219e+07	4.51721e+07	7.9829e+07	0.821482	0.00426883	0.135693	1.64506	4.028	117.019	ko01100//Metabolic pathways;ko00240//Pyrimidine metabolism;ko00640//Propanoate metabolism;ko00280//Valine, leucine and isoleucine degradation	Amino acid metabolism;Carbohydrate metabolism;Global and overview maps;Nucleotide metabolism	Metabolism
M172T146_NEG	L-leucine, n-acetyl	--	--	-	--	--	--	7.17535e+07	5.87023e+07	6.91809e+07	7.21789e+07	6.57888e+07	7.11923e+07	3.33362e+07	5.02781e+07	3.07475e+07	3.41925e+07	3.23895e+07	4.38116e+07	6.81328e+07	3.74593e+07	-0.863027	0.00137073	0.0920444	1.58788	2.435	172.098	-	-	-
M243T184_2_NEG	Pseudouridine	HMDB0000767	1445-07-4	C02067	Nucleosides, nucleotides, and analogues	Nucleoside and nucleotide analogues	HASH(0x3357618)	1.99365e+08	2.02606e+08	2.2127e+08	2.0675e+08	1.82329e+08	1.84731e+08	1.62525e+08	1.70696e+08	1.44864e+08	1.62812e+08	1.58754e+08	1.87795e+08	1.99508e+08	1.64574e+08	-0.277711	0.0217626	0.239567	1.57814	3.067	243.062	ko01100//Metabolic pathways;ko00240//Pyrimidine metabolism	Global and overview maps;Nucleotide metabolism	Metabolism
M311T30_NEG	Arachidic acid	HMDB0002212	506-30-9	C06425	Lipids and lipid-like molecules	Fatty Acyls	Fatty acids and conjugates	6.51244e+07	8.43855e+07	7.24268e+07	7.51767e+07	7.62612e+07	7.65509e+07	3.59016e+07	3.60483e+07	6.70398e+07	4.47584e+07	5.68242e+07	2.0072e+07	7.49876e+07	4.34407e+07	-0.787604	0.00898924	0.171851	1.55127	0.501	311.296	ko01040//Biosynthesis of unsaturated fatty acids	Lipid metabolism	Metabolism
M315T96_NEG	Pregnenolone	HMDB0000253	145-13-1	C01953	Lipids and lipid-like molecules	Steroids and steroid derivatives	Pregnane steroids	9.88781e+06	2.03243e+07	3.26883e+07	8.88646e+06	2.10604e+07	2.1005e+07	6.16649e+07	3.74366e+07	3.50539e+07	4.30371e+07	4.36365e+07	6.87685e+07	1.89754e+07	4.82663e+07	1.34689	0.0127168	0.195468	1.51702	1.605	315.218	ko01100//Metabolic pathways;ko00140//Steroid hormone biosynthesis;ko04925//Aldosterone synthesis and secretion;ko04913//Ovarian steroidogenesis;ko04927//Cortisol synthesis and secretion;ko04934//Cushing syndrome	Endocrine and metabolic disease;Endocrine system;Global and overview maps;Lipid metabolism	Human Diseases;Metabolism;Organismal Systems
M127T212_2_NEG	Adipic acid	HMDB0000448	124-04-9	C06104	Lipids and lipid-like molecules	Fatty Acyls	Fatty acids and conjugates	4.14538e+07	6.40849e+07	6.47578e+07	7.22343e+07	6.65663e+07	6.1853e+07	3.10783e+07	4.09077e+07	2.22679e+07	2.94015e+07	2.93847e+07	3.86351e+07	6.1825e+07	3.19459e+07	-0.952561	0.00248101	0.112805	1.51442	3.531	127.051	ko01100//Metabolic pathways;ko01120//Microbial metabolism in diverse environments	Global and overview maps	Metabolism
M251T173_NEG	Phe-ser	HMDB0029004	16053-39-7	-	Organic acids and derivatives	Carboxylic acids and derivatives	Amino acids, peptides, and analogues	7.43455e+07	5.92549e+07	6.65271e+07	5.73338e+07	5.03468e+07	4.7405e+07	9.6036e+07	4.40063e+07	1.0209e+08	1.28665e+08	8.64855e+07	1.42772e+08	5.92022e+07	1.00009e+08	0.75641	0.0490251	0.324329	1.50298	2.882	251.104	-	-	-
M239T28_NEG	7-hydroxyflavanone	--	--	-	--	--	--	4.44428e+07	3.75763e+07	5.28894e+07	8.85777e+06	5.87178e+07	3.1524e+07	7.28559e+07	8.94098e+07	7.31626e+07	5.88614e+07	5.68106e+07	5.89365e+07	3.90013e+07	6.83395e+07	0.809195	0.0155979	0.210214	1.48058	0.464	239.06	-	-	-
M223T27_NEG	2-hydroxyanthraquinone	--	--	-	--	--	--	1.05894e+08	9.66719e+07	1.382e+08	1.60595e+08	8.38113e+07	7.73983e+07	1.64034e+08	1.76473e+08	1.6603e+08	1.41072e+08	1.36154e+08	1.16346e+08	1.10428e+08	1.50018e+08	0.442025	0.0354922	0.284149	1.46117	0.457	223.028	-	-	-
M203T19_NEG	4-hydroxy-4'-chlorobiphenyl	--	--	-	--	--	--	1.76043e+07	5.26488e+07	4.73995e+07	2.80676e+07	3.23906e+07	3.25748e+07	2.89788e+06	1.46571e+07	3.30111e+06	4.39113e+06	5.10192e+06	8.66856e+06	3.51143e+07	6.50296e+06	-2.43289	0.00122784	0.0889447	1.45679	0.318	203.002	-	-	-
M251T20_NEG	2'-methoxyflavone	--	--	-	--	--	--	2.86732e+06	1.17941e+07	1.51043e+07	3.23657e+06	6.84924e+06	6.82081e+06	3.51453e+07	2.50696e+07	3.03677e+07	2.8438e+07	3.10553e+07	3.25703e+07	7.77872e+06	3.0441e+07	1.96841	0.000557152	0.0808924	1.4065	0.33	251.06	-	-	-
M353T293_2_NEG	Neochlorogenic acid	HMDB0240477	-	-	Organic oxygen compounds	Organooxygen compounds	Alcohols and polyols	6.53394e+07	9.14138e+07	1.04677e+08	8.71933e+07	6.33817e+07	7.05503e+07	5.48572e+07	3.9477e+07	3.98345e+07	5.9894e+07	5.80482e+07	6.05506e+07	8.04259e+07	5.21102e+07	-0.626093	0.0381341	0.292261	1.40421	4.878	353.018	-	-	-
M114T148_1_NEG	Maleamic acid	HMDB0254310	-	C01596	Lipids and lipid-like molecules	Fatty Acyls	Fatty acids and conjugates	5.69388e+07	6.71243e+07	6.71111e+07	7.12639e+07	3.73262e+07	4.37357e+07	2.61672e+07	2.91046e+07	3.55986e+07	4.03592e+07	3.14488e+07	3.33526e+07	5.725e+07	3.26718e+07	-0.809228	0.00586755	0.147061	1.38188	2.463	114.031	ko01100//Metabolic pathways;ko01120//Microbial metabolism in diverse environments;ko00760//Nicotinate and nicotinamide metabolism	Global and overview maps;Metabolism of cofactors and vitamins	Metabolism
M308T267_NEG	N-acetylneuraminate	HMDB0000230	19342-33-7	C00270	Organic oxygen compounds	Organooxygen compounds	Carbohydrates and carbohydrate conjugates	9.30849e+07	9.36264e+07	9.38021e+07	9.85991e+07	1.09089e+08	9.22489e+07	1.10042e+08	1.5423e+08	1.10056e+08	1.07151e+08	1.14934e+08	1.46386e+08	9.67418e+07	1.238e+08	0.355799	0.0395289	0.298057	1.35983	4.458	308.099	ko01100//Metabolic pathways;ko00520//Amino sugar and nucleotide sugar metabolism	Carbohydrate metabolism;Global and overview maps	Metabolism
M196T219_NEG	3,4-dihydroxy-l-phenylalanine	HMDB0000181	59-92-7	C00355	Organic acids and derivatives	Carboxylic acids and derivatives	Amino acids, peptides, and analogues	7.03209e+07	8.01384e+07	8.50816e+07	8.05645e+07	7.11777e+07	7.96055e+07	4.35822e+07	7.99303e+07	4.50253e+07	4.6853e+07	4.22818e+07	5.06791e+07	7.78148e+07	5.13919e+07	-0.598502	0.00522555	0.144269	1.35062	3.654	196.062	ko01100//Metabolic pathways;ko01110//Biosynthesis of secondary metabolites;ko01060//Biosynthesis of plant secondary metabolites;ko01063//Biosynthesis of alkaloids derived from shikimate pathway;ko00350//Tyrosine metabolism;ko05012//Parkinson disease;ko04917//Prolactin signaling pathway;ko04728//Dopaminergic synapse;ko05034//Alcoholism;ko05030//Cocaine addiction;ko05031//Amphetamine addiction	Amino acid metabolism;Chemical structure transformation maps;Endocrine system;Global and overview maps;Nervous system;Neurodegenerative disease;Substance dependence	Human Diseases;Metabolism;Organismal Systems
M163T89_NEG	Brazilin	--	--	-	--	--	--	5.75287e+06	1.71377e+07	1.31661e+07	7.32152e+06	4.22363e+06	5.97249e+06	4.59924e+07	3.88798e+06	4.39954e+07	4.89238e+07	3.99342e+07	3.63809e+07	8.92905e+06	3.65191e+07	2.03207	0.0216921	0.239438	1.34841	1.486	163.026	-	-	-
M174T283_NEG	N-acetyl-l-aspartic acid	HMDB0000812	997-55-7	C01042	Organic acids and derivatives	Carboxylic acids and derivatives	Amino acids, peptides, and analogues	7.51356e+07	6.51602e+07	6.37701e+07	5.18874e+07	1.06187e+08	8.85629e+07	3.44438e+07	7.30495e+07	3.13764e+07	3.10849e+07	3.30521e+07	5.27541e+07	7.51172e+07	4.26268e+07	-0.817382	0.0297844	0.269311	1.3338	4.723	174.041	ko01100//Metabolic pathways;ko00250//Alanine, aspartate and glutamate metabolism	Amino acid metabolism;Global and overview maps	Metabolism
M131T275_NEG	DL-asparagine	HMDB0251512	-	-	Organic acids and derivatives	Carboxylic acids and derivatives	Amino acids, peptides, and analogues	3.85343e+08	3.94013e+08	4.0662e+08	3.82758e+08	4.18892e+08	4.03333e+08	3.90488e+08	3.4273e+08	3.51721e+08	3.64826e+08	3.57293e+08	3.96961e+08	3.98493e+08	3.67337e+08	-0.117452	0.0429183	0.305321	1.30884	4.584	131.046	-	-	-
M149T181_NEG	D-Ribose	HMDB0000283	613-83-2	-	Organic oxygen compounds	Organooxygen compounds	Carbohydrates and carbohydrate conjugates	1.08337e+07	2.58064e+07	1.27712e+07	1.106e+07	2.10808e+06	3.56012e+06	3.36848e+07	3.94161e+07	2.54424e+07	2.98217e+07	3.32304e+07	3.43046e+07	1.10233e+07	3.265e+07	1.56653	0.0012463	0.0889447	1.29082	3.025	149.046	-	-	-
M146T93_NEG	O-acetylserine	HMDB0003011	5147-00-2	C00979	Organic acids and derivatives	Carboxylic acids and derivatives	Amino acids, peptides, and analogues	8.7386e+07	5.95765e+07	5.7114e+07	9.2111e+07	4.59634e+07	5.07524e+07	3.99386e+07	5.01493e+07	3.98892e+07	3.91146e+07	4.01721e+07	4.05952e+07	6.54839e+07	4.16432e+07	-0.653061	0.0379052	0.291729	1.2723	1.553	146.025	ko01100//Metabolic pathways;ko01110//Biosynthesis of secondary metabolites;ko01120//Microbial metabolism in diverse environments;ko01230//Biosynthesis of amino acids;ko01200//Carbon metabolism;ko00270//Cysteine and methionine metabolism;ko00920//Sulfur metabolism;ko04122//Sulfur relay system	Amino acid metabolism;Energy metabolism;Folding, sorting and degradation;Global and overview maps	Genetic Information Processing;Metabolism
M127T272_NEG	Dihydrothymine	HMDB0000079	19140-80-8	-	Organoheterocyclic compounds	Diazines	Pyrimidines and pyrimidine derivatives	1.56849e+08	1.45276e+08	1.58442e+08	1.51238e+08	1.60427e+08	1.51699e+08	1.74897e+08	1.90823e+08	1.66981e+08	1.66753e+08	1.61968e+08	1.88052e+08	1.53989e+08	1.74912e+08	0.183808	0.0283914	0.26525	1.27189	4.541	127.051	-	-	-
M125T126_NEG	2,4-dichlorophenol	HMDB0004811	120-83-2	C02625	Benzenoids	Benzene and substituted derivatives	Halobenzenes	1.88692e+07	3.38901e+07	3.52299e+07	2.59551e+07	4.52294e+07	3.49355e+07	6.97978e+07	2.15057e+07	5.32206e+07	6.97575e+07	7.00735e+07	6.17138e+07	3.23515e+07	5.76781e+07	0.834191	0.0385211	0.293631	1.24349	2.095	124.991	ko01120//Microbial metabolism in diverse environments	Global and overview maps	Metabolism
M187T243_NEG	Azelaic acid	HMDB0000784	123-99-9	-	Lipids and lipid-like molecules	Fatty Acyls	Fatty acids and conjugates	1.48969e+07	3.7251e+07	4.13393e+07	1.59937e+07	2.3319e+07	2.04473e+07	5.58052e+07	2.85895e+07	4.39692e+07	5.81028e+07	5.15048e+07	5.06734e+07	2.55412e+07	4.81075e+07	0.913436	0.0456188	0.313613	1.23446	4.058	187.098	-	-	-
M145T263_NEG	Alpha-ketoglutarate	HMDB0000208	328-50-7	C00026	Organic acids and derivatives	Keto acids and derivatives	Gamma-keto acids and derivatives	8.75849e+07	7.00153e+07	6.86733e+07	5.82353e+07	1.03173e+08	8.98179e+07	1.03955e+08	9.81571e+07	1.06221e+08	1.06827e+08	9.52404e+07	9.8649e+07	7.95832e+07	1.01508e+08	0.351061	0.0466288	0.317737	1.22044	4.382	145.014	ko01100//Metabolic pathways;ko01110//Biosynthesis of secondary metabolites;ko01120//Microbial metabolism in diverse environments;ko01060//Biosynthesis of plant secondary metabolites;ko04976//Bile secretion;ko01063//Biosynthesis of alkaloids derived from shikimate pathway;ko01230//Biosynthesis of amino acids;ko01061//Biosynthesis of phenylpropanoids;ko01070//Biosynthesis of plant hormones;ko01200/…	Amino acid metabolism;Cancer: overview;Carbohydrate metabolism;Chemical structure transformation maps;Digestive system;Endocrine system;Excretory system;Global and overview maps;Metabolism of other amino acids;Nervous system;Signal transduction	Environmental Information Processing;Human Diseases;Metabolism;Organismal Systems
M300T124_NEG	N-Acetyl-D-Glucosamine 6-Phosphate	HMDB0002817	73495-11-1	C00357	Organic oxygen compounds	Organooxygen compounds	Carbohydrates and carbohydrate conjugates	3.00805e+07	3.03401e+07	3.34266e+07	3.05395e+07	2.40106e+07	2.79255e+07	1.14423e+07	1.66704e+07	9.17259e+06	9.89333e+06	1.06559e+07	1.49595e+07	2.93871e+07	1.21323e+07	-1.27633	0.000274185	0.0701391	1.21139	2.067	300.04	ko01100//Metabolic pathways;ko00520//Amino sugar and nucleotide sugar metabolism	Carbohydrate metabolism;Global and overview maps	Metabolism
M117T155_NEG	Beta-n-methylaminoalanine	--	--	-	--	--	--	2.98478e+07	3.19683e+07	3.4354e+07	3.0702e+07	3.44007e+07	3.06694e+07	1.26796e+07	2.14258e+07	1.00456e+07	1.16833e+07	1.14577e+07	1.92309e+07	3.19904e+07	1.44205e+07	-1.14952	0.000655732	0.0810206	1.18943	2.579	117.056	-	-	-
M353T21_NEG	Rauwolscine	HMDB0015464	146-48-5	-	Alkaloids and derivatives	Yohimbine alkaloids	HASH(0x1f0ad60)	8.09993e+07	4.97727e+07	7.31046e+07	4.8838e+07	8.07104e+07	5.95336e+07	9.71132e+07	6.48259e+07	1.26315e+08	7.16158e+07	9.18753e+07	8.99039e+07	6.54931e+07	9.02749e+07	0.462981	0.0111756	0.185569	1.186	0.354	353.2	-	-	-
M265T256_NEG	N-(4-aminobenzoyl)-l-glutamic acid	HMDB0255007	-	-	Organic acids and derivatives	Carboxylic acids and derivatives	Amino acids, peptides, and analogues	1.82048e+07	1.6228e+07	1.6681e+07	1.08986e+07	1.93975e+07	1.70133e+07	3.77717e+07	1.83719e+07	3.64018e+07	4.16895e+07	3.90227e+07	3.70235e+07	1.64039e+07	3.50468e+07	1.09525	0.00426565	0.135693	1.18127	4.265	265.083	-	-	-
M193T146_NEG	Methyldopa	HMDB0251525	-	-	Phenylpropanoids and polyketides	Phenylpropanoic acids	HASH(0x18c0878)	1.1614e+07	1.76781e+07	2.23522e+07	1.59457e+07	3.25303e+07	2.30437e+07	3.41498e+07	3.88266e+07	3.18611e+07	4.17167e+07	3.63058e+07	3.84345e+07	2.05273e+07	3.68824e+07	0.845387	0.0051112	0.143045	1.14884	2.439	193.062	-	-	-
M155T350_NEG	2-chlorobenzoic acid	HMDB0245065	-	C02357	Benzenoids	Benzene and substituted derivatives	Benzoic acids and derivatives	7.89984e+07	9.04415e+07	8.24777e+07	7.63501e+07	6.78779e+07	7.73653e+07	9.58068e+07	8.90262e+07	1.28356e+08	1.19041e+08	1.00779e+08	8.11677e+07	7.89185e+07	1.02363e+08	0.375258	0.0352627	0.28358	1.13457	5.834	154.975	ko01120//Microbial metabolism in diverse environments	Global and overview maps	Metabolism
M389T166_NEG	Periplogenin	HMDB0256345	-	-	Lipids and lipid-like molecules	Steroids and steroid derivatives	Steroid lactones	2.99401e+06	2.00014e+07	1.01994e+07	4.03193e+06	1.08757e+07	9.31312e+06	2.71246e+07	1.94434e+07	3.02304e+07	4.0317e+07	4.07593e+07	1.49056e+07	9.56926e+06	2.87967e+07	1.58943	0.0210221	0.234296	1.12286	2.767	389.255	-	-	-
M249T216_NEG	Taurine	HMDB0000251	107-35-7	C00245	Organic acids and derivatives	Organic sulfonic acids and derivatives	Organosulfonic acids and derivatives	8.83979e+06	7.93718e+06	9.1673e+06	8.83533e+06	8.21654e+06	8.78329e+06	2.87258e+07	8.76559e+06	2.55194e+07	2.99047e+07	3.0999e+07	2.94626e+07	8.6299e+06	2.55628e+07	1.56663	0.00384578	0.131526	1.10782	3.605	249.022	ko01100//Metabolic pathways;ko02010//ABC transporters;ko04080//Neuroactive ligand-receptor interaction;ko00430//Taurine and hypotaurine metabolism;ko00120//Primary bile acid biosynthesis;ko00920//Sulfur metabolism	Energy metabolism;Global and overview maps;Lipid metabolism;Membrane transport;Metabolism of other amino acids;Signaling molecules and interaction	Environmental Information Processing;Metabolism
M160T189_NEG	Indole-3-carboxylic acid	HMDB0003320	771-50-6	-	Organoheterocyclic compounds	Indoles and derivatives	Indolecarboxylic acids and derivatives	7.53488e+07	7.31263e+07	7.99721e+07	7.64437e+07	6.62228e+07	7.08322e+07	6.207e+07	5.13729e+07	5.06132e+07	5.80276e+07	6.2768e+07	6.38341e+07	7.36577e+07	5.81143e+07	-0.341942	0.0107326	0.183782	1.10099	3.143	160.062	-	-	-
M190T150_NEG	N-acetyl-l-methionine	HMDB0011745	65-82-7	-	Organic acids and derivatives	Carboxylic acids and derivatives	Amino acids, peptides, and analogues	4.1942e+07	2.99138e+07	3.25548e+07	3.23968e+07	4.20029e+07	4.35002e+07	2.18526e+07	2.47117e+07	1.76115e+07	1.63412e+07	1.91801e+07	2.57386e+07	3.70517e+07	2.0906e+07	-0.825627	0.00126873	0.0889447	1.09254	2.503	190.055	-	-	-
M189T322_NEG	Gly-Asp	HMDB0028837	-	-	Organic acids and derivatives	Carboxylic acids and derivatives	Amino acids, peptides, and analogues	1.0311e+08	8.88193e+07	9.43688e+07	9.89054e+07	9.64401e+07	1.03745e+08	8.01334e+07	8.72766e+07	7.41326e+07	6.9863e+07	7.50253e+07	9.55751e+07	9.75646e+07	8.03343e+07	-0.280342	0.00926488	0.175119	1.06248	5.363	189.052	-	-	-
M425T55_NEG	3-(n-maleimidopropionyl)biocytin	HMDB0245790	-	-	Organic acids and derivatives	Peptidomimetics	Hybrid peptides	8.48376e+06	5.35619e+06	1.01088e+07	2.06396e+07	2.61867e+07	7.38648e+06	2.79355e+07	4.53414e+07	1.94519e+07	1.9575e+07	3.72678e+07	2.57632e+07	1.30269e+07	2.92225e+07	1.16558	0.0348114	0.282189	1.04007	0.917	425.2	-	-	-
M343T318_NEG	.beta.-glycerophosphate	HMDB0002520	17181-54-3	-	Lipids and lipid-like molecules	Glycerophospholipids	Glycerophosphates	3.32627e+07	1.72813e+07	2.24511e+07	3.05292e+07	1.69832e+07	2.54611e+07	6.74132e+06	2.02217e+07	3.64408e+06	1.84057e+06	3.77876e+06	1.64115e+07	2.43281e+07	8.77299e+06	-1.47148	0.0230553	0.247706	1.02966	5.302	343.02	-	-	-
M347T362_NEG	Inosine 5'-monophosphate	HMDB0000175	131-99-7	C00130	Nucleosides, nucleotides, and analogues	Purine nucleotides	Purine ribonucleotides	7.64525e+06	1.24776e+07	1.45047e+07	9.69489e+06	6.53082e+06	7.12588e+06	2.2803e+07	1.48537e+07	2.59406e+07	2.91313e+07	2.57469e+07	2.13993e+07	9.66319e+06	2.33125e+07	1.27053	0.00319758	0.120979	1.00997	6.028	347.039	ko01100//Metabolic pathways;ko01110//Biosynthesis of secondary metabolites;ko01060//Biosynthesis of plant secondary metabolites;ko01070//Biosynthesis of plant hormones;ko00230//Purine metabolism;ko01065//Biosynthesis of alkaloids derived from histidine and purine;ko04742//Taste transduction;ko01523//Antifolate resistance	Chemical structure transformation maps;Drug resistance: antineoplastic;Global and overview maps;Nucleotide metabolism;Sensory system	Human Diseases;Metabolism;Organismal Systems
M248T145_NEG	Clothianidin	HMDB0250370	-	-	Organoheterocyclic compounds	Azoles	Thiazoles	4.6964e+07	5.28568e+07	6.27798e+07	5.57063e+07	3.37813e+07	3.43111e+07	3.6787e+07	2.4172e+07	3.55267e+07	4.03077e+07	3.4288e+07	2.13721e+07	4.77332e+07	3.20756e+07	-0.573519	0.0174218	0.219695	1.0029	2.41	248.024	-	-	-

## Sheet: H VS H-RES-HMB
ID	MS2_name	HMDB	CAS	C_ID	SuperClass	Class	SubClass	H-1	H-2	H-3	H-4	H-5	H-6	H-RES-HMB-1	H-RES-HMB-2	H-RES-HMB-3	H-RES-HMB-4	H-RES-HMB-5	H-RES-HMB-6	control_mean	case_mean	log2_FC(case_mean/control_mean)	Pvalue	FDR	VIP	RT	m/z	Pathway	KEGG_B_class	KEGG_A_class
M303T33_NEG	Arachidonic acid (peroxide free)	--	--	C00219	--	--	--	1.83615e+10	1.69489e+10	1.51626e+10	1.85276e+10	1.70246e+10	1.64006e+10	5.8508e+09	1.28565e+10	1.33653e+10	1.30317e+10	6.80978e+09	1.22768e+10	1.70709e+10	1.06985e+10	-0.674139	0.0126372	0.211486	25.0004	0.542	303.233	ko01100//Metabolic pathways;ko00590//Arachidonic acid metabolism;ko01040//Biosynthesis of unsaturated fatty acids;ko04726//Serotonergic synapse;ko04925//Aldosterone synthesis and secretion;ko04216//Ferroptosis;ko04723//Retrograde endocannabinoid signaling;ko04750//Inflammatory mediator regulation of TRP channels;ko04913//Ovarian steroidogenesis;ko04611//Platelet activation;ko04270//Vascular smoot…	Cell growth and death;Circulatory system;Endocrine system;Global and overview maps;Immune system;Infectious disease: parasitic;Lipid metabolism;Nervous system;Sensory system;Structure-based classification	Cellular Processes;Drug Development;Human Diseases;Metabolism;Organismal Systems
M101T93_NEG	Succinic semialdehyde	HMDB0001259	692-29-5	C00232	Lipids and lipid-like molecules	Fatty Acyls	Fatty acids and conjugates	1.79387e+09	2.98498e+09	2.70641e+09	2.69304e+09	8.14891e+08	1.10614e+09	3.11237e+08	2.74232e+08	4.90724e+08	5.43783e+08	2.23872e+08	2.73326e+08	2.01656e+09	3.52862e+08	-2.51472	0.00461917	0.160309	12.4517	1.542	101.024	ko01100//Metabolic pathways;ko01120//Microbial metabolism in diverse environments;ko01200//Carbon metabolism;ko00350//Tyrosine metabolism;ko00760//Nicotinate and nicotinamide metabolism;ko00650//Butanoate metabolism;ko00250//Alanine, aspartate and glutamate metabolism;ko00750//Vitamin B6 metabolism	Amino acid metabolism;Carbohydrate metabolism;Global and overview maps;Metabolism of cofactors and vitamins	Metabolism
M214T290_4_NEG	Kinetin	HMDB0012245	525-79-1	-	Organoheterocyclic compounds	Imidazopyrimidines	Purines and purine derivatives	6.8041e+09	6.86941e+09	7.25425e+09	6.97454e+09	6.84242e+09	6.83421e+09	8.10956e+09	7.30446e+09	8.27655e+09	8.00837e+09	7.25105e+09	7.4861e+09	6.92982e+09	7.73935e+09	0.159394	0.00287713	0.13702	9.08432	4.826	214.048	-	-	-
M271T34_NEG	16-hydroxyhexadecanoic acid	HMDB0006294	506-13-8	C18218	Lipids and lipid-like molecules	Fatty Acyls	Fatty acids and conjugates	3.15443e+09	4.02669e+09	3.2145e+09	3.05754e+09	1.67746e+09	2.40207e+09	2.20727e+09	2.29617e+09	2.31179e+09	1.64269e+09	9.11756e+08	1.68734e+09	2.92211e+09	1.84283e+09	-0.665086	0.00124976	0.109867	9.01926	0.575	271.228	ko01100//Metabolic pathways	Global and overview maps	Metabolism
M197T118_1_NEG	DL-Vanillylmandelic acid	HMDB0000291	13244-77-4	C05584	Benzenoids	Phenols	Methoxyphenols	2.49328e+09	3.41019e+09	3.37126e+09	2.99492e+09	3.20248e+09	2.73739e+09	2.20754e+09	2.15238e+09	2.2653e+09	2.13464e+09	2.58241e+09	2.25776e+09	3.03492e+09	2.26667e+09	-0.421084	0.00400618	0.148422	8.69125	1.967	197.032	ko01100//Metabolic pathways;ko00350//Tyrosine metabolism	Amino acid metabolism;Global and overview maps	Metabolism
M103T149_NEG	Dl-a-hydroxybutyric acid	--	--	C05984	--	--	--	6.85558e+08	7.82249e+08	9.56995e+08	9.51771e+08	1.01136e+09	9.46965e+08	4.7952e+08	4.0603e+08	4.46818e+08	4.11436e+08	6.20889e+08	5.09548e+08	8.89149e+08	4.7904e+08	-0.892279	0.00038399	0.0687599	6.59148	2.482	103.04	ko00640//Propanoate metabolism	Carbohydrate metabolism	Metabolism
M87T110_NEG	Pyruvate	HMDB0000243	127-17-3	C00022	Organic acids and derivatives	Keto acids and derivatives	Alpha-keto acids and derivatives	8.67357e+08	1.37925e+09	1.2399e+09	1.19413e+09	4.60277e+08	6.23667e+08	4.57764e+08	6.50786e+08	5.85735e+08	6.32924e+08	4.71015e+08	4.18246e+08	9.60765e+08	5.36078e+08	-0.841739	0.0144267	0.222702	5.65645	1.832	87.0089	ko01100//Metabolic pathways;ko01110//Biosynthesis of secondary metabolites;ko01120//Microbial metabolism in diverse environments;ko01060//Biosynthesis of plant secondary metabolites;ko01063//Biosynthesis of alkaloids derived from shikimate pathway;ko01230//Biosynthesis of amino acids;ko01061//Biosynthesis of phenylpropanoids;ko01070//Biosynthesis of plant hormones;ko01200//Carbon metabolism;ko010…	Amino acid metabolism;Biosynthesis of other secondary metabolites;Cancer: overview;Carbohydrate metabolism;Cardiovascular disease;Chemical structure transformation maps;Endocrine and metabolic disease;Endocrine system;Global and overview maps;Metabolism of cofactors and vitamins;Metabolism of other amino acids;Metabolism of terpenoids and polyketides;Signal transduction;Xenobiotics biodegradation…	Environmental Information Processing;Human Diseases;Metabolism;Organismal Systems
M175T337_NEG	Digalacturonic acid	HMDB0039721	5894-59-7	C02273	Organic oxygen compounds	Organooxygen compounds	Carbohydrates and carbohydrate conjugates	3.80522e+08	3.54386e+08	3.55462e+08	4.50993e+08	2.35041e+08	3.4403e+08	2.97251e+07	2.65398e+07	2.80218e+07	2.62919e+07	1.65232e+08	1.23259e+08	3.53406e+08	6.65116e+07	-2.40965	0.00244926	0.132829	5.56222	5.612	175.025	ko01100//Metabolic pathways;ko02010//ABC transporters;ko00040//Pentose and glucuronate interconversions	Carbohydrate metabolism;Global and overview maps;Membrane transport	Environmental Information Processing;Metabolism
M177T339_NEG	2,5-dichlorobenzene-1,4-diol	--	--	C06600	--	--	--	9.63952e+08	1.0876e+09	1.28683e+09	1.21493e+09	1.05632e+09	9.33505e+08	4.53793e+08	8.20497e+08	5.45736e+08	9.90417e+08	1.15644e+09	6.08884e+08	1.09052e+09	7.62628e+08	-0.51597	0.0364942	0.327566	5.06261	5.658	176.936	ko01100//Metabolic pathways;ko01120//Microbial metabolism in diverse environments	Global and overview maps	Metabolism
M241T46_NEG	20-hydroxy-4z,7z,10z,13z,16z,18e-docosahexaenoic acid	--	--	-	--	--	--	1.27331e+09	1.13844e+09	1.25125e+09	1.29469e+09	7.9442e+08	1.07665e+09	8.02764e+08	7.96699e+08	8.11248e+08	8.7705e+08	8.75881e+08	9.57687e+08	1.13813e+09	8.53555e+08	-0.415107	0.024699	0.281705	4.93382	0.761	241.181	-	-	-
M157T337_NEG	L-dihydroorotate	HMDB0003349	5988-19-2	C00337	Organic acids and derivatives	Carboxylic acids and derivatives	Amino acids, peptides, and analogues	2.41363e+08	2.28877e+08	2.26803e+08	2.88457e+08	1.50766e+08	2.19699e+08	1.80629e+07	1.68279e+07	1.76788e+07	1.69122e+07	1.0551e+08	8.17278e+07	2.25994e+08	4.27866e+07	-2.40106	0.00248792	0.132829	4.44376	5.61	157.014	ko01100//Metabolic pathways;ko00240//Pyrimidine metabolism	Global and overview maps;Nucleotide metabolism	Metabolism
M213T192_NEG	Dethiobiotin	HMDB0003581	533-48-2	C01909	Lipids and lipid-like molecules	Fatty Acyls	Fatty acids and conjugates	8.39465e+08	4.37376e+08	5.34984e+08	6.17547e+08	3.29113e+08	5.26966e+08	9.45219e+08	6.54781e+08	1.00575e+09	1.01492e+09	5.39563e+08	6.21535e+08	5.47575e+08	7.96962e+08	0.541453	0.0105769	0.19797	4.36334	3.198	213.125	ko01100//Metabolic pathways;ko00780//Biotin metabolism	Global and overview maps;Metabolism of cofactors and vitamins	Metabolism
M175T333_NEG	Canavanine	HMDB0002706	543-38-4	-	Organic acids and derivatives	Carboxylic acids and derivatives	Amino acids, peptides, and analogues	3.86295e+08	3.57418e+08	3.6423e+08	1.32824e+07	2.34635e+08	3.46669e+08	3.92371e+07	3.62003e+07	3.71297e+07	2.34862e+07	1.67567e+08	1.31728e+08	2.83755e+08	7.2558e+07	-1.96744	0.0186548	0.251162	4.35246	5.556	174.993	-	-	-
M118T257_NEG	DL-threonine	--	--	C00188	--	--	--	8.7976e+08	8.63211e+08	9.2773e+08	9.0881e+08	9.07823e+08	9.07592e+08	1.11161e+09	1.02347e+09	1.18496e+09	1.18804e+09	9.12616e+08	1.00537e+09	8.99154e+08	1.07101e+09	0.252333	0.0105359	0.19797	4.07666	4.284	118.051	ko01100//Metabolic pathways;ko01110//Biosynthesis of secondary metabolites;ko01120//Microbial metabolism in diverse environments;ko01060//Biosynthesis of plant secondary metabolites;ko02010//ABC transporters;ko01230//Biosynthesis of amino acids;ko00470//D-Amino acid metabolism;ko00260//Glycine, serine and threonine metabolism;ko04974//Protein digestion and absorption;ko00860//Porphyrin metabolism…	Amino acid metabolism;Biosynthesis of other secondary metabolites;Chemical structure transformation maps;Digestive system;Global and overview maps;Membrane transport;Metabolism of cofactors and vitamins;Metabolism of other amino acids;Translation	Environmental Information Processing;Genetic Information Processing;Metabolism;Organismal Systems
M233T23_NEG	Riluzole	HMDB0014878	1744-22-5	-	Organoheterocyclic compounds	Benzothiazoles	HASH(0x1f02518)	2.5608e+08	3.02029e+08	2.77744e+08	3.1868e+08	2.51036e+08	2.59575e+08	5.67834e+08	5.49287e+08	4.55075e+08	4.69458e+08	2.14264e+08	5.0398e+08	2.77524e+08	4.59983e+08	0.728968	0.0143296	0.222702	3.98877	0.376	233.013	-	-	-
M259T384_2_NEG	.alpha.-d-galactose 1-phosphate	HMDB0000645	2255-14-3	C00446	Organic oxygen compounds	Organooxygen compounds	Carbohydrates and carbohydrate conjugates	5.49842e+08	5.67825e+08	6.2775e+08	6.93079e+08	4.12701e+08	4.79183e+08	4.12817e+08	3.86299e+08	4.27814e+08	4.44928e+08	3.32673e+08	3.88235e+08	5.55063e+08	3.98794e+08	-0.477007	0.00207339	0.127172	3.6019	6.407	259.023	ko01100//Metabolic pathways;ko00520//Amino sugar and nucleotide sugar metabolism;ko00052//Galactose metabolism	Carbohydrate metabolism;Global and overview maps	Metabolism
M105T220_NEG	Glyceric acid	HMDB0000139	473-81-4	C00258	Organic oxygen compounds	Organooxygen compounds	Carbohydrates and carbohydrate conjugates	2.05226e+08	3.07662e+08	3.28481e+08	3.37442e+08	2.11632e+08	2.74149e+08	5.97211e+08	4.22645e+08	5.30383e+08	4.84729e+08	2.25486e+08	3.33045e+08	2.77432e+08	4.3225e+08	0.639731	0.0362664	0.327566	3.59167	3.661	105.019	ko01100//Metabolic pathways;ko01110//Biosynthesis of secondary metabolites;ko01120//Microbial metabolism in diverse environments;ko01200//Carbon metabolism;ko00260//Glycine, serine and threonine metabolism;ko00630//Glyoxylate and dicarboxylate metabolism;ko00030//Pentose phosphate pathway;ko00561//Glycerolipid metabolism	Amino acid metabolism;Carbohydrate metabolism;Global and overview maps;Lipid metabolism	Metabolism
M71T225_2_NEG	Pyruvaldehyde	HMDB0001167	78-98-8	C00546	Organic oxygen compounds	Organooxygen compounds	Carbonyl compounds	5.14432e+08	2.86883e+08	2.9768e+08	2.89982e+08	3.09466e+08	2.84302e+08	7.39287e+08	6.48045e+08	7.36711e+08	3.71852e+08	3.0568e+08	3.29117e+08	3.30458e+08	5.21782e+08	0.658983	0.0484327	0.363195	3.54078	3.744	71.0139	ko01100//Metabolic pathways;ko01120//Microbial metabolism in diverse environments;ko00260//Glycine, serine and threonine metabolism;ko05415//Diabetic cardiomyopathy;ko00620//Pyruvate metabolism;ko00640//Propanoate metabolism	Amino acid metabolism;Carbohydrate metabolism;Cardiovascular disease;Global and overview maps	Human Diseases;Metabolism
M151T185_NEG	Xylitol	HMDB0242149	-	C00379	Organic oxygen compounds	Organooxygen compounds	Carbohydrates and carbohydrate conjugates	2.56379e+08	2.49641e+08	2.68695e+08	2.72253e+08	2.41403e+08	2.38433e+08	4.2543e+08	3.45437e+08	4.0824e+08	4.09262e+08	2.94516e+08	3.40138e+08	2.54468e+08	3.70504e+08	0.542007	0.000951369	0.0917564	3.53232	3.079	151.061	ko01100//Metabolic pathways;ko02010//ABC transporters;ko00040//Pentose and glucuronate interconversions	Carbohydrate metabolism;Global and overview maps;Membrane transport	Environmental Information Processing;Metabolism
M185T228_NEG	Ala-Pro	HMDB0028695	13485-59-1	-	Organic acids and derivatives	Carboxylic acids and derivatives	Amino acids, peptides, and analogues	3.50657e+08	2.97039e+08	2.92104e+08	3.83397e+08	2.21446e+08	2.45457e+08	4.91108e+08	4.31024e+08	5.25768e+08	5.09229e+08	2.11785e+08	4.28221e+08	2.9835e+08	4.32856e+08	0.536881	0.00980558	0.19582	3.26112	3.797	185.093	-	-	-
M104T275_NEG	DL-serine	HMDB0003406	312-84-5	C00740	Organic acids and derivatives	Carboxylic acids and derivatives	Amino acids, peptides, and analogues	5.1989e+08	5.14862e+08	5.24813e+08	5.65524e+08	5.08115e+08	4.87884e+08	6.59191e+08	6.19608e+08	6.76624e+08	7.1474e+08	5.10445e+08	6.1185e+08	5.20181e+08	6.32077e+08	0.281085	0.0046553	0.160309	3.25338	4.576	104.035	ko01100//Metabolic pathways;ko00470//D-Amino acid metabolism;ko00260//Glycine, serine and threonine metabolism;ko04742//Taste transduction	Amino acid metabolism;Global and overview maps;Metabolism of other amino acids;Sensory system	Metabolism;Organismal Systems
M116T220_NEG	Valine	HMDB0000883	72-18-4	-	Organic acids and derivatives	Carboxylic acids and derivatives	Amino acids, peptides, and analogues	1.37078e+09	1.24691e+09	1.31419e+09	1.41102e+09	1.16761e+09	1.2274e+09	1.14784e+09	1.10453e+09	1.24735e+09	1.21114e+09	1.04967e+09	1.13386e+09	1.28965e+09	1.14906e+09	-0.166522	0.00238076	0.132829	3.23843	3.659	116.072	-	-	-
M158T148_3_NEG	2-methylquinolin-4-ol	--	--	C21873	--	--	--	2.82556e+08	2.9318e+08	3.06306e+08	2.65458e+08	1.6803e+08	2.12377e+08	1.30443e+08	1.07507e+08	1.44297e+08	1.28043e+08	2.09485e+08	1.4813e+08	2.54651e+08	1.44651e+08	-0.815949	0.0246496	0.281705	3.19749	2.474	158.082	ko01100//Metabolic pathways;ko01110//Biosynthesis of secondary metabolites	Global and overview maps	Metabolism
M265T21_NEG	Magnolol	HMDB0254305	-	-	Benzenoids	Benzene and substituted derivatives	Biphenyls and derivatives	2.8173e+08	1.92581e+08	1.77139e+08	1.77931e+08	1.83223e+08	2.42981e+08	3.28003e+08	3.37134e+08	3.22268e+08	2.88694e+08	3.15544e+08	2.66518e+08	2.09264e+08	3.09694e+08	0.565516	0.00551565	0.170602	3.13465	0.343	265.148	-	-	-
M85T225_NEG	1,4-butynediol	HMDB0245045	-	-	Organic oxygen compounds	Organooxygen compounds	Alcohols and polyols	3.08527e+08	3.29441e+08	3.37929e+08	3.34036e+08	3.54727e+08	3.19464e+08	4.51851e+08	3.95371e+08	4.47135e+08	4.30213e+08	3.85378e+08	4.00674e+08	3.30687e+08	4.18437e+08	0.339543	0.00253286	0.133296	3.12213	3.749	85.0295	-	-	-
M198T302_3_NEG	Lumichrome	HMDB0254199	-	C01727	Organoheterocyclic compounds	Pteridines and derivatives	Alloxazines and isoalloxazines	2.39363e+08	2.57024e+08	2.60123e+08	2.4478e+08	2.92298e+08	2.66789e+08	1.70882e+08	1.58188e+08	1.80049e+08	1.85891e+08	2.10216e+08	1.79861e+08	2.60063e+08	1.80848e+08	-0.524085	3.52807e-05	0.0210586	2.93278	5.031	198.054	ko00740//Riboflavin metabolism	Metabolism of cofactors and vitamins	Metabolism
M282T194_NEG	Crotonoside	HMDB0000403	3373-53-3	-	Organoheterocyclic compounds	Imidazopyrimidines	Purines and purine derivatives	7.70442e+08	6.93041e+08	7.25101e+08	7.59012e+08	5.30877e+08	6.32297e+08	9.6812e+08	8.5384e+08	9.54962e+08	9.39847e+08	4.9251e+08	7.36705e+08	6.85128e+08	8.24331e+08	0.266849	0.0166912	0.236896	2.92537	3.241	282.085	-	-	-
M201T242_NEG	Glabridin	HMDB0034188	59870-68-7	-	Phenylpropanoids and polyketides	Isoflavonoids	Pyranoisoflavonoids	4.33964e+07	3.2219e+07	3.31883e+07	6.9524e+07	3.27473e+07	3.40558e+07	1.46746e+08	6.3567e+07	1.192e+08	1.40631e+08	6.66265e+07	1.39768e+08	4.08551e+07	1.12757e+08	1.46462	0.0030686	0.140094	2.7209	4.04	201.088	-	-	-
M171T57_NEG	Fa 9:1+1o	--	--	C16322	--	--	--	1.29509e+08	3.89322e+08	2.77212e+08	2.02831e+08	1.61878e+08	1.38025e+08	1.04535e+08	1.06171e+08	1.92755e+08	1.14063e+08	5.33554e+07	8.0554e+07	2.16463e+08	1.08572e+08	-0.995464	0.03314	0.323489	2.71705	0.944	171.103	ko01110//Biosynthesis of secondary metabolites;ko00592//alpha-Linolenic acid metabolism	Global and overview maps;Lipid metabolism	Metabolism
M146T288_2_NEG	DL-Glutamic acid	HMDB0060475	-	C00302	Organic acids and derivatives	Carboxylic acids and derivatives	Amino acids, peptides, and analogues	2.61255e+09	2.45326e+09	2.49728e+09	2.58196e+09	2.97159e+09	2.7829e+09	2.73019e+09	2.59735e+09	2.65358e+09	2.675e+09	3.40321e+09	2.89804e+09	2.64992e+09	2.82623e+09	0.0929273	0.0192819	0.257162	2.66089	4.799	146.046	ko01100//Metabolic pathways	Global and overview maps	Metabolism
M192T147_NEG	Trans-3,5-dimethoxy-4-hydroxycinnamaldehyde	--	--	C05610	--	--	--	6.46091e+07	3.30352e+07	3.44334e+07	3.69718e+07	7.02277e+07	7.13383e+07	1.39439e+08	1.28965e+08	1.28998e+08	1.14359e+08	6.92988e+07	1.07038e+08	5.17692e+07	1.14683e+08	1.14748	0.00988066	0.195863	2.50315	2.455	192.034	ko01100//Metabolic pathways;ko01110//Biosynthesis of secondary metabolites;ko01061//Biosynthesis of phenylpropanoids	Chemical structure transformation maps;Global and overview maps	Metabolism
M135T228_NEG	L-threonate	HMDB0245425	-	C01620	Organic oxygen compounds	Organooxygen compounds	Carbohydrates and carbohydrate conjugates	2.58807e+08	3.00884e+08	3.32696e+08	2.99195e+08	2.92361e+08	2.74107e+08	3.67612e+08	3.21302e+08	4.51687e+08	3.81928e+08	3.1244e+08	3.38924e+08	2.93008e+08	3.62316e+08	0.306305	0.0104055	0.19797	2.46512	3.8	135.03	ko01100//Metabolic pathways;ko00053//Ascorbate and aldarate metabolism	Carbohydrate metabolism;Global and overview maps	Metabolism
M154T118_NEG	4-nitrocatechol	HMDB0002916	3316-09-04	C02235	Benzenoids	Phenols	Nitrophenols	1.96143e+08	2.79405e+08	2.80709e+08	2.44153e+08	2.60241e+08	2.2554e+08	1.7658e+08	1.75232e+08	1.84887e+08	1.73102e+08	2.1129e+08	1.90374e+08	2.47699e+08	1.85244e+08	-0.419156	0.00620753	0.174421	2.44053	1.966	154.026	ko01120//Microbial metabolism in diverse environments	Global and overview maps	Metabolism
M165T118_1_NEG	6-(methylthio)purine	--	--	C16614	--	--	--	1.83697e+08	2.51203e+08	2.51008e+08	2.27999e+08	2.34246e+08	2.03528e+08	1.62789e+08	1.55944e+08	1.65815e+08	1.55916e+08	1.86239e+08	1.66403e+08	2.2528e+08	1.65518e+08	-0.444734	0.00396854	0.148422	2.43948	1.968	165.005	ko00983//Drug metabolism - other enzymes	Xenobiotics biodegradation and metabolism	Metabolism
M74T265_NEG	Glycine	HMDB0000123	56-40-6	C00037	Organic acids and derivatives	Carboxylic acids and derivatives	Amino acids, peptides, and analogues	5.50816e+08	5.27944e+08	5.90867e+08	6.09571e+08	6.60557e+08	5.9145e+08	6.5351e+08	5.73808e+08	7.0775e+08	6.56974e+08	7.00445e+08	6.44892e+08	5.88534e+08	6.5623e+08	0.157076	0.00412035	0.149558	2.30587	4.413	74.0249	ko01100//Metabolic pathways;ko01110//Biosynthesis of secondary metabolites;ko01120//Microbial metabolism in diverse environments;ko01060//Biosynthesis of plant secondary metabolites;ko02010//ABC transporters;ko01230//Biosynthesis of amino acids;ko01200//Carbon metabolism;ko00230//Purine metabolism;ko04080//Neuroactive ligand-receptor interaction;ko05230//Central carbon metabolism in cancer;ko0047…	Amino acid metabolism;Cancer: overview;Carbohydrate metabolism;Chemical structure transformation maps;Digestive system;Global and overview maps;Lipid metabolism;Membrane transport;Metabolism of cofactors and vitamins;Metabolism of other amino acids;Nervous system;Nucleotide metabolism;Signaling molecules and interaction;Translation	Environmental Information Processing;Genetic Information Processing;Human Diseases;Metabolism;Organismal Systems
M293T21_NEG	Embelin	HMDB0251767	-	-	Organic oxygen compounds	Organooxygen compounds	Carbonyl compounds	1.9082e+08	1.31358e+08	1.35678e+08	1.18958e+08	1.23174e+08	1.45032e+08	2.36177e+08	1.97639e+08	2.13593e+08	1.95924e+08	1.8426e+08	1.53369e+08	1.40837e+08	1.96827e+08	0.482906	0.0033779	0.141066	2.26508	0.342	293.179	-	-	-
M114T228_NEG	DL-proline	HMDB0251528	-	-	Organic acids and derivatives	Carboxylic acids and derivatives	Amino acids, peptides, and analogues	7.28651e+08	7.5308e+08	8.33261e+08	8.19062e+08	8.20925e+08	7.89679e+08	7.07865e+08	6.25131e+08	7.61676e+08	7.35555e+08	7.66809e+08	7.08373e+08	7.90776e+08	7.17568e+08	-0.140154	0.00390508	0.147813	2.25216	3.807	114.056	-	-	-
M236T335_NEG	Chicoric acid	HMDB0033938	52248-48-3	-	Organic acids and derivatives	Carboxylic acids and derivatives	Tetracarboxylic acids and derivatives	8.44783e+07	4.53919e+07	4.99696e+07	6.25739e+07	8.25762e+07	7.2452e+07	1.07024e+08	1.11199e+08	1.08247e+08	1.10327e+08	1.04714e+08	1.13257e+08	6.62403e+07	1.09128e+08	0.72024	0.00213058	0.127172	2.10291	5.575	236.024	-	-	-
M309T21_NEG	Mestranol	HMDB0015446	72-33-3	-	Lipids and lipid-like molecules	Steroids and steroid derivatives	Estrane steroids	1.22174e+08	8.22837e+07	9.30983e+07	7.14139e+07	1.12365e+08	9.54569e+07	1.70703e+08	1.36314e+08	1.54256e+08	1.35992e+08	1.36327e+08	1.1675e+08	9.61319e+07	1.41724e+08	0.559995	0.00186685	0.127172	2.09082	0.343	309.174	-	-	-
M239T326_2_NEG	Anserine	HMDB0000194	584-85-0	C01262	Organic acids and derivatives	Peptidomimetics	Hybrid peptides	1.14117e+08	1.47628e+08	1.26398e+08	1.15412e+08	1.37275e+08	1.35915e+08	1.87723e+08	1.36589e+08	1.98727e+08	1.57979e+08	1.64053e+08	1.79847e+08	1.29458e+08	1.7082e+08	0.399994	0.0235943	0.27802	2.01195	5.441	239.115	ko01100//Metabolic pathways;ko00340//Histidine metabolism;ko00410//beta-Alanine metabolism	Amino acid metabolism;Global and overview maps;Metabolism of other amino acids	Metabolism
M129T59_1_NEG	Ketoleucine	HMDB0000695	816-66-0	C00233	Organic acids and derivatives	Keto acids and derivatives	Short-chain keto acids and derivatives	9.65831e+07	1.4365e+08	1.19728e+08	1.18776e+08	6.68699e+07	7.62737e+07	5.77322e+07	5.08109e+07	6.53634e+07	6.94457e+07	6.32628e+07	5.32404e+07	1.03647e+08	5.99759e+07	-0.789222	0.0169227	0.237547	1.92006	0.976	129.056	ko01100//Metabolic pathways;ko01110//Biosynthesis of secondary metabolites;ko01230//Biosynthesis of amino acids;ko01210//2-Oxocarboxylic acid metabolism;ko00290//Valine, leucine and isoleucine biosynthesis;ko00280//Valine, leucine and isoleucine degradation	Amino acid metabolism;Global and overview maps	Metabolism
M175T237_NEG	Serotonin	HMDB0000259	50-67-9	C00780	Organoheterocyclic compounds	Indoles and derivatives	Tryptamines and derivatives	1.54422e+08	4.64977e+07	6.82904e+07	5.45608e+07	8.4605e+07	7.84889e+07	1.88416e+08	1.346e+08	1.3501e+08	1.12005e+08	1.1651e+08	9.57773e+07	8.11442e+07	1.30386e+08	0.684234	0.00583735	0.170602	1.88353	3.956	175.073	ko01100//Metabolic pathways;ko01110//Biosynthesis of secondary metabolites;ko04976//Bile secretion;ko01063//Biosynthesis of alkaloids derived from shikimate pathway;ko04080//Neuroactive ligand-receptor interaction;ko00380//Tryptophan metabolism;ko04742//Taste transduction;ko04726//Serotonergic synapse;ko04024//cAMP signaling pathway;ko04750//Inflammatory mediator regulation of TRP channels;ko0520…	Amino acid metabolism;Cancer: overview;Cellular community - eukaryotes;Chemical structure transformation maps;Development and regeneration;Digestive system;Global and overview maps;Nervous system;Sensory system;Signal transduction;Signaling molecules and interaction;Target-based classification: G protein-coupled receptors	Cellular Processes;Drug Development;Environmental Information Processing;Human Diseases;Metabolism;Organismal Systems
M166T29_NEG	2-mercaptobenzothiazole	HMDB0030524	149-30-4	-	Organoheterocyclic compounds	Benzothiazoles	HASH(0x2213dc0)	3.74346e+07	4.261e+07	4.52544e+07	3.85383e+07	8.11222e+07	8.77983e+07	1.05514e+08	9.18704e+07	9.79348e+07	9.57144e+07	5.80013e+07	1.46223e+08	5.54596e+07	9.92096e+07	0.839042	0.0237031	0.27802	1.86946	0.485	165.979	-	-	-
M221T342_NEG	Palatinose	HMDB0256083	-	-	Organic oxygen compounds	Organooxygen compounds	Carbohydrates and carbohydrate conjugates	7.83658e+06	9.26626e+06	1.04975e+07	8.4608e+06	1.14868e+07	1.13883e+07	5.5174e+07	5.13753e+07	5.05942e+07	6.4972e+07	1.32684e+07	3.20707e+07	9.8227e+06	4.45758e+07	2.18207	0.00803897	0.184986	1.86151	5.705	221.067	-	-	-
M221T172_NEG	Aminomethylphosphonic acid	HMDB0240707	-	-	Organic acids and derivatives	Organic phosphonic acids and derivatives	Organic phosphonic acids	2.5539e+08	2.88606e+08	3.09717e+08	2.67645e+08	2.82123e+08	2.57947e+08	3.29732e+08	2.89239e+08	3.85489e+08	3.19582e+08	3.31812e+08	2.68542e+08	2.76905e+08	3.20733e+08	0.211981	0.0195148	0.2576	1.84026	2.861	221.011	-	-	-
M251T20_NEG	2'-methoxyflavone	--	--	-	--	--	--	2.86732e+06	1.17941e+07	1.51043e+07	3.23657e+06	6.84924e+06	6.82081e+06	7.48906e+07	6.02234e+07	5.2459e+07	4.95676e+07	1.6412e+06	3.26e+07	7.77872e+06	4.52303e+07	2.53968	0.0164963	0.236102	1.83917	0.33	251.06	-	-	-
M251T173_NEG	Phe-ser	HMDB0029004	16053-39-7	-	Organic acids and derivatives	Carboxylic acids and derivatives	Amino acids, peptides, and analogues	7.43455e+07	5.92549e+07	6.65271e+07	5.73338e+07	5.03468e+07	4.7405e+07	1.49726e+08	9.62907e+07	1.47797e+08	1.08339e+08	3.3628e+07	7.36813e+07	5.92022e+07	1.01577e+08	0.778852	0.0342464	0.323489	1.78906	2.882	251.104	-	-	-
M223T27_NEG	2-hydroxyanthraquinone	--	--	-	--	--	--	1.05894e+08	9.66719e+07	1.382e+08	1.60595e+08	8.38113e+07	7.73983e+07	1.61155e+08	1.14062e+08	1.87038e+08	1.42476e+08	1.5907e+08	1.18989e+08	1.10428e+08	1.47132e+08	0.413995	0.0407614	0.337702	1.65296	0.457	223.028	-	-	-
M141T35_NEG	2-mercaptoethanesulfonic acid	HMDB0003745	3375-50-6	C03576	Organic acids and derivatives	Organic sulfonic acids and derivatives	Organosulfonic acids and derivatives	2.7134e+07	7.66304e+07	8.64031e+07	8.29794e+07	9.02432e+07	7.04267e+07	4.41103e+07	3.55588e+07	4.74244e+07	4.27642e+07	2.46904e+07	4.03223e+07	7.23028e+07	3.91451e+07	-0.885221	0.030862	0.318828	1.64957	0.576	140.969	ko01100//Metabolic pathways;ko01120//Microbial metabolism in diverse environments;ko01200//Carbon metabolism	Global and overview maps	Metabolism
M337T19_NEG	Pinolidoxin	HMDB0301836	-	-	Organoheterocyclic compounds	Oxocins	HASH(0x218cac8)	5.48797e+07	4.31441e+07	4.33818e+07	3.59024e+06	2.1405e+07	1.54543e+07	8.41563e+07	6.28543e+07	7.16326e+07	7.66296e+07	4.85401e+07	2.76798e+07	3.03092e+07	6.19154e+07	1.03055	0.0150123	0.225525	1.57852	0.321	337.152	-	-	-
M308T267_NEG	N-acetylneuraminate	HMDB0000230	19342-33-7	C00270	Organic oxygen compounds	Organooxygen compounds	Carbohydrates and carbohydrate conjugates	9.30849e+07	9.36264e+07	9.38021e+07	9.85991e+07	1.09089e+08	9.22489e+07	1.16645e+08	1.16866e+08	1.10596e+08	1.26253e+08	1.23793e+08	1.3342e+08	9.67418e+07	1.21262e+08	0.32592	0.00141841	0.116327	1.57422	4.458	308.099	ko01100//Metabolic pathways;ko00520//Amino sugar and nucleotide sugar metabolism	Carbohydrate metabolism;Global and overview maps	Metabolism
M102T87_NEG	Biuret	HMDB0249282	-	C06555	Organic acids and derivatives	Carboximidic acids and derivatives	Carboximidic acids	5.12485e+07	7.03172e+07	9.10972e+06	5.99499e+07	2.10716e+07	3.14511e+07	1.07546e+07	1.04324e+07	1.47893e+07	1.40553e+07	1.333e+07	1.04611e+07	4.05247e+07	1.23038e+07	-1.7197	0.0387984	0.328986	1.46338	1.458	102.01	ko01100//Metabolic pathways;ko01120//Microbial metabolism in diverse environments	Global and overview maps	Metabolism
M353T21_NEG	Rauwolscine	HMDB0015464	146-48-5	-	Alkaloids and derivatives	Yohimbine alkaloids	HASH(0x1f0ad60)	8.09993e+07	4.97727e+07	7.31046e+07	4.8838e+07	8.07104e+07	5.95336e+07	1.15708e+08	7.8602e+07	9.66232e+07	8.75655e+07	8.7839e+07	7.84654e+07	6.54931e+07	9.08005e+07	0.471356	0.00290615	0.13702	1.4604	0.354	353.2	-	-	-
M172T146_NEG	L-leucine, n-acetyl	--	--	-	--	--	--	7.17535e+07	5.87023e+07	6.91809e+07	7.21789e+07	6.57888e+07	7.11923e+07	4.49548e+07	5.30431e+07	4.82252e+07	4.53096e+07	4.15452e+07	6.619e+07	6.81328e+07	4.9878e+07	-0.449946	0.00725466	0.182362	1.34643	2.435	172.098	-	-	-
M239T28_NEG	7-hydroxyflavanone	--	--	-	--	--	--	4.44428e+07	3.75763e+07	5.28894e+07	8.85777e+06	5.87178e+07	3.1524e+07	6.69955e+07	5.05504e+07	8.0248e+07	5.89257e+07	5.94803e+07	5.69343e+07	3.90013e+07	6.2189e+07	0.673136	0.0181703	0.247115	1.33045	0.464	239.06	-	-	-
M128T309_NEG	D-pyroglutamic acid	--	--	C02237	--	--	--	4.26689e+07	3.68481e+07	4.53731e+07	4.74435e+07	4.22407e+07	8.7922e+07	9.56768e+07	4.40553e+07	1.05081e+08	5.00319e+07	5.86596e+07	1.05684e+08	5.0416e+07	7.65315e+07	0.60217	0.0457489	0.356179	1.32803	5.154	128.035	ko01100//Metabolic pathways;ko00470//D-Amino acid metabolism	Global and overview maps;Metabolism of other amino acids	Metabolism
M127T212_2_NEG	Adipic acid	HMDB0000448	124-04-9	C06104	Lipids and lipid-like molecules	Fatty Acyls	Fatty acids and conjugates	4.14538e+07	6.40849e+07	6.47578e+07	7.22343e+07	6.65663e+07	6.1853e+07	7.76434e+07	6.86603e+07	7.77016e+07	7.90129e+07	8.95439e+07	8.82364e+07	6.1825e+07	8.01331e+07	0.374208	0.0148331	0.225094	1.28661	3.531	127.051	ko01100//Metabolic pathways;ko01120//Microbial metabolism in diverse environments	Global and overview maps	Metabolism
M181T145_NEG	Hydroxyphenyllactic acid	HMDB0000755	306-23-0	-	Phenylpropanoids and polyketides	Phenylpropanoic acids	HASH(0x8f1b538)	1.11696e+07	4.04656e+06	6.92228e+06	5.93018e+06	1.47931e+07	1.41242e+07	2.30737e+07	2.12394e+07	2.40312e+07	2.27707e+07	3.35255e+07	2.79331e+07	9.49766e+06	2.54289e+07	1.42083	2.13868e-05	0.015338	1.28288	2.42	181.051	-	-	-
M117T242_NEG	Methylmalonic acid	HMDB0000202	516-05-2	C02170	Organic acids and derivatives	Carboxylic acids and derivatives	Dicarboxylic acids and derivatives	6.98931e+07	4.09226e+07	4.58639e+07	4.26627e+07	3.68094e+07	3.48806e+07	6.07718e+07	5.92757e+07	7.19101e+07	7.03362e+07	4.91385e+07	8.22784e+07	4.51721e+07	6.56184e+07	0.538671	0.0441557	0.350288	1.26591	4.028	117.019	ko01100//Metabolic pathways;ko00240//Pyrimidine metabolism;ko00640//Propanoate metabolism;ko00280//Valine, leucine and isoleucine degradation	Amino acid metabolism;Carbohydrate metabolism;Global and overview maps;Nucleotide metabolism	Metabolism
M381T21_NEG	5-heptenoic acid, 7-[(1r,2r,3s,5s)-2-[(1e,3s)-3-(2,3-dihydro-1h-inden-2-yl)-3-hydroxy-1-propen-1-yl]-3-fluoro-5-hydroxycyclopentyl]-, (5z)-	--	--	-	--	--	--	2.94211e+07	2.11787e+07	2.57424e+07	1.89419e+07	3.46961e+07	2.07592e+07	5.32138e+07	3.87477e+07	4.98056e+07	4.74531e+07	3.30582e+07	2.76906e+07	2.51232e+07	4.16615e+07	0.729693	0.0175994	0.24279	1.22434	0.346	381.232	-	-	-
M267T206_NEG	Tyr-Ser	HMDB0029114	-	-	Organic acids and derivatives	Carboxylic acids and derivatives	Amino acids, peptides, and analogues	2.55011e+07	2.15906e+07	2.30316e+07	2.36307e+07	1.84322e+07	2.03757e+07	5.52559e+07	4.03264e+07	5.75496e+07	4.14084e+07	1.19598e+07	3.56198e+07	2.20936e+07	4.03533e+07	0.869056	0.0258101	0.288257	1.22339	3.435	267.099	-	-	-
M247T178_NEG	Butanoic acid, 4-(2,4-dichlorophenoxy)-	--	--	-	--	--	--	6.01056e+06	3.02157e+07	2.8891e+07	3.11688e+07	4.55163e+06	1.17873e+07	5.51125e+07	4.16717e+07	4.19512e+07	4.92642e+07	4.39044e+06	3.78724e+07	1.87708e+07	3.83771e+07	1.03175	0.0355923	0.32426	1.20112	2.959	246.992	-	-	-
M189T322_NEG	Gly-Asp	HMDB0028837	-	-	Organic acids and derivatives	Carboxylic acids and derivatives	Amino acids, peptides, and analogues	1.0311e+08	8.88193e+07	9.43688e+07	9.89054e+07	9.64401e+07	1.03745e+08	8.50771e+07	7.88532e+07	8.11253e+07	8.64652e+07	8.88763e+07	7.96215e+07	9.75646e+07	8.33364e+07	-0.227411	0.00211042	0.127172	1.17001	5.363	189.052	-	-	-
M249T31_NEG	4,4'-sulfonylbisphenol	--	--	-	--	--	--	3.61828e+06	6.89822e+06	9.40417e+06	2.75914e+06	4.10475e+06	6.51659e+06	2.1842e+07	1.67413e+07	2.21527e+07	1.85269e+07	1.56142e+07	1.2275e+07	5.55019e+06	1.78587e+07	1.68602	0.0010105	0.0952354	1.1652	0.519	249.008	-	-	-
M213T58_NEG	Fa 12:1+1o	--	--	-	--	--	--	2.08381e+07	8.55688e+07	3.96785e+07	3.16207e+07	4.27591e+07	2.44581e+07	6.30615e+07	8.13874e+07	7.21397e+07	3.77035e+07	6.06343e+07	6.62436e+07	4.08205e+07	6.35283e+07	0.638105	0.0345162	0.323489	1.15463	0.962	213.15	-	-	-
M353T346_NEG	Bithionol	HMDB0249278	-	-	Organosulfur compounds	Thioethers	Aryl thioethers	2.0828e+07	2.19322e+07	2.38881e+07	2.14877e+07	8.1516e+06	2.21359e+07	6.11975e+06	5.69258e+06	6.77486e+06	5.9717e+06	7.84791e+06	6.58422e+06	1.97372e+07	6.4985e+06	-1.60274	0.00384587	0.147572	1.14997	5.774	352.861	-	-	-
M170T138_NEG	1,2,3,4-tetrahydroacridin-9-ol	--	--	-	--	--	--	3.15958e+07	3.61376e+07	3.35225e+07	3.29068e+07	3.59606e+07	3.38431e+07	4.44668e+07	4.05657e+07	4.87652e+07	4.32817e+07	4.72877e+07	4.5732e+07	3.39944e+07	4.50165e+07	0.405156	0.000694844	0.0868071	1.10994	2.303	170.082	-	-	-
M301T225_NEG	Nordihydroguaiaretic acid	HMDB0014325	27686-84-6	-	Lignans, neolignans and related compounds	Dibenzylbutane lignans	HASH(0x1721898)	7.30272e+07	5.12933e+07	6.33042e+07	5.76428e+07	3.66795e+07	5.08869e+07	8.80849e+07	7.94693e+07	9.28363e+07	7.04128e+07	4.07491e+07	7.03532e+07	5.54723e+07	7.36509e+07	0.408936	0.00584155	0.170602	1.09495	3.745	301.152	-	-	-
M102T288_NEG	D-2-aminobutyric acid	HMDB0000650	2623-91-8	-	Organic acids and derivatives	Carboxylic acids and derivatives	Amino acids, peptides, and analogues	4.44632e+08	4.21552e+08	4.2846e+08	4.43922e+08	5.16427e+08	4.77696e+08	4.75787e+08	4.36235e+08	4.62782e+08	4.62024e+08	5.70394e+08	4.97442e+08	4.55448e+08	4.84111e+08	0.0880512	0.00483746	0.161427	1.08871	4.798	102.056	-	-	-
M190T150_NEG	N-acetyl-l-methionine	HMDB0011745	65-82-7	-	Organic acids and derivatives	Carboxylic acids and derivatives	Amino acids, peptides, and analogues	4.1942e+07	2.99138e+07	3.25548e+07	3.23968e+07	4.20029e+07	4.35002e+07	2.69554e+07	2.3536e+07	2.88864e+07	2.5462e+07	1.96062e+07	2.42976e+07	3.70517e+07	2.47906e+07	-0.579748	0.0113065	0.204047	1.0783	2.503	190.055	-	-	-
M323T303_NEG	Uridine 5'-monophosphate	HMDB0000288	58-97-9	C00105	Nucleosides, nucleotides, and analogues	Pyrimidine nucleotides	Pyrimidine ribonucleotides	1.60676e+08	1.64672e+08	1.72174e+08	1.55808e+08	1.10204e+08	1.3098e+08	1.41955e+08	1.31145e+08	1.41763e+08	1.46217e+08	8.44164e+07	1.16052e+08	1.49085e+08	1.26925e+08	-0.232165	0.00208893	0.127172	1.04336	5.044	323.029	ko01100//Metabolic pathways;ko00240//Pyrimidine metabolism	Global and overview maps;Nucleotide metabolism	Metabolism
M203T19_NEG	4-hydroxy-4'-chlorobiphenyl	--	--	-	--	--	--	1.76043e+07	5.26488e+07	4.73995e+07	2.80676e+07	3.23906e+07	3.25748e+07	1.96023e+07	1.83695e+07	3.11211e+07	2.8165e+07	6.78938e+06	1.23841e+07	3.51143e+07	1.94053e+07	-0.85561	0.0435309	0.347988	1.03465	0.318	203.002	-	-	-
M337T20_2_NEG	Eplerenone hydroxy acid	--	--	-	--	--	--	6.30183e+07	5.54404e+07	5.43549e+07	3.40941e+07	8.33128e+07	6.33467e+07	9.49069e+07	5.97504e+07	6.84046e+07	7.1935e+07	9.57589e+07	6.52503e+07	5.89279e+07	7.6001e+07	0.367068	0.0356989	0.324491	1.02632	0.34	337.206	-	-	-
M300T124_NEG	N-Acetyl-D-Glucosamine 6-Phosphate	HMDB0002817	73495-11-1	C00357	Organic oxygen compounds	Organooxygen compounds	Carbohydrates and carbohydrate conjugates	3.00805e+07	3.03401e+07	3.34266e+07	3.05395e+07	2.40106e+07	2.79255e+07	1.9369e+07	1.61744e+07	2.2458e+07	2.17049e+07	1.72413e+07	1.6746e+07	2.93871e+07	1.89489e+07	-0.633067	0.000148583	0.0469523	1.02313	2.067	300.04	ko01100//Metabolic pathways;ko00520//Amino sugar and nucleotide sugar metabolism	Carbohydrate metabolism;Global and overview maps	Metabolism
M155T350_NEG	2-chlorobenzoic acid	HMDB0245065	-	C02357	Benzenoids	Benzene and substituted derivatives	Benzoic acids and derivatives	7.89984e+07	9.04415e+07	8.24777e+07	7.63501e+07	6.78779e+07	7.73653e+07	7.03893e+07	7.01482e+07	6.64795e+07	6.65872e+07	6.5964e+07	6.53238e+07	7.89185e+07	6.7482e+07	-0.22586	0.00690947	0.182362	1.00011	5.834	154.975	ko01120//Microbial metabolism in diverse environments	Global and overview maps	Metabolism
