# Supplementary material for: Immune, Oxidative, and Morphological Changes in the Livers of Tibetan Sheep after Feeding Resveratrol and β-Hydroxy-β-methyl Butyric Acid: A Transcriptome–Metabolome Integrative Analysis
Source: Int J Mol Sci. 2024 Sep 12;25(18):9865. doi: 10.3390/ijms25189865 (PMC11432669; doi:10.3390/ijms25189865)
Supplement: Supplementary file 1 [file ijms-25-09865-s001.zip › Table S4.xlsx]

## Sheet: POS H-vs-H-RES
index	H-1	H-2	H-3	H-4	H-5	H-6	H-RES-1	H-RES-2	H-RES-3	H-RES-4	H-RES-5	H-RES-6	control_mean	case_mean	log2_FC(case_mean/control_mean)	Pvalue	fdr	vip	MS2_name	RT	m/z	SuperClass	Class	SubClass	CAS	HMDB	C_ID	Pathway	KEGG_B_class	KEGG_A_class
M162T260_2_POS	2.42377e+10	2.50766e+10	2.52471e+10	2.44614e+10	2.22178e+10	2.33513e+10	2.25107e+10	2.26488e+10	2.17025e+10	2.20051e+10	2.01876e+10	2.18113e+10	2.40987e+10	2.1811e+10	-0.143899	0.00303081	0.0446262	17.8246	L-carnitine	4.336	162.112	Organic nitrogen compounds	Organonitrogen compounds	Quaternary ammonium salts	541-15-1	HMDB0000062	C00318	ko04976//Bile secretion;ko05415//Diabetic cardiomyopathy;ko04714//Thermogenesis	Cardiovascular disease;Digestive system;Environmental adaptation	Human Diseases;Organismal Systems
M258T285_5_POS	4.60059e+10	4.58095e+10	4.50848e+10	4.43963e+10	4.52882e+10	4.43171e+10	4.29991e+10	4.28394e+10	4.18301e+10	4.36231e+10	4.53221e+10	4.43276e+10	4.51503e+10	4.34903e+10	-0.0540425	0.0163083	0.1116	14.0953	Glycerophosphocholine	4.755	258.11	Lipids and lipid-like molecules	Glycerophospholipids	Glycerophosphocholines	-	HMDB0011290	C00670	ko00564//Glycerophospholipid metabolism;ko05231//Choline metabolism in cancer;ko00565//Ether lipid metabolism	Cancer: overview;Lipid metabolism	Human Diseases;Metabolism
M244T192_2_POS	5.56318e+09	7.13698e+09	6.90092e+09	6.37592e+09	7.70353e+09	7.20669e+09	8.23852e+09	7.88263e+09	8.22026e+09	8.3052e+09	8.15287e+09	8.23116e+09	6.81454e+09	8.17177e+09	0.262033	0.0014527	0.0295405	13.7561	N-acetyl-d-glucosamine	3.206	244.079	Organic oxygen compounds	Organooxygen compounds	Carbohydrates and carbohydrate conjugates	-	HMDB0244808	C00140	ko01100//Metabolic pathways;ko02010//ABC transporters;ko00520//Amino sugar and nucleotide sugar metabolism	Carbohydrate metabolism;Global and overview maps;Membrane transport	Environmental Information Processing;Metabolism
M118T204_3_POS	7.75283e+09	7.84741e+09	7.77781e+09	7.62726e+09	7.33402e+09	7.3054e+09	6.53125e+09	6.60879e+09	6.55525e+09	6.57466e+09	6.66718e+09	6.57705e+09	7.60745e+09	6.5857e+09	-0.208078	1.03647e-06	0.000441817	12.9693	Betaine	3.402	118.086	Organic acids and derivatives	Carboxylic acids and derivatives	Amino acids, peptides, and analogues	6915-17-9	HMDB0000043	C00719	ko01100//Metabolic pathways;ko02010//ABC transporters;ko00260//Glycine, serine and threonine metabolism	Amino acid metabolism;Global and overview maps;Membrane transport	Environmental Information Processing;Metabolism
M462T147_2_POS	4.92052e+08	5.51268e+08	5.49498e+08	5.48525e+08	1.28951e+09	9.0217e+08	1.90958e+09	1.87875e+09	1.9002e+09	1.83591e+09	1.06793e+09	1.56787e+09	7.22171e+08	1.69337e+09	1.22949	0.000402815	0.0139388	12.0153	Taurocholate	2.443	462.267	Lipids and lipid-like molecules	Steroids and steroid derivatives	Bile acids, alcohols and derivatives	-	HMDB0257923	C05122	ko01100//Metabolic pathways;ko04976//Bile secretion;ko00121//Secondary bile acid biosynthesis;ko00430//Taurine and hypotaurine metabolism;ko00120//Primary bile acid biosynthesis;ko04979//Cholesterol metabolism	Digestive system;Global and overview maps;Lipid metabolism;Metabolism of other amino acids	Metabolism;Organismal Systems
M137T167_3_POS	6.58502e+09	6.17749e+09	6.30634e+09	6.47056e+09	5.49062e+09	5.9497e+09	5.10804e+09	5.55785e+09	4.86693e+09	4.84239e+09	5.43255e+09	5.32926e+09	6.16329e+09	5.1895e+09	-0.248104	0.000727423	0.019878	11.9837	Hypoxanthine	2.781	137.046	Organoheterocyclic compounds	Imidazopyrimidines	Purines and purine derivatives	68-94-0	HMDB0000157	C00262	ko01100//Metabolic pathways;ko00230//Purine metabolism	Global and overview maps;Nucleotide metabolism	Metabolism
M233T379_2_POS	2.65016e+09	2.9322e+09	2.7079e+09	2.49845e+09	3.13956e+09	2.89395e+09	2.02878e+09	1.81384e+09	1.78335e+09	2.02983e+09	2.08001e+09	1.87903e+09	2.8037e+09	1.93581e+09	-0.5344	1.03704e-05	0.00164513	11.4602	Protriptyline	6.319	233.149	Benzenoids	Dibenzocycloheptenes	HASH(0x1ed69f0)	438-60-8	HMDB0014488	-	-	-	-
M112T312_POS	7.17872e+08	3.51601e+08	4.78507e+08	5.88702e+08	1.21958e+09	8.48286e+08	1.93809e+09	1.50606e+09	1.57657e+09	1.11554e+09	1.49628e+09	1.43712e+09	7.00758e+08	1.51161e+09	1.1091	0.000629696	0.0180982	10.8935	Histamine	5.194	112.087	Organic nitrogen compounds	Organonitrogen compounds	Amines	51-45-6	HMDB0000870	C00388	ko01100//Metabolic pathways;ko01110//Biosynthesis of secondary metabolites;ko04080//Neuroactive ligand-receptor interaction;ko01065//Biosynthesis of alkaloids derived from histidine and purine;ko04974//Protein digestion and absorption;ko00340//Histidine metabolism;ko04750//Inflammatory mediator regulation of TRP channels;ko04721//Synaptic vesicle cycle;ko04664//Fc epsilon RI signaling pathway;ko0…	Amino acid metabolism;Chemical structure transformation maps;Digestive system;Global and overview maps;Immune disease;Immune system;Nervous system;Sensory system;Signaling molecules and interaction;Target-based classification: G protein-coupled receptors	Drug Development;Environmental Information Processing;Human Diseases;Metabolism;Organismal Systems
M132T256_4_POS	7.36379e+09	6.86054e+09	5.56173e+09	5.11092e+09	6.28972e+09	6.87358e+09	5.45564e+09	5.75551e+09	4.09054e+09	5.42896e+09	5.54877e+09	5.16404e+09	6.34338e+09	5.24058e+09	-0.275525	0.0275464	0.15143	10.6447	Creatine	4.26	132.076	Organic acids and derivatives	Carboxylic acids and derivatives	Amino acids, peptides, and analogues	57-00-1	HMDB0000064	C00300	ko01100//Metabolic pathways;ko00260//Glycine, serine and threonine metabolism;ko00330//Arginine and proline metabolism	Amino acid metabolism;Global and overview maps	Metabolism
M260T313_1_POS	2.35608e+09	2.44222e+09	2.57928e+09	2.54027e+09	1.91058e+09	2.09239e+09	1.41876e+09	1.39182e+09	1.34971e+09	1.37544e+09	2.18786e+09	1.75632e+09	2.32014e+09	1.57999e+09	-0.554298	0.00167949	0.0318019	10.2664	Propranolol	5.208	260.172	Benzenoids	Naphthalenes	HASH(0x2203fb0)	525-66-6	HMDB0001849	-	-	-	-
M156T295_POS	5.4976e+09	5.47175e+09	5.57677e+09	5.71495e+09	5.20367e+09	5.69321e+09	4.73491e+09	5.06714e+09	4.8382e+09	4.74379e+09	5.06963e+09	4.98916e+09	5.52633e+09	4.90714e+09	-0.171438	9.40956e-05	0.00589424	9.61789	Histidine	4.909	156.077	Organic acids and derivatives	Carboxylic acids and derivatives	Amino acids, peptides, and analogues	71-00-1	HMDB0000177	-	-	-	-
M733T119_POS	1.23344e+09	1.70122e+09	1.14236e+09	1.40561e+09	1.12306e+09	1.14125e+09	6.67154e+08	8.362e+08	5.55537e+08	6.84814e+08	8.62995e+08	7.17573e+08	1.29116e+09	7.20712e+08	-0.841169	0.00026106	0.0109207	9.35588	1-oleoyl-2-myristoyl-sn-glycero-3-phosphocholine	1.986	732.553	Lipids and lipid-like molecules	Glycerophospholipids	Glycerophosphocholines	-	HMDB0008097	-	-	-	-
M544T132_2_POS	3.34532e+09	3.95918e+09	3.64956e+09	3.63198e+09	3.8775e+09	3.27882e+09	5.07576e+09	4.88763e+09	5.02616e+09	5.14683e+09	2.78256e+09	4.12693e+09	3.62373e+09	4.50765e+09	0.3149	0.0483701	0.212227	9.1529	1-oleoyl-sn-glycero-3-phosphocholine	2.205	544.339	Lipids and lipid-like molecules	Glycerophospholipids	Glycerophosphocholines	19420-56-5	HMDB0002815	-	-	-	-
M227T319_3_POS	2.70105e+09	3.06472e+09	2.91502e+09	2.75142e+09	2.27644e+09	2.38334e+09	2.2187e+09	2.16749e+09	2.31342e+09	2.37495e+09	1.72707e+09	2.02178e+09	2.682e+09	2.13724e+09	-0.327562	0.00594819	0.0636784	8.47836	L-carnosine	5.32	227.114	Organic acids and derivatives	Peptidomimetics	Hybrid peptides	305-84-0	HMDB0000033	C00386	ko01100//Metabolic pathways;ko00340//Histidine metabolism;ko00410//beta-Alanine metabolism	Amino acid metabolism;Global and overview maps;Metabolism of other amino acids	Metabolism
M454T148_POS	1.52592e+09	1.51889e+09	1.60898e+09	1.75716e+09	1.07928e+09	1.08381e+09	1.0881e+09	9.7898e+08	1.06738e+09	1.06249e+09	1.07376e+09	1.03087e+09	1.42901e+09	1.05026e+09	-0.444262	0.00868967	0.0792546	7.1501	Terfenadine	2.469	454.293	Benzenoids	Benzene and substituted derivatives	Diphenylmethanes	50679-08-8	HMDB0014486	-	-	-	-
M228T337_3_POS	5.05191e+07	4.12742e+07	5.15854e+07	5.52274e+07	5.80155e+07	6.32641e+07	4.25327e+08	5.57003e+08	5.04346e+08	3.95317e+08	1.03812e+08	3.65752e+08	5.33143e+07	3.91926e+08	2.87799	0.000375574	0.0133361	6.98521	N-octanoyl-l-homoserine lactone	5.614	228.171	Organic acids and derivatives	Carboxylic acids and derivatives	Amino acids, peptides, and analogues	-	HMDB0255213	-	-	-	-
M152T194_POS	1.41899e+09	1.26711e+09	1.39004e+09	1.33862e+09	9.67485e+08	1.16175e+09	9.16343e+08	1.04884e+09	8.44939e+08	8.54162e+08	9.2943e+08	9.30954e+08	1.25733e+09	9.20777e+08	-0.449441	0.00120513	0.026334	6.98098	Guanine	3.237	152.056	Organoheterocyclic compounds	Imidazopyrimidines	Purines and purine derivatives	73-40-5	HMDB0000132	C00242	ko01100//Metabolic pathways;ko00230//Purine metabolism	Global and overview maps;Nucleotide metabolism	Metabolism
M165T218_2_POS	3.50019e+09	4.2641e+09	4.3694e+09	3.97919e+09	3.87507e+09	3.91427e+09	3.74129e+09	3.79152e+09	3.69042e+09	3.58854e+09	2.95279e+09	3.53349e+09	3.9837e+09	3.54967e+09	-0.166424	0.0349738	0.175588	6.77786	3,4-Dihydroxyhydrocinnamic acid	3.641	165.052	Phenylpropanoids and polyketides	Phenylpropanoic acids	HASH(0x2d0cf20)	1078-61-1	HMDB0000423	C10447	ko00350//Tyrosine metabolism	Amino acid metabolism	Metabolism
M95T311_POS	2.9228e+08	1.66823e+08	1.84939e+08	1.62138e+08	4.6492e+08	3.32283e+08	5.29984e+08	5.593e+08	6.49275e+08	4.19725e+08	5.58771e+08	5.03293e+08	2.67231e+08	5.36725e+08	1.0061	0.000894953	0.0222645	6.35224	Phenol	5.185	95.0603	Benzenoids	Phenols	Benzenetriols and derivatives	87-66-1	HMDB0013674	-	-	-	-
M160T287_POS	3.49325e+08	3.66134e+08	3.63999e+08	3.73731e+08	2.74005e+08	3.00464e+08	6.76901e+08	6.918e+08	6.68358e+08	6.72176e+08	3.85564e+08	5.71726e+08	3.37943e+08	6.11088e+08	0.8546	0.000330679	0.0122032	6.17781	5-aminovaleric acid betaine	4.777	160.133	--	--	--	--	--	-	-	-	-
M464T120_POS	1.10058e+08	1.26477e+08	1.29635e+08	1.50342e+08	2.06658e+08	1.6541e+08	4.38553e+08	4.8443e+08	4.79969e+08	4.16357e+08	1.7363e+08	3.65795e+08	1.48097e+08	3.93122e+08	1.40844	0.000575323	0.0170159	5.92923	Tauroursodeoxycholic acid	1.998	464.283	Lipids and lipid-like molecules	Steroids and steroid derivatives	Bile acids, alcohols and derivatives	14605-22-2	HMDB0000874	-	-	-	-
M542T134_POS	4.18857e+08	4.74893e+08	4.6942e+08	4.4741e+08	5.04063e+08	4.09646e+08	7.58622e+08	7.47311e+08	8.18704e+08	8.45667e+08	4.33622e+08	6.49784e+08	4.54048e+08	7.08952e+08	0.642841	0.00242464	0.0390726	5.7882	Vinblastine	2.227	542.323	Organic acids and derivatives	Carboxylic acids and derivatives	Amino acids, peptides, and analogues	865-21-4	HMDB0014710	C07201	ko01110//Biosynthesis of secondary metabolites;ko04976//Bile secretion;ko01063//Biosynthesis of alkaloids derived from shikimate pathway	Chemical structure transformation maps;Digestive system;Global and overview maps	Metabolism;Organismal Systems
M704T135_POS	7.28463e+08	4.91483e+08	4.00091e+08	2.67329e+08	1.07699e+09	6.585e+08	3.0412e+08	1.86317e+08	1.70728e+08	2.73437e+08	4.74818e+08	2.04047e+08	6.0381e+08	2.68911e+08	-1.16696	0.0237342	0.137923	5.68505	Palmitoyl sphingomyelin	2.257	703.575	Lipids and lipid-like molecules	Sphingolipids	Phosphosphingolipids	6254-89-3	HMDB0010169	-	-	-	-
M204T237_POS	6.55295e+07	6.52191e+07	7.16661e+07	6.96782e+07	1.28943e+08	9.88437e+07	3.19736e+08	3.15514e+08	2.90737e+08	3.20843e+08	1.6902e+08	2.61428e+08	8.33132e+07	2.79546e+08	1.74647	2.07803e-05	0.00253832	5.51894	Acetylcarnitine	3.955	204.134	Lipids and lipid-like molecules	Fatty Acyls	Fatty acid esters	-	HMDB0240773	C02571	ko04931//Insulin resistance	Endocrine and metabolic disease	Human Diseases
M148T289_POS	1.69219e+09	1.6246e+09	1.62921e+09	1.69786e+09	1.9716e+09	1.77511e+09	2.01804e+09	1.9564e+09	1.8984e+09	1.91403e+09	1.93652e+09	2.0039e+09	1.73176e+09	1.95455e+09	0.174596	0.00275525	0.0420692	5.50318	Glutamic acid	4.823	148.06	Organic acids and derivatives	Carboxylic acids and derivatives	Amino acids, peptides, and analogues	-	HMDB0060475	C00302	ko01100//Metabolic pathways	Global and overview maps	Metabolism
M220T195_POS	1.44584e+09	1.56302e+09	1.61234e+09	1.78193e+09	1.86842e+09	1.73424e+09	1.28964e+09	1.34179e+09	1.28686e+09	1.30517e+09	1.67488e+09	1.49629e+09	1.66763e+09	1.3991e+09	-0.253299	0.0137504	0.10106	5.48034	Pantothenate	3.257	220.118	Organic acids and derivatives	Carboxylic acids and derivatives	Amino acids, peptides, and analogues	-	HMDB0250782	C00864	ko01100//Metabolic pathways;ko01110//Biosynthesis of secondary metabolites;ko04977//Vitamin digestion and absorption;ko00410//beta-Alanine metabolism;ko00770//Pantothenate and CoA biosynthesis	Digestive system;Global and overview maps;Metabolism of cofactors and vitamins;Metabolism of other amino acids	Metabolism;Organismal Systems
M306T194_1_POS	1.04799e+09	1.0578e+09	1.02228e+09	9.52041e+08	9.06016e+08	1.03412e+09	8.59247e+08	8.33973e+08	7.45351e+08	7.87979e+08	8.29217e+08	8.03e+08	1.00338e+09	8.09794e+08	-0.309235	6.72993e-05	0.00520292	5.42812	His-Lys	3.237	306.081	Organic acids and derivatives	Carboxylic acids and derivatives	Amino acids, peptides, and analogues	-	HMDB0253180	C00387	ko01100//Metabolic pathways;ko02010//ABC transporters;ko00230//Purine metabolism	Global and overview maps;Membrane transport;Nucleotide metabolism	Environmental Information Processing;Metabolism
M263T174_1_POS	7.00464e+08	5.024e+08	5.49887e+08	5.87097e+08	3.77664e+08	4.28035e+08	8.24172e+08	8.61689e+08	8.42484e+08	7.51395e+08	5.58164e+08	7.46233e+08	5.24258e+08	7.64023e+08	0.543339	0.00442031	0.0543663	5.37147	Phe-pro	2.897	263.139	Organic acids and derivatives	Carboxylic acids and derivatives	Amino acids, peptides, and analogues	7669-65-0	HMDB0011177	-	-	-	-
M339T26_2_POS	3.99991e+08	5.13188e+08	4.39407e+08	3.52494e+08	4.93784e+08	4.91633e+08	7.34576e+08	6.21036e+08	5.69285e+08	8.45156e+08	6.22906e+08	5.79955e+08	4.48416e+08	6.62152e+08	0.562325	0.00178226	0.0327373	5.33467	1,2-dioleoyl-sn-glycerol	0.434	339.289	--	--	--	--	--	-	-	-	-
M136T219_POS	2.07288e+09	2.47107e+09	2.50482e+09	2.27106e+09	2.2652e+09	2.26435e+09	2.17815e+09	2.17999e+09	2.1365e+09	2.08284e+09	1.71349e+09	2.06473e+09	2.30823e+09	2.05928e+09	-0.164643	0.0276824	0.151869	5.2019	O-phosphotyrosine	3.642	136.076	Organic acids and derivatives	Carboxylic acids and derivatives	Amino acids, peptides, and analogues	-	HMDB0006049	-	-	-	-
M468T148_POS	5.28222e+08	5.6889e+08	5.25389e+08	5.37022e+08	3.89238e+08	4.12214e+08	3.01737e+08	3.02544e+08	3.14982e+08	3.28591e+08	3.68687e+08	3.23641e+08	4.93496e+08	3.23364e+08	-0.609881	0.000323338	0.0120414	5.11035	Delsoline	2.464	468.308	--	--	--	--	--	-	-	-	-
M147T456_POS	2.04238e+09	1.69586e+09	1.84056e+09	1.88811e+09	1.68582e+09	1.99731e+09	1.72541e+09	1.49273e+09	1.49691e+09	1.70311e+09	1.75577e+09	1.62521e+09	1.85834e+09	1.63319e+09	-0.186321	0.0150812	0.106546	5.00586	DL-Lysine	7.603	147.113	--	--	--	--	--	-	-	-	-
M494T143_POS	1.08842e+09	1.5703e+09	1.14046e+09	1.09068e+09	1.37812e+09	1.32599e+09	1.07769e+09	1.10936e+09	1.07955e+09	1.07882e+09	7.31949e+08	1.02637e+09	1.26566e+09	1.01729e+09	-0.315164	0.0296381	0.15823	4.99794	Tiamulin	2.378	494.324	--	--	--	--	--	-	-	-	-
M118T262_POS	3.40667e+08	3.62154e+08	3.51817e+08	4.04603e+08	3.86811e+08	3.72415e+08	2.03612e+08	1.80337e+08	1.98484e+08	2.05356e+08	2.69415e+08	2.17849e+08	3.69744e+08	2.12509e+08	-0.799006	1.54103e-06	0.000570415	4.99572	Carbetamide	4.373	118.086	--	--	--	--	--	-	-	-	-
M130T456_1_POS	2.00443e+09	1.91287e+09	2.06985e+09	2.37946e+09	1.90096e+09	1.97818e+09	1.68433e+09	1.69338e+09	1.86501e+09	1.68069e+09	2.05087e+09	1.9007e+09	2.04096e+09	1.8125e+09	-0.171269	0.037372	0.182381	4.92626	L-pipecolic acid	7.603	130.086	Organic acids and derivatives	Carboxylic acids and derivatives	Amino acids, peptides, and analogues	3105-95-1	HMDB0000716	C00408	ko01100//Metabolic pathways;ko01110//Biosynthesis of secondary metabolites;ko01060//Biosynthesis of plant secondary metabolites;ko01064//Biosynthesis of alkaloids derived from ornithine, lysine and nicotinic acid;ko00310//Lysine degradation	Amino acid metabolism;Chemical structure transformation maps;Global and overview maps	Metabolism
M277T230_2_POS	1.0308e+09	1.37741e+09	1.14764e+09	1.24774e+09	8.9272e+08	1.60983e+09	9.14542e+08	9.58537e+08	1.11077e+09	9.01767e+08	9.71132e+08	8.90645e+08	1.21769e+09	9.57898e+08	-0.346203	0.0388922	0.186741	4.88081	Gamma-l-glutamyl-l-glutamic acid	3.829	277.089	Organic acids and derivatives	Carboxylic acids and derivatives	Amino acids, peptides, and analogues	1116-22-9	HMDB0011737	-	-	-	-
M132T197_POS	3.74575e+09	3.72224e+09	3.75281e+09	3.79024e+09	3.5462e+09	3.5431e+09	3.47025e+09	3.51242e+09	3.49252e+09	3.49127e+09	3.53221e+09	3.59269e+09	3.68339e+09	3.51523e+09	-0.067416	0.00579763	0.0626558	4.82336	DL-isoleucine	3.29	132.102	--	--	--	--	--	C00407	ko01100//Metabolic pathways;ko01110//Biosynthesis of secondary metabolites;ko01060//Biosynthesis of plant secondary metabolites;ko02010//ABC transporters;ko01230//Biosynthesis of amino acids;ko01064//Biosynthesis of alkaloids derived from ornithine, lysine and nicotinic acid;ko01210//2-Oxocarboxylic acid metabolism;ko05230//Central carbon metabolism in cancer;ko04974//Protein digestion and absorp…	Amino acid metabolism;Cancer: overview;Chemical structure transformation maps;Digestive system;Global and overview maps;Infectious disease: bacterial;Membrane transport;Translation	Environmental Information Processing;Genetic Information Processing;Human Diseases;Metabolism;Organismal Systems
M533T147_1_POS	8.04748e+07	8.21725e+07	9.14585e+07	8.85844e+07	2.19044e+08	1.43961e+08	3.13598e+08	3.04398e+08	3.03087e+08	2.98814e+08	1.74535e+08	2.56791e+08	1.17616e+08	2.75204e+08	1.22642	0.000503403	0.0160132	4.81971	(6r)-2-hydroxy-2-methyl-6-((3r,5s,7r,8r,9s,10s,12s,13r,14s,17r)-3,7,12-trihydroxy-10,13-dimethylhexadecahydro-1h-cyclopenta[a]phenanthren-17-yl)heptyl hydrogen sulfate	2.443	533.325	--	--	--	--	--	-	-	-	-
M235T243_1_POS	2.71618e+08	3.09181e+08	3.35456e+08	5.09435e+08	6.57671e+08	5.86194e+08	1.87311e+08	1.84198e+08	1.96368e+08	1.89328e+08	3.445e+08	2.76207e+08	4.44926e+08	2.29652e+08	-0.954115	0.0127514	0.0973489	4.77097	Perseitol	4.053	235.079	Organic oxygen compounds	Organooxygen compounds	Carbohydrates and carbohydrate conjugates	527-06-0	HMDB0033750	-	-	-	-
M146T281_POS	2.9573e+08	3.20452e+08	3.27636e+08	3.1424e+08	4.98712e+08	3.91281e+08	5.18944e+08	4.95955e+08	4.96281e+08	4.97026e+08	5.35643e+08	5.33021e+08	3.58009e+08	5.12812e+08	0.518435	0.000690908	0.0192681	4.75516	Acetylcholine	4.675	146.118	Organic nitrogen compounds	Organonitrogen compounds	Quaternary ammonium salts	51-84-3	HMDB0000895	C01996	ko04976//Bile secretion;ko04080//Neuroactive ligand-receptor interaction;ko04742//Taste transduction;ko00564//Glycerophospholipid metabolism;ko04024//cAMP signaling pathway;ko05022//Pathways of neurodegeneration - multiple diseases;ko04721//Synaptic vesicle cycle;ko04911//Insulin secretion;ko04725//Cholinergic synapse;ko04971//Gastric acid secretion;ko04970//Salivary secretion;ko04972//Pancreatic…	Cell motility;Digestive system;Endocrine system;Lipid metabolism;Nervous system;Neurodegenerative disease;Sensory system;Signal transduction;Signaling molecules and interaction;Substance dependence	Cellular Processes;Environmental Information Processing;Human Diseases;Metabolism;Organismal Systems
M328T182_1_POS	3.187e+08	1.94829e+08	2.10854e+08	1.55508e+08	1.44813e+08	1.57402e+08	4.33058e+08	4.63196e+08	3.85205e+08	3.68526e+08	1.96507e+08	3.15484e+08	1.97018e+08	3.60329e+08	0.87099	0.00601485	0.0640149	4.44219	Diprotin b	3.028	328.223	--	--	--	--	--	-	-	-	-
M372T293_1_POS	2.7083e+07	2.12095e+08	2.5597e+08	3.00675e+07	1.27038e+08	8.97249e+07	3.37672e+08	3.79324e+08	3.63288e+08	3.96965e+08	4.53388e+07	2.39135e+08	1.23663e+08	2.9362e+08	1.24754	0.0292157	0.156797	4.19102	Fentrazamide	4.886	372.142	Organoheterocyclic compounds	Azoles	Tetrazoles	-	HMDB0252229	-	-	-	-
M241T328_2_POS	2.32748e+08	2.59092e+08	2.61167e+08	2.52166e+08	2.74522e+08	2.47206e+08	4.8111e+08	4.50877e+08	4.41026e+08	4.63985e+08	2.1098e+08	3.39021e+08	2.54483e+08	3.97833e+08	0.644593	0.00752873	0.0723234	4.16483	.beta.-Ala-3-Methyl-His	5.465	241.13	--	--	--	--	--	C01262	ko01100//Metabolic pathways;ko00340//Histidine metabolism;ko00410//beta-Alanine metabolism	Amino acid metabolism;Global and overview maps;Metabolism of other amino acids	Metabolism
M132T253_POS	1.98461e+08	1.92247e+08	1.91315e+08	2.10875e+08	1.94282e+08	1.97672e+08	2.77083e+08	2.93761e+08	2.91342e+08	2.74993e+08	4.10114e+08	3.3817e+08	1.97475e+08	3.14244e+08	0.670213	0.00028986	0.0115242	4.06928	6-aminocaproic acid	4.212	132.102	Lipids and lipid-like molecules	Fatty Acyls	Fatty acids and conjugates	60-32-2	HMDB0001901	C02378	ko01100//Metabolic pathways;ko01120//Microbial metabolism in diverse environments	Global and overview maps	Metabolism
M422T325_POS	2.64269e+08	2.59306e+08	2.93684e+08	3.05348e+08	2.39866e+08	2.46613e+08	1.66819e+08	1.72144e+08	1.71556e+08	1.44178e+08	1.58678e+08	1.81979e+08	2.68181e+08	1.65892e+08	-0.692959	6.23562e-06	0.00121678	4.05898	4-ohe2-1-n3ade	5.421	422.225	--	--	--	--	--	-	-	-	-
M72T220_POS	2.33815e+09	2.34596e+09	2.32752e+09	2.36439e+09	2.27978e+09	2.29082e+09	2.19435e+09	2.13952e+09	2.20229e+09	2.20122e+09	2.30082e+09	2.22465e+09	2.32444e+09	2.21048e+09	-0.0725237	0.00113317	0.0256327	4.02764	1,2-diamino-2-methylpropane	3.664	72.0807	--	--	--	--	--	-	-	-	-
M170T460_POS	1.16274e+08	6.33828e+07	1.18317e+08	1.97209e+08	1.27759e+08	1.75579e+08	3.79234e+08	2.54468e+08	2.85181e+08	3.79716e+08	1.50077e+08	1.54108e+08	1.33087e+08	2.67131e+08	1.00518	0.0154765	0.108327	3.91891	1-Methylhistidine	7.673	170.094	Organic acids and derivatives	Carboxylic acids and derivatives	Amino acids, peptides, and analogues	332-80-9	HMDB0000001	C01152	ko01100//Metabolic pathways;ko00340//Histidine metabolism	Amino acid metabolism;Global and overview maps	Metabolism
M259T285_2_POS	4.03535e+09	4.06405e+09	4.0035e+09	3.92481e+09	4.01348e+09	3.93688e+09	3.84623e+09	3.7999e+09	3.74967e+09	3.87056e+09	4.02561e+09	3.94376e+09	3.99635e+09	3.87262e+09	-0.0453716	0.0237081	0.137837	3.76122	(2r)-8-ethyl-7-hydroxy-5-methoxy-2-methyl-2,3-dihydrochromen-4-one	4.755	259.113	--	--	--	--	--	-	-	-	-
M228T216_POS	1.88599e+08	2.4239e+08	2.43801e+08	2.24158e+08	2.30345e+08	2.27491e+08	3.38819e+08	3.21963e+08	3.26503e+08	3.29983e+08	2.62869e+08	3.19527e+08	2.26131e+08	3.16611e+08	0.485554	6.37687e-05	0.00496137	3.66402	Benz[a]anthracene	3.608	228.098	Benzenoids	Phenanthrenes and derivatives	HASH(0x24127f0)	-	HMDB0248969	-	-	-	-
M129T264_POS	4.47746e+08	4.77186e+08	4.87808e+08	4.44121e+08	3.62931e+08	3.95009e+08	3.37987e+08	3.44312e+08	3.04325e+08	3.37521e+08	3.89566e+08	3.67358e+08	4.358e+08	3.46845e+08	-0.329376	0.00309598	0.0451282	3.55232	Dulcitol	4.402	129.066	Organic oxygen compounds	Organooxygen compounds	Carbohydrates and carbohydrate conjugates	488-45-9	HMDB0011632	C01697	ko01100//Metabolic pathways;ko00052//Galactose metabolism	Carbohydrate metabolism;Global and overview maps	Metabolism
M215T191_1_POS	9.26201e+08	6.57319e+08	6.82998e+08	7.63703e+08	4.98344e+08	5.64644e+08	8.69942e+08	8.89323e+08	8.06705e+08	7.76056e+08	7.92443e+08	8.37344e+08	6.82202e+08	8.28636e+08	0.280539	0.0462846	0.206619	3.54808	Benzoic acid, 4-[[(5,6,7,8-tetrahydro-5,5,8,8-tetramethyl-2-naphthalenyl)carbonyl]amino]-	3.186	215.139	--	--	--	--	--	-	-	-	-
M365T296_POS	2.10231e+07	459930	2.47328e+07	2.52356e+07	4.18968e+07	3.31802e+07	1.42045e+08	9.80904e+07	9.84425e+07	1.50245e+08	5.73667e+07	1.15648e+08	2.44214e+07	1.10306e+08	2.1753	0.000185076	0.00883086	3.54499	Maltose	4.93	365.105	Organic oxygen compounds	Organooxygen compounds	Carbohydrates and carbohydrate conjugates	-	HMDB0246552	C00208	ko01100//Metabolic pathways;ko01110//Biosynthesis of secondary metabolites;ko02010//ABC transporters;ko04742//Taste transduction;ko00500//Starch and sucrose metabolism;ko04973//Carbohydrate digestion and absorption	Carbohydrate metabolism;Digestive system;Global and overview maps;Membrane transport;Sensory system	Environmental Information Processing;Metabolism;Organismal Systems
M747T119_POS	3.7124e+08	3.60121e+08	3.18884e+08	2.87638e+08	3.76009e+08	3.46805e+08	2.93024e+08	2.15545e+08	1.88029e+08	2.76786e+08	2.68091e+08	2.65725e+08	3.43449e+08	2.512e+08	-0.451261	0.00163701	0.0314451	3.51028	1-stearoyl-2-oleoyl-sn-glycero-3-phosphoethanolamine	1.977	746.569	Lipids and lipid-like molecules	Glycerophospholipids	Glycerophosphoethanolamines	6418-95-7	HMDB0008993	-	-	-	-
M72T474_POS	2.53152e+08	2.66918e+08	2.74009e+08	2.75349e+08	2.18901e+08	2.40578e+08	1.86007e+08	1.83886e+08	1.85773e+08	1.80637e+08	1.84431e+08	1.87533e+08	2.54818e+08	1.84711e+08	-0.464193	1.56729e-05	0.00217551	3.35767	Pyrrolidine	7.904	72.0807	Organoheterocyclic compounds	Pyrrolidines	HASH(0x282efc0)	123-75-1	HMDB0031641	-	-	-	-
M290T291_3_POS	3.51511e+08	3.71503e+08	3.6932e+08	3.74605e+08	3.70057e+08	3.61057e+08	3.18483e+08	3.17215e+08	3.00792e+08	3.0436e+08	1.50656e+08	2.55559e+08	3.66342e+08	2.74511e+08	-0.41633	0.00635237	0.0658914	3.35027	(-)-atropine	4.853	290.16	--	--	--	--	--	C02046	ko01100//Metabolic pathways;ko01110//Biosynthesis of secondary metabolites;ko01064//Biosynthesis of alkaloids derived from ornithine, lysine and nicotinic acid	Chemical structure transformation maps;Global and overview maps	Metabolism
M205T311_POS	5.8124e+07	6.43937e+07	6.37623e+07	5.8789e+07	1.04785e+08	8.21323e+07	1.59427e+08	1.59434e+08	1.66739e+08	1.84023e+08	8.4763e+07	1.42275e+08	7.19977e+07	1.49444e+08	1.05358	0.000655615	0.0185378	3.3443	Levamisole	5.186	205.082	Organoheterocyclic compounds	Imidazothiazoles	HASH(0x1ed9fb8)	14769-73-4	HMDB0014986	-	-	-	-
M295T30_2_POS	3.23477e+07	3.57348e+07	7.18464e+07	9.71199e+06	3.49192e+07	3.72041e+07	1.6012e+08	1.55889e+08	2.13052e+08	1.67062e+08	1.11009e+07	6.7672e+07	3.69607e+07	1.29149e+08	1.80498	0.0152365	0.107332	3.30061	13-keto-9z,11e-octadecadienoic acid	0.497	295.227	Lipids and lipid-like molecules	Fatty Acyls	Lineolic acids and derivatives	-	HMDB0004668	C14765	ko00591//Linoleic acid metabolism	Lipid metabolism	Metabolism
M291T363_2_POS	4.76846e+08	4.07222e+08	4.02743e+08	3.66099e+08	2.50312e+08	2.91524e+08	2.97743e+08	3.11181e+08	2.86464e+08	2.78676e+08	2.06869e+08	2.56413e+08	3.65791e+08	2.72891e+08	-0.422694	0.0310771	0.162573	3.24736	Argininosuccinic acid	6.052	291.13	Organic acids and derivatives	Carboxylic acids and derivatives	Amino acids, peptides, and analogues	2387-71-5	HMDB0000052	C03406	ko01100//Metabolic pathways;ko01110//Biosynthesis of secondary metabolites;ko01230//Biosynthesis of amino acids;ko00250//Alanine, aspartate and glutamate metabolism;ko00220//Arginine biosynthesis	Amino acid metabolism;Global and overview maps	Metabolism
M260T474_2_POS	4.79674e+08	5.1942e+08	5.44433e+08	5.22181e+08	6.20881e+08	5.55381e+08	4.7313e+08	4.56315e+08	4.59837e+08	4.45735e+08	4.41613e+08	4.63097e+08	5.40328e+08	4.56621e+08	-0.242838	0.00179302	0.032787	3.24466	Lys-Leu	7.894	260.197	Organic acids and derivatives	Carboxylic acids and derivatives	Amino acids, peptides, and analogues	7369-79-1	HMDB0028955	-	-	-	-
M147T219_POS	7.21302e+08	8.77671e+08	8.84956e+08	7.93001e+08	7.98208e+08	8.12041e+08	7.65435e+08	7.5713e+08	7.49051e+08	7.39485e+08	6.26906e+08	7.24292e+08	8.1453e+08	7.2705e+08	-0.163913	0.0222064	0.133753	3.11331	Naringenin	3.642	147.044	Phenylpropanoids and polyketides	Flavonoids	Flavans	480-41-1	HMDB0002670	C00509	ko01100//Metabolic pathways;ko01110//Biosynthesis of secondary metabolites;ko01061//Biosynthesis of phenylpropanoids	Chemical structure transformation maps;Global and overview maps	Metabolism
M835T115_POS	8.11704e+08	8.12606e+08	7.08678e+08	6.80474e+08	9.46445e+08	8.0664e+08	9.14429e+08	8.97065e+08	8.68898e+08	9.15402e+08	8.76546e+08	8.39231e+08	7.94424e+08	8.85262e+08	0.156194	0.0475957	0.210493	3.10786	1-docosahexaenoyl-2-stearoyl-sn-glycero-3-phosphocholine	1.911	834.6	Lipids and lipid-like molecules	Glycerophospholipids	Glycerophosphocholines	-	HMDB0008727	-	-	-	-
M126T289_POS	2.64127e+07	5.69948e+07	2.013e+07	6.52604e+07	9.22769e+07	8.5378e+07	9.17019e+07	8.69525e+07	2.81151e+08	7.96059e+07	9.75336e+07	1.9559e+08	5.77421e+07	1.38756e+08	1.26485	0.0461033	0.206147	2.98042	1-methylhistamine	4.82	126.103	Organic nitrogen compounds	Organonitrogen compounds	Amines	501-75-7	HMDB0000898	C05127	ko01100//Metabolic pathways;ko00340//Histidine metabolism	Amino acid metabolism;Global and overview maps	Metabolism
M448T131_POS	1.67888e+08	2.25226e+08	2.19453e+08	1.78154e+08	1.81998e+08	1.74838e+08	1.14989e+08	1.34147e+08	1.41696e+08	1.21398e+08	1.49018e+08	1.33115e+08	1.9126e+08	1.32394e+08	-0.530695	0.000388808	0.0135009	2.92862	3-[(cholamidopropyl)dimethylammonio]-1-propanesulfonate	2.182	448.342	--	--	--	--	--	-	-	-	-
M205T417_1_POS	6.74261e+08	7.10561e+08	7.53193e+08	7.54817e+08	6.62068e+08	6.40033e+08	7.75605e+08	7.58962e+08	7.59741e+08	7.16556e+08	8.52837e+08	8.42356e+08	6.99156e+08	7.84343e+08	0.165871	0.015426	0.108177	2.91415	Oxymetazoline	6.956	205.155	Benzenoids	Benzene and substituted derivatives	Xylenes	1491-59-4	HMDB0015070	-	-	-	-
M345T317_POS	2.63224e+07	3.29615e+07	3.02146e+07	4.15487e+07	5.04499e+07	3.7843e+07	9.13254e+07	9.60018e+07	1.03915e+08	8.98049e+07	6.16902e+07	9.19418e+07	3.65567e+07	8.91132e+07	1.2855	1.70406e-05	0.00226861	2.86494	Nevadensin	5.288	345.106	Phenylpropanoids and polyketides	Flavonoids	O-methylated flavonoids	-	HMDB0255572	-	-	-	-
M223T328_POS	9.90855e+07	1.09033e+08	1.08306e+08	1.07529e+08	1.16955e+08	1.09257e+08	2.03147e+08	1.96273e+08	1.90091e+08	2.00516e+08	9.10326e+07	1.5039e+08	1.08361e+08	1.71908e+08	0.665799	0.00571727	0.0623455	2.81108	1-methyl-3-isobutylxanthine	5.473	223.119	Organoheterocyclic compounds	Imidazopyrimidines	Purines and purine derivatives	-	HMDB0245912	-	-	-	-
M277T30_1_POS	5.09595e+07	8.78112e+07	8.24149e+07	7.11317e+07	8.40732e+07	7.56536e+07	1.4321e+08	1.34014e+08	1.70132e+08	1.38598e+08	7.28112e+07	1.45005e+08	7.53407e+07	1.33962e+08	0.830319	0.00218835	0.0369865	2.80409	9-oxo-10(e),12(e)-octadecadienoic acid	0.506	277.216	--	--	--	--	--	-	-	-	-
M237T175_POS	805227	2.50346e+06	2.81412e+06	2.41568e+06	74899.4	869971	6.23567e+07	6.59048e+07	6.99408e+07	8.19535e+07	1.17124e+07	4.10235e+07	1.58056e+06	5.5482e+07	5.13351	0.000389056	0.0135009	2.77505	Fenpiclonil	2.922	237.023	--	--	--	--	--	-	-	-	-
M650T127_POS	9.70753e+06	2.76779e+07	2.46314e+07	9.78594e+06	2.64243e+07	1.45177e+07	7.7022e+07	1.0581e+08	1.14102e+08	1.16451e+08	9.92251e+06	5.49043e+07	1.87908e+07	7.97019e+07	2.08459	0.00567839	0.0623195	2.77292	(1s,2r,4as,6ar,6br,10s,12ar,14bs)-1,2,6b,9,9,12a-hexamethyl-10-[(2r,3r,4s,5s,6r)-3,4,5-trihydroxy-6-methyloxan-2-yl]oxy-2,3,4,5,6,6a,7,8,8a,10,11,12,13,14b-tetradecahydro-1h-picene-4a,6a-dicarboxylic acid	2.117	650.439	--	--	--	--	--	-	-	-	-
M119T219_POS	5.54631e+08	6.73308e+08	6.75044e+08	5.98892e+08	6.10142e+08	6.12439e+08	5.79847e+08	5.85583e+08	5.69337e+08	5.63057e+08	4.80542e+08	5.48968e+08	6.20743e+08	5.54556e+08	-0.162663	0.0226474	0.135607	2.71223	4-methylhippuric acid	3.642	119.049	Benzenoids	Benzene and substituted derivatives	Benzoic acids and derivatives	27115-50-0	HMDB0013292	-	-	-	-
M194T220_1_POS	4.34199e+07	5.29245e+07	4.6669e+07	4.4467e+07	6.43366e+07	4.99853e+07	1.0882e+08	1.01842e+08	9.70289e+07	9.66146e+07	8.23847e+07	9.30754e+07	5.03004e+07	9.66276e+07	0.941866	2.18137e-06	0.0007117	2.71173	8-(trifluoromethyl)quinolin-4-ol	3.665	194.048	--	--	--	--	--	-	-	-	-
M282T266_POS	3.80047e+08	3.7393e+08	3.61901e+08	3.40806e+08	3.93796e+08	3.58805e+08	4.22617e+08	4.22529e+08	4.05856e+08	4.03447e+08	4.18548e+08	4.35338e+08	3.68214e+08	4.18056e+08	0.18315	0.000239923	0.0103924	2.68631	1-naphthalenesulfonic acid, 8-(phenylamino)-	4.429	282.05	--	--	--	--	--	-	-	-	-
M400T281_POS	9.05689e+06	6.89205e+07	7.98245e+07	8.57067e+06	3.4849e+07	2.51845e+07	1.20623e+08	1.32013e+08	1.29959e+08	1.31595e+08	1.33166e+07	8.35683e+07	3.77344e+07	1.01846e+08	1.43244	0.0186921	0.121127	2.64681	Colchicine	4.689	400.173	Hydrocarbon derivatives	Tropones	HASH(0x1f29aa8)	64-86-8	HMDB0015466	C07592	ko01110//Biosynthesis of secondary metabolites;ko01063//Biosynthesis of alkaloids derived from shikimate pathway	Chemical structure transformation maps;Global and overview maps	Metabolism
M188T55_POS	2.22935e+07	5.06614e+07	5.66977e+07	4.71804e+07	1.74328e+07	1.57087e+07	9.4196e+07	1.25131e+08	1.70688e+08	1.50821e+08	1.53284e+07	4.84649e+07	3.49958e+07	1.00772e+08	1.52584	0.0282729	0.153969	2.6316	Atrazine desethyl	0.924	188.067	Organoheterocyclic compounds	Triazines	Aminotriazines	6190-65-4	HMDB0033249	C06559	ko01120//Microbial metabolism in diverse environments	Global and overview maps	Metabolism
M465T193_POS	1.36541e+08	1.37957e+08	1.23537e+08	1.14995e+08	1.12677e+08	1.19613e+08	8.86087e+07	7.83928e+07	8.32854e+07	8.55346e+07	7.05081e+07	8.12471e+07	1.2422e+08	8.12628e+07	-0.612232	7.49683e-06	0.00138403	2.59918	N-acetylglucosamine	3.214	465.169	Organic oxygen compounds	Organooxygen compounds	Carbohydrates and carbohydrate conjugates	14131-68-1	HMDB0000803	-	-	-	-
M170T339_1_POS	9.22672e+07	9.34331e+07	1.00779e+08	1.02295e+08	1.13405e+08	1.02782e+08	1.64047e+08	1.75539e+08	1.78761e+08	1.54569e+08	9.26181e+07	1.44323e+08	1.00827e+08	1.51643e+08	0.588794	0.00335322	0.0468261	2.58925	2-methoxy-5-nitrophenol	5.648	170.058	--	--	--	--	--	-	-	-	-
M719T119_1_POS	1.24536e+08	1.11522e+08	9.23342e+07	7.49988e+07	8.97921e+07	9.38178e+07	6.47978e+07	4.0099e+07	3.85583e+07	5.43316e+07	6.22172e+07	5.49826e+07	9.78335e+07	5.24977e+07	-0.898073	0.000313384	0.0119859	2.56122	1-palmitoyl-2-oleoyl-sn-glycero-3-phosphoethanolamine	1.988	718.538	Lipids and lipid-like molecules	Glycerophospholipids	Glycerophosphoethanolamines	26662-94-2	HMDB0008927	-	-	-	-
M348T295_POS	1.38385e+08	1.55649e+08	1.65923e+08	1.43612e+08	1.32349e+08	1.23486e+08	2.29212e+08	2.26332e+08	2.23925e+08	2.34438e+08	1.1439e+08	1.86621e+08	1.43234e+08	2.02486e+08	0.499452	0.0141554	0.102354	2.553	Adenosine 2'-monophosphate	4.92	348.07	--	--	--	--	--	-	-	-	-
M109T292_POS	4.21474e+07	1.43158e+07	2.69656e+07	3.99043e+07	9.71145e+07	5.16632e+07	1.15669e+08	1.12053e+08	1.50607e+08	1.12548e+08	4.94773e+07	5.27509e+07	4.53518e+07	9.88508e+07	1.12409	0.0230572	0.136236	2.52608	3-methyl-l-histidine	4.859	109.076	Organic acids and derivatives	Carboxylic acids and derivatives	Amino acids, peptides, and analogues	368-16-1	HMDB0000479	C01152	ko01100//Metabolic pathways;ko00340//Histidine metabolism	Amino acid metabolism;Global and overview maps	Metabolism
M344T310_1_POS	3.23509e+08	3.33595e+08	3.69857e+08	3.27837e+08	2.77993e+08	2.76627e+08	3.53892e+08	3.53684e+08	3.88339e+08	3.53172e+08	4.05279e+08	4.04916e+08	3.18236e+08	3.76547e+08	0.242732	0.008885	0.079873	2.52313	Methanone, (1-butyl-2-hydroxy-1h-indol-3-yl)-1-naphthalenyl-	5.159	344.147	--	--	--	--	--	-	-	-	-
M198T265_POS	2.71803e+07	4.37888e+07	4.19675e+07	3.19555e+07	1.55036e+07	1.65654e+07	8.29752e+07	8.59852e+07	1.03277e+08	1.01255e+08	3.38506e+07	6.26566e+07	2.94935e+07	7.83333e+07	1.40923	0.00202983	0.0356241	2.51467	P-aminoazobenzene	4.411	198.124	Organoheterocyclic compounds	Azobenzenes	HASH(0xa9af50)	-	HMDB0246351	-	-	-	-
M295T79_POS	6.21906e+06	1.97517e+07	2.9878e+07	1.25197e+07	2.69113e+07	9.52315e+06	4.98257e+07	9.31119e+07	7.89504e+07	6.08768e+07	2.02891e+07	9.08563e+07	1.74672e+07	6.56517e+07	1.91019	0.00253043	0.039986	2.50418	14-methylpentadecanoic acid	1.309	295.227	--	--	--	--	--	-	-	-	-
M313T79_POS	4.43267e+06	2.08135e+07	3.19423e+07	1.67336e+07	1.70002e+07	1.0536e+07	5.79004e+07	9.84996e+07	8.43074e+07	6.31409e+07	7.17562e+06	9.13771e+07	1.69097e+07	6.70668e+07	1.98775	0.00529828	0.0600357	2.48391	11.beta.,21-dihydroxy-5.beta.-pregnane-3,20-dione	1.312	313.237	Lipids and lipid-like molecules	Steroids and steroid derivatives	Hydroxysteroids	566-01-8	HMDB0006757	C05475	ko00140//Steroid hormone biosynthesis	Lipid metabolism	Metabolism
M384T296_POS	1.31375e+08	1.24253e+08	1.23772e+08	9.78919e+07	8.10758e+07	8.68456e+07	6.52486e+07	6.94857e+07	7.31959e+07	6.73876e+07	5.57289e+07	5.76963e+07	1.07536e+08	6.47905e+07	-0.730959	0.000946178	0.0228053	2.47241	Bezafibrate	4.939	384.115	Benzenoids	Benzene and substituted derivatives	Phenoxyacetic acid derivatives	41859-67-0	HMDB0015465	-	-	-	-
M123T28_2_POS	9.89673e+07	1.71938e+08	1.42316e+08	1.32508e+08	1.06321e+08	1.07456e+08	8.15294e+07	7.01461e+07	1.0519e+08	9.446e+07	5.1544e+07	7.31778e+07	1.26584e+08	7.93412e+07	-0.673958	0.00638686	0.0658914	2.46236	Kinoprene	0.472	123.117	--	--	--	--	--	-	-	-	-
M281T370_POS	6.24207e+07	6.3836e+07	6.59576e+07	3.55367e+07	2.74304e+07	2.8215e+07	2.44053e+06	3.41006e+06	1.11033e+07	5.22616e+06	4.62457e+06	1.15972e+07	4.72327e+07	6.40031e+06	-2.88357	0.000382085	0.0134114	2.45937	5alpha-pregnan-3,20-dione	6.163	281.234	Lipids and lipid-like molecules	Steroids and steroid derivatives	Pregnane steroids	566-65-4	HMDB0003759	C03681	ko00140//Steroid hormone biosynthesis	Lipid metabolism	Metabolism
M381T296_POS	2.28309e+07	7.69497e+07	6.68296e+07	4.39765e+07	9.01527e+07	9.33117e+07	1.03953e+08	9.70413e+07	1.62544e+08	1.7134e+08	7.63399e+07	9.10851e+07	6.56752e+07	1.17051e+08	0.833711	0.0265159	0.147559	2.45047	Sulfasalazine	4.93	381.079	Organoheterocyclic compounds	Azobenzenes	HASH(0x1f4e770)	599-79-1	HMDB0014933	-	-	-	-
M589T194_POS	2.44734e+08	2.45564e+08	2.40413e+08	2.29838e+08	2.21992e+08	2.42343e+08	1.98555e+08	2.09358e+08	1.79739e+08	1.90223e+08	2.14653e+08	1.96601e+08	2.37481e+08	1.98188e+08	-0.260938	0.000117989	0.00670794	2.43348	Etoposide	3.238	589.173	Organoheterocyclic compounds	Tetrahydroisoquinolines	HASH(0x1f153c0)	33419-42-0	HMDB0014911	C01576	ko04976//Bile secretion	Digestive system	Organismal Systems
M286T215_POS	9.52752e+07	1.16732e+08	1.11094e+08	8.67545e+07	8.25822e+07	7.72275e+07	1.6849e+08	1.72377e+08	1.70715e+08	1.67088e+08	7.50797e+07	1.28509e+08	9.49443e+07	1.47043e+08	0.631086	0.0126262	0.0968777	2.41423	Equilin	3.583	286.176	--	--	--	--	--	-	-	-	-
M1032T147_POS	3.75451e+06	5.43429e+06	4.70395e+06	6.03515e+06	3.909e+07	1.87799e+07	6.84027e+07	5.334e+07	7.24826e+07	6.24472e+07	2.25542e+07	4.24989e+07	1.29663e+07	5.36209e+07	2.04803	0.00162841	0.0314451	2.39861	Taurocholic acid	2.444	1031.59	Lipids and lipid-like molecules	Steroids and steroid derivatives	Bile acids, alcohols and derivatives	81-24-3	HMDB0000036	C05122	ko01100//Metabolic pathways;ko04976//Bile secretion;ko00121//Secondary bile acid biosynthesis;ko00430//Taurine and hypotaurine metabolism;ko00120//Primary bile acid biosynthesis;ko04979//Cholesterol metabolism	Digestive system;Global and overview maps;Lipid metabolism;Metabolism of other amino acids	Metabolism;Organismal Systems
M241T296_POS	1.24794e+08	1.33016e+08	1.38544e+08	1.35816e+08	6.45048e+07	1.22391e+08	1.84904e+08	1.84498e+08	1.80892e+08	1.719e+08	1.24321e+08	1.63311e+08	1.19844e+08	1.68304e+08	0.48991	0.00826028	0.0766712	2.34709	Cannabinol	4.941	241.13	Organoheterocyclic compounds	Benzopyrans	1-benzopyrans	-	HMDB0249590	-	-	-	-
M286T163_POS	6.1142e+07	6.52538e+07	5.38487e+07	5.69515e+07	7.66347e+07	9.04393e+07	8.89238e+07	8.95504e+07	9.85531e+07	1.17389e+08	1.1429e+08	1.23549e+08	6.73783e+07	1.05376e+08	0.645188	0.00102696	0.0240775	2.34197	Letrozole	2.716	286.09	Benzenoids	Benzene and substituted derivatives	Diphenylmethanes	112809-51-5	HMDB0015141	-	-	-	-
M327T29_POS	3.42134e+07	5.74124e+07	5.32722e+07	4.44175e+07	3.45515e+07	3.59463e+07	8.26829e+07	7.58425e+07	9.8212e+07	8.64452e+07	5.7442e+07	8.52114e+07	4.33022e+07	8.09727e+07	0.902994	0.00028677	0.0114606	2.30396	Neodihydroprotolichesterinic acid	0.482	327.253	--	--	--	--	--	-	-	-	-
M468T128_POS	1.56482e+08	1.4254e+08	1.83391e+08	1.23766e+08	1.17796e+08	1.22902e+08	1.12262e+08	1.01219e+08	1.05818e+08	1.10935e+08	7.25263e+07	9.42983e+07	1.41146e+08	9.95097e+07	-0.504282	0.00591549	0.063493	2.30148	Lauric acid leelamide	2.128	468.405	--	--	--	--	--	-	-	-	-
M276T218_POS	2.4979e+07	7.92695e+07	5.87616e+07	3.5196e+07	6.37814e+06	9.42565e+06	9.45459e+07	9.06214e+07	1.58713e+08	1.35802e+08	1.77793e+07	4.90069e+07	3.56683e+07	9.10781e+07	1.35246	0.0463207	0.20665	2.2998	Fenamiphos	3.628	276.101	Benzenoids	Benzene and substituted derivatives	Phenoxy compounds	22224-92-6	HMDB0031787	-	-	-	-
M221T207_POS	2.18395e+08	2.11472e+08	2.23137e+08	2.06819e+08	1.90705e+08	1.97398e+08	1.5705e+08	1.65378e+08	1.45792e+08	1.49521e+08	2.03136e+08	1.91844e+08	2.07988e+08	1.68787e+08	-0.301295	0.00470951	0.0564578	2.28277	Butylated hydroxytoluene	3.451	221.186	Benzenoids	Benzene and substituted derivatives	Phenylpropanes	128-37-0	HMDB0033826	-	-	-	-
M761T148_POS	1.69936e+08	1.36216e+08	1.15607e+08	9.02825e+07	1.63921e+08	1.4933e+08	1.03172e+08	9.05778e+07	8.65478e+07	8.47295e+07	1.13938e+08	6.66247e+07	1.37549e+08	9.09315e+07	-0.597093	0.00779704	0.0742908	2.26859	1-oleoyl-2-palmitoyl-sn-glycero-3-phosphocholine	2.466	760.585	Lipids and lipid-like molecules	Glycerophospholipids	Glycerophosphocholines	-	HMDB0013426	-	-	-	-
M198T366_POS	4.72917e+07	3.10618e+07	4.906e+07	4.60588e+07	1.73082e+07	3.78592e+07	9.67463e+07	9.89036e+07	8.652e+07	8.79166e+07	2.9326e+07	7.99015e+07	3.81066e+07	7.98857e+07	1.06789	0.00492035	0.0578336	2.25605	Caffeine	6.107	198.089	Organoheterocyclic compounds	Imidazopyrimidines	Purines and purine derivatives	1958-08-02	HMDB0001847	C07481	ko01100//Metabolic pathways;ko01110//Biosynthesis of secondary metabolites;ko01120//Microbial metabolism in diverse environments;ko01060//Biosynthesis of plant secondary metabolites;ko01065//Biosynthesis of alkaloids derived from histidine and purine;ko00232//Caffeine metabolism	Biosynthesis of other secondary metabolites;Chemical structure transformation maps;Global and overview maps	Metabolism
M127T86_POS	6.83309e+06	8.02473e+07	9.11758e+07	8.41093e+07	7.09671e+07	4.68106e+07	1.46229e+07	1.66648e+07	2.78059e+07	2.24032e+07	3.0674e+07	2.48524e+07	6.33572e+07	2.28372e+07	-1.47212	0.0117593	0.0929832	2.22884	Diethylcarbamazine	1.427	127.087	Organoheterocyclic compounds	Diazinanes	Piperazines	90-89-1	HMDB0014849	-	-	-	-
M224T429_POS	6.86482e+06	7.57091e+06	7.50626e+06	6.81052e+06	1.10547e+07	7.71395e+06	5.38997e+07	4.86123e+07	4.50817e+07	4.3228e+07	1.73565e+07	3.58599e+07	7.92019e+06	4.0673e+07	2.36046	0.000104462	0.00631684	2.2027	Mepanipyrim	7.147	224.139	Benzenoids	Benzene and substituted derivatives	Aniline and substituted anilines	-	HMDB0254448	-	-	-	-
M298T498_POS	1.14639e+08	1.27049e+08	1.23004e+08	1.36496e+08	8.88039e+07	1.0151e+08	7.60512e+07	8.89383e+07	8.96545e+07	8.06662e+07	7.90605e+07	7.82227e+07	1.1525e+08	8.20989e+07	-0.489334	0.0013432	0.0281698	2.19199	N-3-oxododecanoyl-l-homoserine lactone	8.302	298.188	--	--	--	--	--	-	-	-	-
M140T204_POS	3.19018e+08	3.28045e+08	3.3014e+08	3.25556e+08	3.31799e+08	3.30089e+08	2.87498e+08	2.92706e+08	3.1715e+08	2.97146e+08	2.78303e+08	2.85644e+08	3.27441e+08	2.93075e+08	-0.159969	0.000145897	0.0077524	2.18796	3-amino-2,3-dihydrobenzoic acid	3.399	140.067	Organic acids and derivatives	Carboxylic acids and derivatives	Amino acids, peptides, and analogues	-	HMDB0251519	-	-	-	-
M394T222_1_POS	9.6895e+07	1.043e+08	9.88777e+07	1.01261e+08	9.32634e+07	9.3898e+07	5.22063e+07	4.54255e+07	4.70466e+07	4.09743e+07	9.74357e+07	9.14504e+07	9.80825e+07	6.24231e+07	-0.651915	0.00648017	0.066573	2.12692	Pyridine, 4-[4-(4-fluorophenyl)-2-[4-(methylsulfonyl)phenyl]-1h-imidazol-5-yl]-	3.706	394.088	--	--	--	--	--	-	-	-	-
M175T293_POS	7.23511e+07	7.12755e+07	6.97531e+07	5.03221e+07	1.36215e+07	3.72172e+07	2.05139e+07	1.816e+07	2.1233e+07	2.32535e+07	9.87757e+06	1.74598e+07	5.24234e+07	1.84163e+07	-1.50923	0.00615718	0.0648204	2.11779	L-arabinitol	4.886	175.071	Organic oxygen compounds	Organooxygen compounds	Carbohydrates and carbohydrate conjugates	7643-75-6	HMDB0001851	C00532	ko01100//Metabolic pathways;ko00040//Pentose and glucuronate interconversions	Carbohydrate metabolism;Global and overview maps	Metabolism
M599T26_1_POS	3.06998e+07	2.65812e+07	2.67921e+07	2.41428e+07	3.32223e+07	3.51572e+07	6.52954e+07	6.20358e+07	5.1981e+07	7.61305e+07	4.5192e+07	5.34485e+07	2.94326e+07	5.90138e+07	1.00364	0.000115281	0.00665045	2.09975	3,4-dihydrospirilloxanthin	0.428	598.504	--	--	--	--	--	-	-	-	-
M219T50_POS	1.25907e+08	7.88646e+07	4.99251e+07	4.82131e+07	4.35042e+07	7.4181e+07	3.30048e+07	4.34794e+07	3.18568e+07	1.63019e+07	1.68275e+07	4.37159e+07	7.00992e+07	3.08644e+07	-1.18345	0.0161865	0.111244	2.08026	Val-Thr	0.832	219.134	Organic acids and derivatives	Carboxylic acids and derivatives	Amino acids, peptides, and analogues	72636-02-3	HMDB0029137	-	-	-	-
M572T163_POS	1.19059e+08	1.10983e+08	1.11613e+08	1.12025e+08	9.8755e+07	9.71358e+07	8.07391e+07	8.44353e+07	8.51065e+07	7.87305e+07	7.64882e+07	8.01576e+07	1.08262e+08	8.09429e+07	-0.419547	2.55697e-05	0.00283146	2.07734	Mesaconitine	2.715	572.299	Lipids and lipid-like molecules	Prenol lipids	Diterpenoids	-	HMDB0254473	-	-	-	-
M313T148_POS	1.59855e+08	1.59583e+08	1.70772e+08	1.89614e+08	1.01927e+08	1.12965e+08	1.081e+08	1.34189e+08	1.05866e+08	1.11884e+08	1.17769e+08	1.04373e+08	1.49119e+08	1.13697e+08	-0.391274	0.036754	0.180729	2.05338	1-palmitoylglycerol	2.469	313.274	Lipids and lipid-like molecules	Glycerolipids	Monoradylglycerols	-	HMDB0245964	-	-	-	-
M306T450_POS	7.13988e+07	1.15722e+08	1.19315e+08	8.80037e+07	8.89674e+07	7.64962e+07	1.59591e+08	1.32712e+08	1.4706e+08	1.58803e+08	6.87282e+07	1.40243e+08	9.33172e+07	1.34523e+08	0.527636	0.0280218	0.152949	2.02404	Convolvamine	7.508	306.185	--	--	--	--	--	-	-	-	-
M313T39_POS	3.61435e+06	2.13539e+07	2.55426e+07	5.55857e+06	1.82353e+07	1.02677e+07	5.16326e+07	4.96208e+07	6.98758e+07	5.70489e+07	1.05918e+07	3.66652e+07	1.40954e+07	4.59059e+07	1.70345	0.00571233	0.0623455	2.00601	Dihydroxyoctadecadienoic acid	0.647	313.237	--	--	--	--	--	-	-	-	-
M446T222_POS	7.01126e+07	6.82406e+07	6.71726e+07	7.72884e+07	5.42321e+07	5.37178e+07	1.79487e+07	1.89929e+07	1.57645e+07	1.46443e+07	7.64722e+07	4.94756e+07	6.51274e+07	3.22164e+07	-1.01547	0.0137191	0.10089	2.00273	Benzenesulfonamide, n-[[(1,1-dimethylethyl)amino]carbonyl]-2-(3-methoxyphenoxy)-5-nitro-	3.704	446.094	--	--	--	--	--	-	-	-	-
M721T78_POS	4.20212e+07	7.0516e+07	5.74343e+07	7.7262e+07	4.15655e+07	3.96839e+07	3.44358e+07	2.27662e+07	1.58802e+07	2.22267e+07	2.27778e+07	4.16391e+07	5.47472e+07	2.6621e+07	-1.04022	0.00442408	0.0543663	1.99719	1,2-dipalmitoyl-sn-glycero-3-phosphoethanolamine-n,n-dimethyl	1.306	720.553	--	--	--	--	--	-	-	-	-
M148T272_POS	1.97621e+08	1.45728e+08	1.49508e+08	1.64967e+08	1.53554e+08	1.67619e+08	1.22188e+08	1.36029e+08	1.13786e+08	1.18902e+08	1.53297e+08	1.38218e+08	1.63166e+08	1.30403e+08	-0.323362	0.00748539	0.0721783	1.98422	O-acetyl-l-serine	4.54	148.043	Organic acids and derivatives	Carboxylic acids and derivatives	Amino acids, peptides, and analogues	5147-00-2	HMDB0003011	C00979	ko01100//Metabolic pathways;ko01110//Biosynthesis of secondary metabolites;ko01120//Microbial metabolism in diverse environments;ko01230//Biosynthesis of amino acids;ko01200//Carbon metabolism;ko00270//Cysteine and methionine metabolism;ko00920//Sulfur metabolism;ko04122//Sulfur relay system	Amino acid metabolism;Energy metabolism;Folding, sorting and degradation;Global and overview maps	Genetic Information Processing;Metabolism
M412T319_POS	1.27245e+08	1.3225e+08	1.38695e+08	1.54949e+08	1.09897e+08	1.16089e+08	1.82861e+08	1.82653e+08	2.03921e+08	1.70865e+08	1.07758e+08	1.60651e+08	1.29854e+08	1.68118e+08	0.372583	0.0285882	0.15497	1.9656	Mandipropamid	5.32	412.113	--	--	--	--	--	-	-	-	-
M260T263_POS	1.33236e+08	5.96211e+07	7.52805e+07	6.14785e+07	6.10046e+07	7.46882e+07	1.3267e+08	1.17982e+08	8.43585e+07	9.31523e+07	1.27774e+08	1.32222e+08	7.75515e+07	1.14693e+08	0.564552	0.0269006	0.148953	1.94556	Primaquine	4.391	260.197	Organoheterocyclic compounds	Quinolines and derivatives	Aminoquinolines and derivatives	90-34-6	HMDB0015219	-	-	-	-
M262T225_2_POS	1.88007e+08	1.99649e+08	2.04932e+08	2.01833e+08	1.94412e+08	1.83738e+08	2.38618e+08	2.39701e+08	2.51084e+08	2.32416e+08	1.84485e+08	2.2091e+08	1.95428e+08	2.27869e+08	0.221565	0.00952902	0.0832518	1.94288	Imazethapyr	3.742	262.165	Organic acids and derivatives	Carboxylic acids and derivatives	Amino acids, peptides, and analogues	-	HMDB0253406	-	-	-	-
M206T264_POS	9.3022e+07	9.72984e+07	7.69597e+07	7.03384e+07	1.1163e+08	7.59142e+07	1.56543e+08	1.25018e+08	1.11188e+08	1.59206e+08	8.59109e+07	1.03212e+08	8.7527e+07	1.23513e+08	0.49686	0.024932	0.142644	1.93919	Xanthurenic acid	4.4	206.048	Organoheterocyclic compounds	Quinolines and derivatives	Quinoline carboxylic acids	59-00-7	HMDB0000881	C02470	ko00380//Tryptophan metabolism	Amino acid metabolism	Metabolism
M309T243_POS	3.15136e+07	3.47874e+07	3.61025e+07	6.5346e+07	3.2708e+07	3.09856e+07	5.14929e+07	8.26307e+07	5.013e+07	5.06173e+07	1.18277e+08	9.92443e+07	3.85739e+07	7.53987e+07	0.966916	0.0185651	0.120495	1.93585	Phenylbutazone	4.058	309.138	Benzenoids	Benzene and substituted derivatives	HASH(0x1f1a5c8)	50-33-9	HMDB0014950	-	-	-	-
M130T136_POS	3.49131e+07	3.90946e+07	4.04631e+07	4.49751e+07	5.26578e+07	1.12059e+07	6.08168e+07	5.92714e+07	6.25872e+07	5.88231e+07	8.75751e+07	7.59338e+07	3.72183e+07	6.75012e+07	0.858903	0.00233803	0.0382829	1.92406	Diisopropylethylamine	2.27	130.159	Organic nitrogen compounds	Organonitrogen compounds	Amines	-	HMDB0247306	-	-	-	-
M550T372_POS	4.94873e+07	6.04213e+07	5.23553e+07	5.12693e+07	4.82475e+07	4.93594e+07	1.14347e+08	1.01183e+08	1.01807e+08	1.13317e+08	2.79472e+07	6.59579e+07	5.18567e+07	8.74264e+07	0.75354	0.0294211	0.157415	1.91734	Hygromycin b	6.204	550.205	Organic oxygen compounds	Organooxygen compounds	Carbohydrates and carbohydrate conjugates	31282-04-9	HMDB0034229	-	-	-	-
M275T154_POS	7.42555e+07	5.96366e+07	7.11675e+07	5.01134e+07	1.1478e+08	9.26919e+07	4.5343e+07	4.15623e+07	3.00183e+07	3.54506e+07	4.91023e+07	5.99188e+07	7.71074e+07	4.35659e+07	-0.823671	0.00947638	0.0829778	1.89926	(+)-chlorpheniramine	2.573	275.143	--	--	--	--	--	-	-	-	-
M274T269_1_POS	4.74516e+07	5.63107e+07	5.74945e+07	6.18376e+07	5.69895e+07	5.20595e+07	8.01571e+07	7.35516e+07	9.33143e+07	8.4279e+07	7.12565e+07	7.44863e+07	5.53572e+07	7.95075e+07	0.522318	0.000111652	0.00665045	1.89363	N-acetylneuraminic acid	4.479	274.092	Organic oxygen compounds	Organooxygen compounds	Carbohydrates and carbohydrate conjugates	-	HMDB0246275	C00270	ko01100//Metabolic pathways;ko00520//Amino sugar and nucleotide sugar metabolism	Carbohydrate metabolism;Global and overview maps	Metabolism
M285T26_POS	3.93282e+07	3.75553e+07	3.25762e+07	3.28236e+07	2.94465e+07	3.57206e+07	5.99287e+07	5.59576e+07	5.00841e+07	6.57225e+07	5.84828e+07	5.73543e+07	3.45751e+07	5.79217e+07	0.744371	3.70296e-06	0.000978753	1.89251	5.alpha.-pregnane-3.alpha.,20.alpha.-diol	0.435	285.242	Lipids and lipid-like molecules	Steroids and steroid derivatives	Pregnane steroids	-	HMDB0060409	C18042	ko00140//Steroid hormone biosynthesis	Lipid metabolism	Metabolism
M344T220_POS	2.19477e+07	2.3617e+07	2.06781e+07	2.02297e+07	2.89294e+07	2.89963e+07	6.46286e+07	6.7218e+07	6.69805e+07	5.54649e+07	1.46786e+07	4.57388e+07	2.40664e+07	5.24516e+07	1.12397	0.00720556	0.0706956	1.88949	Prothioconazole	3.66	344.032	--	--	--	--	--	-	-	-	-
M315T402_POS	4.30126e+06	4.59372e+06	4.66138e+06	4.34034e+06	1.04057e+07	7.32481e+06	3.60315e+07	3.63591e+07	3.81316e+07	3.48595e+07	9.46724e+06	2.58349e+07	5.93787e+06	3.0114e+07	2.34242	0.000372938	0.01332	1.87652	Prostaglandin a3	6.698	315.203	--	--	--	--	--	-	-	-	-
M148T267_POS	8.66827e+07	8.84829e+07	9.17153e+07	8.94355e+07	5.08224e+07	6.90363e+07	1.08946e+08	1.06775e+08	1.03219e+08	1.00521e+08	1.21398e+08	1.10586e+08	7.93625e+07	1.08574e+08	0.452153	0.00240512	0.0389637	1.86455	3-methyloxyindole	4.458	148.097	--	--	--	--	--	-	-	-	-
M87T277_POS	6.3375e+07	6.58473e+07	7.09231e+07	6.4999e+07	6.50449e+07	6.88583e+07	6.39283e+07	6.8077e+07	5.77336e+06	5.70973e+07	6.38791e+06	6.50098e+06	6.65079e+07	3.46275e+07	-0.941609	0.0323418	0.16662	1.85281	Diacetyl	4.609	87.0557	Organic oxygen compounds	Organooxygen compounds	Carbonyl compounds	431-03-8	HMDB0003407	C00741	ko01110//Biosynthesis of secondary metabolites;ko00650//Butanoate metabolism	Carbohydrate metabolism;Global and overview maps	Metabolism
M339T168_POS	1.68261e+08	1.47403e+08	1.55498e+08	1.52289e+08	1.88869e+08	1.70991e+08	1.36716e+08	1.44426e+08	1.32435e+08	1.31774e+08	1.37826e+08	1.33297e+08	1.63885e+08	1.36079e+08	-0.26824	0.00168444	0.0318019	1.85035	1-oleoyl-2-palmitoyl-rac-glycerol	2.792	339.289	--	--	--	--	--	-	-	-	-
M126T366_POS	5.21038e+07	5.14438e+07	6.12321e+07	5.19183e+07	6.6333e+07	6.0397e+07	4.51332e+07	2.70013e+07	3.31961e+07	3.51621e+07	2.9991e+07	3.23282e+07	5.7238e+07	3.3802e+07	-0.759865	6.92779e-05	0.00525608	1.84138	Ciliatine	6.095	126.031	Organic acids and derivatives	Organic phosphonic acids and derivatives	Organic phosphonic acids	2041-14-7	HMDB0011747	C03557	ko01100//Metabolic pathways;ko01120//Microbial metabolism in diverse environments;ko02010//ABC transporters;ko00440//Phosphonate and phosphinate metabolism	Global and overview maps;Membrane transport;Metabolism of other amino acids	Environmental Information Processing;Metabolism
M728T178_POS	5.27731e+07	4.2178e+07	4.59402e+07	5.95401e+07	4.34096e+07	4.66352e+07	6.62047e+07	6.85377e+07	7.43334e+07	6.15912e+07	7.87958e+07	8.33975e+07	4.84127e+07	7.21434e+07	0.575481	0.000249062	0.0105635	1.83393	[17-(2,6-dihydroxy-6-methyl-3-oxoheptan-2-yl)-3-hydroxy-4,4,9,13,14-pentamethyl-2-[3,4,5-trihydroxy-6-(hydroxymethyl)oxan-2-yl]oxy-2,3,7,8,10,11,12,15,16,17-decahydro-1h-cyclopenta[a]phenanthren-16-yl] acetate	2.973	728.448	--	--	--	--	--	-	-	-	-
M384T195_POS	5.92639e+06	1.67703e+07	1.76613e+07	5.14759e+06	1.29949e+07	7.34868e+06	4.1776e+07	4.93679e+07	4.42872e+07	4.42147e+07	8.31334e+06	3.27385e+07	1.09749e+07	3.67829e+07	1.74483	0.00270329	0.0415897	1.82719	Prazosin	3.254	384.178	Organoheterocyclic compounds	Diazinanes	Piperazines	19216-56-9	HMDB0014600	-	-	-	-
M196T40_POS	6.31233e+07	6.97984e+07	7.56315e+07	7.04261e+07	4.03676e+07	6.2836e+07	4.6354e+07	5.61735e+07	3.56268e+07	2.99431e+07	3.8017e+07	2.96775e+07	6.36971e+07	3.92987e+07	-0.696749	0.00406565	0.0520566	1.81025	Methyltyrosinate	0.665	196.097	--	--	--	--	--	-	-	-	-
M348T318_POS	3.24405e+07	3.72104e+07	3.42096e+07	3.69959e+07	4.57104e+07	4.02202e+07	6.40324e+07	6.62582e+07	6.5299e+07	6.42611e+07	4.34949e+07	5.53737e+07	3.77978e+07	5.97866e+07	0.661518	0.000322331	0.0120414	1.79749	Adenosine 5'-monophosphate	5.293	348.07	Nucleosides, nucleotides, and analogues	Purine nucleotides	Purine ribonucleotides	61-19-8	HMDB0000045	C00020	ko01100//Metabolic pathways;ko01110//Biosynthesis of secondary metabolites;ko01060//Biosynthesis of plant secondary metabolites;ko01070//Biosynthesis of plant hormones;ko00230//Purine metabolism;ko01065//Biosynthesis of alkaloids derived from histidine and purine;ko04742//Taste transduction;ko04024//cAMP signaling pathway;ko04925//Aldosterone synthesis and secretion;ko05012//Parkinson disease;ko0…	Aging;Chemical structure transformation maps;Drug resistance: antineoplastic;Endocrine and metabolic disease;Endocrine system;Global and overview maps;Neurodegenerative disease;Nucleotide metabolism;Sensory system;Signal transduction;Substance dependence	Environmental Information Processing;Human Diseases;Metabolism;Organismal Systems
M255T278_POS	8.28459e+07	1.09429e+08	1.07166e+08	7.31202e+07	4.03181e+07	5.85917e+07	4.66708e+07	5.04109e+07	3.76706e+07	4.33125e+07	6.57885e+07	5.89526e+07	7.85784e+07	5.04677e+07	-0.638774	0.0391993	0.187772	1.79496	6-methoxyflavanone	4.629	255.097	--	--	--	--	--	-	-	-	-
M436T148_POS	1.27691e+08	1.20453e+08	1.31803e+08	1.43373e+08	8.79626e+07	9.39799e+07	8.61892e+07	8.48568e+07	9.18545e+07	8.91986e+07	9.5726e+07	1.03662e+08	1.17544e+08	9.19145e+07	-0.354833	0.0213943	0.131191	1.78415	Borrelidin	2.469	436.282	--	--	--	--	--	-	-	-	-
M228T238_POS	3.00225e+07	3.35177e+07	3.45517e+07	3.20601e+07	6.04178e+07	4.65918e+07	5.78047e+07	5.65859e+07	5.69275e+07	5.69837e+07	8.43047e+07	6.82097e+07	3.95269e+07	6.34694e+07	0.683224	0.00470983	0.0564578	1.77592	Flindersine	3.966	228.098	--	--	--	--	--	-	-	-	-
M191T170_POS	5.42647e+06	5.51093e+06	5.13504e+06	4.04804e+06	1.2934e+07	7.58404e+06	2.98141e+07	2.18993e+07	2.54543e+07	3.04154e+07	1.81806e+07	3.86567e+07	6.77308e+06	2.74034e+07	2.01647	7.9442e-05	0.0054516	1.75762	N-(2-acetamido)iminodiacetic acid	2.826	191.049	--	--	--	--	--	-	-	-	-
M428T281_1_POS	3.3298e+06	2.60259e+07	3.19435e+07	3.19387e+06	1.76463e+07	1.15562e+07	4.91703e+07	5.69956e+07	5.57722e+07	5.12076e+07	6.32153e+06	3.64984e+07	1.56159e+07	4.26609e+07	1.4499	0.014984	0.106043	1.75161	Roseoflavin	4.68	428.168	--	--	--	--	--	C21647	ko01100//Metabolic pathways;ko01110//Biosynthesis of secondary metabolites	Global and overview maps	Metabolism
M420T336_POS	1.64488e+08	1.60344e+08	1.69169e+08	1.56012e+08	1.15128e+08	1.19465e+08	1.32182e+08	1.21516e+08	1.20084e+08	1.16123e+08	1.18853e+08	1.2366e+08	1.47434e+08	1.2207e+08	-0.272365	0.0292051	0.156797	1.75024	Isorhapontin	5.608	420.163	--	--	--	--	--	-	-	-	-
M176T280_POS	1.60359e+07	1.89256e+07	1.98981e+07	1.72424e+07	8.81462e+06	1.32975e+07	4.01708e+07	3.43179e+07	4.01088e+07	3.46276e+07	2.90958e+07	3.37913e+07	1.57024e+07	3.5352e+07	1.17081	9.58875e-06	0.00156169	1.72551	Carisoprodol	4.668	176.128	Organic acids and derivatives	Carboxylic acids and derivatives	Amino acids, peptides, and analogues	78-44-4	HMDB0014539	-	-	-	-
M562T122_POS	1.30047e+06	9.00666e+06	8.97526e+06	2.81693e+06	6.73269e+06	3.55807e+06	4.37341e+07	2.42712e+07	3.43477e+07	2.75924e+07	1.9499e+06	3.6989e+07	5.39834e+06	2.81474e+07	2.38241	0.00390746	0.0507891	1.69085	1-o-hexadecyl-2-deoxy-2-thio-s-acetyl-sn-glyceryl-3-phosphorylcholine	2.032	562.35	--	--	--	--	--	-	-	-	-
M217T452_POS	9.5795e+06	2.87846e+07	3.18631e+07	2.48855e+07	2.09436e+07	2.43727e+07	4.18566e+07	4.64634e+07	4.69634e+07	4.22559e+07	3.2211e+07	5.64999e+07	2.34048e+07	4.4375e+07	0.922942	0.000948431	0.0228053	1.67858	1-(4-piperidinyl)-1,3-dihydro-2h-indol-2-one	7.526	217.155	--	--	--	--	--	-	-	-	-
M376T299_POS	4.71447e+07	4.81881e+07	5.25529e+07	4.75947e+07	2.35412e+07	3.36084e+07	2.44038e+07	2.4779e+07	2.23839e+07	2.39062e+07	1.86696e+07	2.17321e+07	4.2105e+07	2.26458e+07	-0.894749	0.00183312	0.0332869	1.67285	Cyphenothrin	4.984	376.197	--	--	--	--	--	-	-	-	-
M135T77_POS	2.66617e+07	9.05678e+06	1.16047e+07	1.67265e+07	1.69873e+07	1.55195e+07	4.39493e+07	5.45118e+07	4.7718e+07	2.90395e+07	1.78229e+07	3.30281e+07	1.60927e+07	3.76783e+07	1.22732	0.00509714	0.0585789	1.6602	Dl-3,4-dihydroxyphenyl glycol	1.287	135.044	--	--	--	--	--	C05576	ko01100//Metabolic pathways;ko00350//Tyrosine metabolism	Amino acid metabolism;Global and overview maps	Metabolism
M503T319_2_POS	1.85744e+06	1.31932e+07	1.62301e+07	1.23172e+06	1.32283e+07	6.06952e+06	3.66142e+07	4.40062e+07	3.92546e+07	3.84774e+07	3.0517e+06	2.49121e+07	8.63506e+06	3.10527e+07	1.84644	0.00746391	0.0721783	1.65215	Benzenepropanoic acid, 5-(3-carboxybenzoyl)-2-[[(5e)-6-(4-methoxyphenyl)-5-hexen-1-yl]oxy]-	5.309	503.182	--	--	--	--	--	-	-	-	-
M431T222_POS	4.74088e+07	5.41595e+07	4.6172e+07	6.566e+07	3.52398e+07	4.58028e+07	2.61142e+07	3.09407e+07	3.57428e+07	2.23298e+07	2.32588e+07	3.79415e+07	4.90738e+07	2.9388e+07	-0.739728	0.0025371	0.0400396	1.64411	Bispyribac	3.697	431.106	--	--	--	--	--	-	-	-	-
M370T217_POS	1.76232e+07	2.85744e+07	2.95996e+07	2.34035e+07	2.33521e+07	2.1034e+07	4.90908e+07	4.68396e+07	4.96595e+07	4.93428e+07	2.60055e+07	4.16034e+07	2.39311e+07	4.37569e+07	0.870624	0.000799692	0.0209126	1.64287	Corydaline	3.617	370.208	Alkaloids and derivatives	Protoberberine alkaloids and derivatives	HASH(0x242ff48)	-	HMDB0250473	C15530	ko01110//Biosynthesis of secondary metabolites	Global and overview maps	Metabolism
M245T148_POS	4.94903e+07	1.89807e+07	2.28631e+07	3.51328e+07	1.90281e+07	2.47961e+07	1.10057e+07	1.02101e+07	6.12114e+06	4.93885e+06	8.98943e+06	8.80872e+06	2.83818e+07	8.34565e+06	-1.76587	0.00236309	0.0385898	1.63575	5-azacytidine	2.465	245.095	Organic oxygen compounds	Organooxygen compounds	Carbohydrates and carbohydrate conjugates	-	HMDB0248552	-	-	-	-
M203T235_POS	9.27176e+07	7.38583e+07	7.43569e+07	8.11065e+07	4.03137e+07	5.06137e+07	1.05851e+08	1.00854e+08	1.03677e+08	9.71159e+07	7.21636e+07	9.18404e+07	6.88278e+07	9.52502e+07	0.468731	0.0190245	0.122303	1.62477	Metamitron	3.915	203.103	Organoheterocyclic compounds	Triazines	1,2,4-triazines	-	HMDB0254501	-	-	-	-
M330T310_POS	2.45356e+07	2.60668e+07	2.72294e+07	2.50292e+07	2.187e+07	2.12563e+07	4.13248e+07	4.03898e+07	4.46288e+07	4.02896e+07	3.69232e+07	4.1347e+07	2.43312e+07	4.08172e+07	0.746368	3.30935e-07	0.000212757	1.6133	Paroxetine	5.173	330.131	Organoheterocyclic compounds	Piperidines	Phenylpiperidines	61869-08-7	HMDB0014853	-	-	-	-
M341T28_POS	3.40803e+07	4.26434e+07	3.78644e+07	2.3633e+07	4.27083e+07	3.50573e+07	6.48189e+07	5.49046e+07	5.73803e+07	6.43399e+07	3.91982e+07	4.94862e+07	3.59978e+07	5.50214e+07	0.612083	0.0030371	0.0446262	1.57942	1-stearoyl-rac-glycerol	0.465	341.305	Lipids and lipid-like molecules	Glycerolipids	Monoradylglycerols	22610-61-3	HMDB0011131	-	-	-	-
M342T295_POS	8.63662e+07	9.28085e+07	9.74687e+07	9.00971e+07	1.04145e+08	1.02702e+08	1.08027e+08	1.1035e+08	1.17403e+08	1.12466e+08	1.08976e+08	1.13849e+08	9.55978e+07	1.11845e+08	0.226453	0.000499776	0.0160132	1.56961	Tepraloxydim	4.92	342.131	--	--	--	--	--	-	-	-	-
M347T303_POS	7.67158e+07	5.56622e+07	5.79727e+07	6.0212e+07	6.3225e+07	5.81903e+07	8.82077e+07	8.48487e+07	7.97921e+07	8.06519e+07	7.12331e+07	7.40003e+07	6.19964e+07	7.9789e+07	0.364006	0.00138724	0.0287827	1.54796	Ala-Glu-Lys	5.051	347.193	--	--	--	--	--	-	-	-	-
M375T275_POS	1.56108e+07	1.35941e+07	1.27438e+07	2.68504e+07	1.23948e+07	1.19805e+07	2.04285e+07	5.48533e+07	3.52832e+07	2.35159e+07	3.33968e+07	4.73021e+07	1.55291e+07	3.57966e+07	1.20485	0.00649508	0.0666701	1.54259	Ser-Ile-Arg	4.579	375.235	--	--	--	--	--	-	-	-	-
M376T149_POS	2.74678e+07	2.78277e+07	2.82452e+07	2.58526e+07	2.6702e+07	2.50248e+07	4.99095e+07	4.96282e+07	4.9189e+07	4.68669e+07	2.83032e+07	3.94831e+07	2.68534e+07	4.38967e+07	0.709008	0.000709102	0.0195966	1.5379	Gln-Thr-Lys	2.487	376.223	--	--	--	--	--	-	-	-	-
M226T413_POS	3.56503e+06	3.29937e+06	3.36646e+06	3.34868e+06	371342	3.21974e+06	2.15065e+07	1.98096e+07	2.29936e+07	2.53752e+07	7.14538e+06	1.62278e+07	2.86177e+06	1.8843e+07	2.71905	0.000148343	0.0078442	1.53208	Cyprodinil	6.891	226.155	Benzenoids	Benzene and substituted derivatives	Aniline and substituted anilines	121552-61-2	HMDB0034853	-	-	-	-
M386T290_POS	4.1028e+06	3.6991e+07	4.60168e+07	5.78103e+06	2.41123e+07	1.77001e+07	5.21447e+07	5.65176e+07	5.37311e+07	5.63308e+07	1.41475e+07	4.17147e+07	2.24507e+07	4.57644e+07	1.02747	0.0352556	0.176134	1.52839	Colchiceine	4.825	386.157	Hydrocarbon derivatives	Tropones	Tropolones	-	HMDB0250402	-	-	-	-
M384T228_POS	6.88783e+07	8.92222e+07	8.77712e+07	8.47625e+07	9.6583e+07	1.02478e+08	5.80222e+07	5.81364e+07	5.56824e+07	5.6645e+07	9.68134e+07	7.14128e+07	8.82826e+07	6.61187e+07	-0.417071	0.0207242	0.12837	1.52085	(-)-b-hydrastine	3.806	384.144	--	--	--	--	--	-	-	-	-
M252T296_POS	5.01276e+07	4.66786e+07	4.48492e+07	3.31283e+07	3.08381e+07	3.34873e+07	2.5016e+07	2.3697e+07	2.4567e+07	2.51044e+07	2.09208e+07	2.25864e+07	3.98515e+07	2.36486e+07	-0.752878	0.000849947	0.0216188	1.52014	Benzo(b)fluoranthene	4.939	252.073	Benzenoids	Phenanthrenes and derivatives	HASH(0x2440860)	-	HMDB0249002	-	-	-	-
M231T55_POS	7.19381e+06	1.658e+07	2.05211e+07	1.27371e+07	4.27243e+06	3.7569e+06	2.93832e+07	3.98465e+07	5.47064e+07	4.55279e+07	3.37509e+06	2.07824e+07	1.08436e+07	3.22702e+07	1.57337	0.0239579	0.13876	1.51515	2-propenamide, 3-[3-[(2-benzothiazolylthio)methyl]-4-hydroxy-5-methoxyphenyl]-2-cyano-	0.918	231.072	--	--	--	--	--	-	-	-	-
M536T25_POS	4.22021e+07	3.62521e+07	7.33893e+07	5.23241e+07	4.61295e+07	5.13872e+07	6.35822e+07	9.26979e+07	9.08674e+07	4.55179e+07	6.43377e+07	7.49193e+07	5.02807e+07	7.19871e+07	0.517733	0.0369572	0.181123	1.5065	Cephalochromin	0.411	536.165	--	--	--	--	--	-	-	-	-
M357T382_POS	2.17641e+07	1.02433e+07	1.09545e+07	4.42042e+06	3.70524e+06	1.10326e+07	3.66341e+07	4.96665e+07	3.5072e+07	3.55514e+07	9.23118e+06	1.42221e+07	1.03533e+07	3.00629e+07	1.53789	0.0156155	0.108772	1.49822	Mitomycin c	6.359	357.123	Organoheterocyclic compounds	Indoles and derivatives	Indolequinones	1950-07-07	HMDB0014450	-	-	-	-
M100T262_POS	7.77032e+07	6.6406e+07	7.15654e+07	7.41321e+07	7.70199e+07	7.2476e+07	5.89654e+07	5.47064e+07	5.60132e+07	5.83723e+07	6.2713e+07	5.94859e+07	7.32171e+07	5.8376e+07	-0.326805	2.64949e-05	0.0028896	1.49345	5-aminovaleric acid	4.37	100.076	Organic acids and derivatives	Carboxylic acids and derivatives	Amino acids, peptides, and analogues	660-88-8	HMDB0003355	C00431	ko01100//Metabolic pathways;ko01120//Microbial metabolism in diverse environments;ko00470//D-Amino acid metabolism;ko00310//Lysine degradation;ko00330//Arginine and proline metabolism	Amino acid metabolism;Global and overview maps;Metabolism of other amino acids	Metabolism
M334T298_POS	1.0429e+08	1.09374e+08	1.13689e+08	1.10655e+08	9.88508e+07	9.75797e+07	1.39628e+08	1.37003e+08	1.28548e+08	1.33927e+08	9.77611e+07	1.2148e+08	1.0574e+08	1.26391e+08	0.257374	0.0130608	0.0984195	1.4886	Tebufenpyrad	4.972	334.186	Benzenoids	Benzene and substituted derivatives	Phenylpropanes	-	HMDB0258765	-	-	-	-
M318T271_POS	2.94053e+07	3.19771e+07	2.95403e+07	2.82837e+07	1.4588e+07	1.99737e+07	1.2177e+07	1.29166e+07	1.24539e+07	1.24835e+07	4.87366e+06	9.15385e+06	2.5628e+07	1.06764e+07	-1.2633	0.000632552	0.0181376	1.4885	Tetrabenazine	4.524	318.191	Organoheterocyclic compounds	Tetrahydroisoquinolines	HASH(0x21b65c0)	58-46-8	HMDB0015592	-	-	-	-
M293T31_POS	2.91743e+07	2.7724e+07	2.91946e+07	2.31852e+07	2.79363e+07	5.06799e+07	5.95992e+07	5.41522e+07	6.7617e+07	2.97769e+07	6.0832e+07	2.99568e+07	3.13157e+07	5.03224e+07	0.684313	0.0349009	0.175448	1.48222	Cortodoxone	0.512	293.211	Lipids and lipid-like molecules	Steroids and steroid derivatives	Hydroxysteroids	-	HMDB0257139	C05488	ko01100//Metabolic pathways;ko00140//Steroid hormone biosynthesis;ko04927//Cortisol synthesis and secretion;ko04934//Cushing syndrome	Endocrine and metabolic disease;Endocrine system;Global and overview maps;Lipid metabolism	Human Diseases;Metabolism;Organismal Systems
M300T346_2_POS	6.80538e+07	7.06044e+07	7.06016e+07	7.72821e+07	6.39672e+07	6.73141e+07	5.22705e+07	4.50832e+07	4.82315e+07	4.95956e+07	7.19034e+07	5.30042e+07	6.96372e+07	5.33481e+07	-0.384422	0.00355026	0.0480532	1.47642	Lycopsamine	5.764	300.203	Alkaloids and derivatives	-	HASH(0x216b470)	-	HMDB0301846	-	-	-	-
M404T198_POS	3.16198e+07	2.14709e+07	2.36185e+07	2.77872e+07	1.26676e+07	1.69945e+07	7.93296e+06	9.03601e+06	5.80001e+06	5.56789e+06	9.34479e+06	1.00759e+07	2.23598e+07	7.9596e+06	-1.49014	0.000615674	0.0178633	1.46166	Benthiavalicarb-isopropyl	3.298	404.161	--	--	--	--	--	-	-	-	-
M794T285_POS	1.43148e+08	1.45172e+08	1.40245e+08	1.53373e+08	1.58502e+08	1.4707e+08	1.28325e+08	1.28426e+08	1.30786e+08	1.26915e+08	1.46588e+08	1.29252e+08	1.47918e+08	1.31715e+08	-0.167379	0.00273632	0.0418849	1.43666	2'-epitaxol	4.75	794.297	--	--	--	--	--	-	-	-	-
M311T145_POS	2.44363e+07	2.82979e+07	2.70133e+07	1.63397e+07	2.21058e+07	1.92245e+07	9.50895e+06	8.64323e+06	6.99346e+06	9.30324e+06	1.47293e+07	6.30086e+06	2.29029e+07	9.24651e+06	-1.30855	0.0001141	0.00665045	1.4332	Desogestrel	2.421	311.258	Lipids and lipid-like molecules	Steroids and steroid derivatives	Estrane steroids	54024-22-5	HMDB0014449	-	-	-	-
M293T281_POS	1.40571e+07	2.75395e+07	2.37594e+07	2.00043e+07	3.28186e+07	2.53519e+07	5.15983e+07	4.44501e+07	5.05207e+07	5.89883e+07	1.32532e+07	3.6333e+07	2.39218e+07	4.2524e+07	0.829951	0.0260107	0.146141	1.42452	Picrotin	4.688	293.084	Organoheterocyclic compounds	Furopyrans	HASH(0x1264268)	-	HMDB0240279	-	-	-	-
M171T215_1_POS	3.05786e+07	3.10603e+07	3.23889e+07	2.95991e+07	3.16754e+07	2.95606e+07	4.85373e+07	4.72832e+07	4.78261e+07	4.89361e+07	3.3287e+07	4.2831e+07	3.08105e+07	4.47835e+07	0.539543	0.000239408	0.0103924	1.42099	Indalone	3.576	171.076	--	--	--	--	--	-	-	-	-
M257T182_POS	2.03073e+07	2.43741e+07	2.27477e+07	3.56054e+07	4.00854e+06	1.47626e+07	5.23984e+06	5.59617e+06	9.16166e+06	6.36705e+06	1.50033e+06	3.34169e+06	2.03009e+07	5.20112e+06	-1.96465	0.00662704	0.0673784	1.41676	Isoliquiritigenin	3.03	257.075	Phenylpropanoids and polyketides	Linear 1,3-diarylpropanoids	Chalcones and dihydrochalcones	961-29-5	HMDB0037316	C08650	ko01100//Metabolic pathways;ko01110//Biosynthesis of secondary metabolites;ko01061//Biosynthesis of phenylpropanoids	Chemical structure transformation maps;Global and overview maps	Metabolism
M267T159_POS	1.05469e+08	7.68998e+07	9.11682e+07	7.66647e+07	6.34569e+07	6.61235e+07	1.0427e+08	1.08483e+08	1.00617e+08	9.32464e+07	8.99419e+07	1.009e+08	7.99637e+07	9.95764e+07	0.316458	0.0195847	0.124145	1.41563	Nevirapine	2.65	267.134	Organic nitrogen compounds	Organonitrogen compounds	Amines	129618-40-2	HMDB0014383	-	-	-	-
M187T228_POS	8.49145e+07	6.60793e+07	6.55172e+07	7.90179e+07	4.7069e+07	4.86954e+07	8.52607e+07	8.31343e+07	1.04533e+08	8.35318e+07	7.58091e+07	7.85003e+07	6.52156e+07	8.51282e+07	0.384422	0.0243642	0.140315	1.4146	Deoxyvasicinone	3.799	187.108	--	--	--	--	--	-	-	-	-
M445T279_2_POS	1.15029e+06	9.13877e+06	1.04107e+07	1.34088e+06	1.17171e+07	5.19627e+06	3.11994e+07	3.17135e+07	2.21818e+07	2.73006e+07	3.73137e+06	2.03358e+07	6.49233e+06	2.27437e+07	1.80866	0.00572437	0.0623455	1.40994	Lamiide	4.645	445.14	--	--	--	--	--	-	-	-	-
M399T187_POS	5.50785e+06	9.76496e+06	1.17077e+07	5.70984e+06	4.38486e+07	2.62579e+07	3.21224e+07	3.52783e+07	3.73687e+07	3.84211e+07	2.6419e+07	3.28644e+07	1.71328e+07	3.37457e+07	0.97794	0.0272658	0.150362	1.40914	Tris(2-butoxyethyl) phosphate	3.12	399.26	Organic acids and derivatives	Organic phosphoric acids and derivatives	Phosphate esters	-	HMDB0259275	-	-	-	-
M707T51_POS	2.98497e+07	2.75184e+07	1.72367e+07	3.16241e+07	3.03108e+07	2.69294e+07	1.21547e+07	1.7762e+07	6.33022e+06	1.26352e+07	1.69065e+07	1.55892e+07	2.72448e+07	1.3563e+07	-1.00631	0.000529806	0.0162195	1.40244	1,2-dipentadecanoyl-sn-glycero-3-phosphocholine	0.857	706.537	--	--	--	--	--	-	-	-	-
M198T291_POS	6.83988e+08	6.84429e+08	6.91783e+08	7.16983e+08	6.74288e+08	6.52225e+08	7.07054e+08	7.0624e+08	7.19393e+08	7.17011e+08	6.81516e+08	7.12995e+08	6.83949e+08	7.07368e+08	0.0485719	0.0465299	0.207346	1.39649	4-amino-2,6-dinitrotoluene	4.853	198.052	Benzenoids	Benzene and substituted derivatives	Toluenes	-	HMDB0246344	C16394	ko01120//Microbial metabolism in diverse environments	Global and overview maps	Metabolism
M167T294_POS	2.58663e+06	4.81448e+06	2.88525e+07	1.15292e+07	2.57312e+07	2.03131e+07	3.4314e+07	3.42887e+07	3.46477e+07	3.90846e+07	1.81829e+07	2.96534e+07	1.56379e+07	3.16952e+07	1.01922	0.01362	0.100423	1.39253	7-methylxanthine	4.896	167.056	Organoheterocyclic compounds	Imidazopyrimidines	Purines and purine derivatives	552-62-5	HMDB0001991	C16353	ko01100//Metabolic pathways;ko01110//Biosynthesis of secondary metabolites;ko01120//Microbial metabolism in diverse environments;ko00232//Caffeine metabolism	Biosynthesis of other secondary metabolites;Global and overview maps	Metabolism
M489T335_POS	1.27028e+07	1.4824e+07	1.54583e+07	1.46693e+07	2.48863e+07	1.8393e+07	3.55954e+07	3.60958e+07	3.7356e+07	3.52227e+07	1.47168e+07	2.89735e+07	1.68223e+07	3.13267e+07	0.897018	0.00432531	0.0537962	1.38166	Cytidine 5'-diphosphocholine	5.575	489.115	Organoheterocyclic compounds	Pteridines and derivatives	Pterins and derivatives	987-78-0	HMDB0001413	C00307	ko01100//Metabolic pathways;ko00564//Glycerophospholipid metabolism;ko05231//Choline metabolism in cancer	Cancer: overview;Global and overview maps;Lipid metabolism	Human Diseases;Metabolism
M350T182_POS	3.09474e+07	2.01425e+07	2.26327e+07	1.5296e+07	1.34395e+07	1.54826e+07	4.03776e+07	5.40778e+07	3.90417e+07	3.9835e+07	1.93406e+07	2.63462e+07	1.96568e+07	3.65031e+07	0.892995	0.0135178	0.0999808	1.3748	Methanone, [1-[(4-fluorophenyl)methyl]-1h-indol-3-yl](2,2,3,3-tetramethylcyclopropyl)-	3.031	350.205	--	--	--	--	--	-	-	-	-
M243T228_POS	3.25354e+07	2.72862e+07	2.60434e+07	2.46086e+07	2.80025e+07	3.09315e+07	1.59658e+07	1.15747e+07	1.13711e+07	1.1004e+07	2.2901e+07	1.77445e+07	2.82346e+07	1.50935e+07	-0.903535	0.000183719	0.00880051	1.37003	.beta.-lapachone	3.802	243.095	Organoheterocyclic compounds	Naphthopyrans	Naphthopyranones	-	HMDB0249138	-	-	-	-
M908T149_POS	3.92549e+07	3.60859e+07	2.96219e+07	2.94664e+07	1.34621e+07	2.33956e+07	1.38003e+07	1.4555e+07	1.10837e+07	1.49828e+07	1.84778e+07	1.6321e+07	2.85478e+07	1.48701e+07	-0.940965	0.0057318	0.0623455	1.3531	1-palmitoyl-2-hydroxy-sn-glycero-3-phosphoethanolamine	2.476	907.578	Lipids and lipid-like molecules	Glycerophospholipids	Glycerophosphoethanolamines	53862-35-4	HMDB0011503	-	-	-	-
M261T308_POS	5.98366e+07	6.63289e+07	6.79431e+07	6.36e+07	8.31686e+07	6.88246e+07	8.11194e+07	7.8461e+07	8.11906e+07	8.03513e+07	8.49388e+07	8.36871e+07	6.82836e+07	8.16247e+07	0.257466	0.00283787	0.0428486	1.34396	Diaveridine	5.13	261.145	Benzenoids	Benzene and substituted derivatives	Methoxybenzenes	-	HMDB0251144	-	-	-	-
M573T222_POS	2.12242e+07	2.17301e+07	2.03741e+07	3.50389e+07	1.20855e+07	1.65207e+07	5.68189e+06	6.74464e+06	6.73637e+06	5.35793e+06	1.19817e+07	1.27944e+07	2.11623e+07	8.21616e+06	-1.36496	0.00359019	0.0484577	1.34181	(4s,5z,6s)-4-(2-methoxy-2-oxoethyl)-5-[2-[(z)-3-phenylprop-2-enoyl]oxyethylidene]-6-[(2s,3r,4s,5s,6r)-3,4,5-trihydroxy-6-(hydroxymethyl)oxan-2-yl]oxy-4h-pyran-3-carboxylic acid	3.698	573.144	--	--	--	--	--	-	-	-	-
M338T155_2_POS	1.65458e+07	3.28485e+07	3.58344e+07	1.62722e+07	1.66182e+07	1.50875e+07	3.75084e+07	4.05309e+07	4.44311e+07	4.56573e+07	2.76733e+07	3.14637e+07	2.22011e+07	3.78774e+07	0.770708	0.00893034	0.0798882	1.33742	Danazol	2.578	338.205	Lipids and lipid-like molecules	Steroids and steroid derivatives	Estrane steroids	17230-88-5	HMDB0002835	-	-	-	-
M342T223_POS	1.41948e+08	1.45572e+08	1.41796e+08	1.41917e+08	1.57021e+08	1.55723e+08	1.38813e+08	1.17565e+08	1.22582e+08	1.1535e+08	1.33154e+08	1.53204e+08	1.4733e+08	1.30112e+08	-0.179298	0.0260869	0.146372	1.3246	Propiconazole	3.712	342.082	Benzenoids	Benzene and substituted derivatives	Halobenzenes	-	HMDB0256825	-	-	-	-
M172T244_POS	5.34263e+07	3.03418e+07	3.14706e+07	3.05725e+07	2.76249e+07	2.58911e+07	4.51281e+07	4.54906e+07	4.54531e+07	4.43666e+07	6.11065e+07	4.99746e+07	3.32212e+07	4.85866e+07	0.548453	0.010555	0.0880061	1.31881	Crimidine	4.064	172.079	Organic nitrogen compounds	Organonitrogen compounds	Amines	-	HMDB0250537	-	-	-	-
M438T281_1_POS	2.81519e+06	2.47209e+07	2.41612e+07	3.05202e+06	1.17162e+07	9.63524e+06	3.46147e+07	3.39879e+07	3.8665e+07	3.92023e+07	5.06518e+06	2.50217e+07	1.26835e+07	2.94261e+07	1.21415	0.0301044	0.159601	1.31415	Sialyl lewis x	4.689	438.129	--	--	--	--	--	-	-	-	-
M618T26_1_POS	1.21041e+07	1.43384e+07	1.054e+07	7.15925e+06	1.12173e+07	1.36856e+07	2.66492e+07	2.26533e+07	1.91285e+07	2.43794e+07	2.32252e+07	2.03567e+07	1.15074e+07	2.27321e+07	0.98216	2.4553e-05	0.00277699	1.3085	1,2-dilinoleoylglycerol	0.429	617.513	--	--	--	--	--	-	-	-	-
M281T240_POS	4.06175e+06	1.28578e+07	1.19442e+07	4.43462e+06	7.87261e+06	5.55823e+06	2.65798e+07	3.0041e+07	2.81012e+07	2.75769e+07	2.75445e+06	1.79603e+07	7.78819e+06	2.21689e+07	1.50918	0.00982202	0.0849087	1.29817	Cyclopeptine	3.998	281.125	--	--	--	--	--	-	-	-	-
M230T453_POS	1.44314e+07	1.53743e+07	1.61732e+07	1.53155e+07	2.07191e+07	1.7006e+07	3.12825e+07	3.0863e+07	2.99043e+07	3.01269e+07	1.91862e+07	2.65161e+07	1.65032e+07	2.79798e+07	0.761639	0.000273498	0.0112107	1.2979	Arg-Arg-Lys	7.547	230.15	--	--	--	--	--	-	-	-	-
M570T184_POS	687160	1.91862e+06	2.5176e+06	803685	3.44529e+06	683214	2.02445e+07	1.61326e+07	1.74729e+07	1.78073e+07	793012	1.2e+07	1.67593e+06	1.40751e+07	3.07011	0.00168433	0.0318019	1.28767	1h-indazole-4-carboxamide, n- [(1,2-dihydro-6-methyl-2-oxo-4-propyl-3-pyridinyl)methyl]- 1-(1-methylethyl)-6-[6-[4-(1-methylethyl)-1-piperazinyl]-3- pyridinyl]-	3.062	570.339	--	--	--	--	--	-	-	-	-
M389T265_POS	2.12047e+07	2.07927e+07	1.79191e+07	1.73083e+07	2.52648e+07	1.85218e+07	3.17833e+07	3.31294e+07	2.9295e+07	3.82575e+07	2.5603e+07	3.19157e+07	2.01686e+07	3.1664e+07	0.650736	0.000264747	0.0110372	1.28511	Thr-Leu-Arg	4.423	389.251	--	--	--	--	--	-	-	-	-
M91T218_POS	1.22871e+08	1.50447e+08	1.45824e+08	1.33094e+08	1.34696e+08	1.31415e+08	1.25719e+08	1.23736e+08	1.25551e+08	1.31083e+08	1.07768e+08	1.18185e+08	1.36391e+08	1.22007e+08	-0.160783	0.0214364	0.131254	1.27848	Benzyl alcohol	3.641	91.054	Benzenoids	Benzene and substituted derivatives	Benzyl alcohols	100-51-6	HMDB0003119	C00556	ko01100//Metabolic pathways;ko01120//Microbial metabolism in diverse environments	Global and overview maps	Metabolism
M548T110_POS	8.91243e+06	1.06609e+06	2.46296e+06	2.09798e+06	1.79202e+06	222745	2.7897e+07	2.35317e+07	1.31596e+07	1.87433e+07	460991	1.61939e+07	2.75904e+06	1.66644e+07	2.59453	0.00675313	0.0680657	1.27733	Proscillaridin	1.831	548.335	Lipids and lipid-like molecules	Steroids and steroid derivatives	Steroid lactones	-	HMDB0256851	-	-	-	-
M289T334_POS	1.00031e+07	8.48813e+06	8.22295e+06	8.40033e+06	1.14798e+07	9.58474e+06	2.46819e+07	2.2843e+07	2.47973e+07	2.42091e+07	1.01188e+07	1.80226e+07	9.36318e+06	2.07788e+07	1.15004	0.000834691	0.0213769	1.26956	Estriol	5.568	289.187	Lipids and lipid-like molecules	Steroids and steroid derivatives	Estrane steroids	547-81-9	HMDB0000347	C05141	ko01100//Metabolic pathways;ko00140//Steroid hormone biosynthesis;ko07226//Progesterone, androgen and estrogen receptor agonists/antagonists	Global and overview maps;Lipid metabolism;Target-based classification: Nuclear receptors	Drug Development;Metabolism
M346T154_POS	1.15308e+07	1.28288e+07	1.27447e+07	9.76511e+06	1.15094e+07	9.7689e+06	2.42756e+07	2.4512e+07	2.49765e+07	2.65075e+07	1.25001e+07	2.36414e+07	1.13579e+07	2.27355e+07	1.00125	0.0003602	0.0129789	1.2689	L-valine, n-[(1-pentyl-1h-indazol-3-yl)carbonyl]-, methyl ester	2.566	346.234	--	--	--	--	--	-	-	-	-
M135T648_POS	2.26637e+07	3.87187e+07	5.28819e+07	2.19718e+07	2.69607e+07	2.07875e+07	1.12176e+07	1.59407e+07	1.25144e+07	1.41967e+07	2.18273e+07	2.29399e+07	3.06641e+07	1.64395e+07	-0.899387	0.02853	0.154818	1.2673	2h-benzimidazol-2-one, 1-ethyl-1,3-dihydro-	10.804	135.066	--	--	--	--	--	-	-	-	-
M131T153_POS	3.87138e+07	1.55708e+07	1.52164e+07	1.63783e+07	3.34121e+07	2.92641e+07	1.20454e+07	1.23352e+07	4.97831e+06	6.97077e+06	1.3969e+07	1.15664e+07	2.47592e+07	1.03108e+07	-1.26381	0.00889817	0.0798882	1.26103	Mesaconic acid	2.542	131.016	Lipids and lipid-like molecules	Fatty Acyls	Fatty acids and conjugates	498-24-8	HMDB0000749	C01732	ko01100//Metabolic pathways;ko01120//Microbial metabolism in diverse environments;ko01200//Carbon metabolism;ko00630//Glyoxylate and dicarboxylate metabolism;ko00660//C5-Branched dibasic acid metabolism	Carbohydrate metabolism;Global and overview maps	Metabolism
M700T125_2_POS	1.11994e+06	5.90152e+06	5.5369e+06	1.7597e+06	4.37588e+06	2.05167e+06	1.97538e+07	1.76344e+07	2.00793e+07	2.04394e+07	2.0018e+06	1.37357e+07	3.4576e+06	1.56074e+07	2.17439	0.00245842	0.0393057	1.25959	Scopularide h	2.085	700.454	--	--	--	--	--	-	-	-	-
M199T55_POS	3.31503e+06	1.32145e+07	1.22478e+07	1.0516e+07	1.33541e+06	2.34311e+06	2.41967e+07	2.76912e+07	3.71833e+07	3.35174e+07	1.76588e+06	1.03571e+07	7.16199e+06	2.24519e+07	1.64841	0.0295268	0.157842	1.25322	5-nitro-2-furaldehyde semicarbazone	0.92	199.046	Organoheterocyclic compounds	Furans	Nitrofurans	-	HMDB0257247	-	-	-	-
M430T123_POS	5.32849e+07	5.32968e+07	5.84291e+07	6.14422e+07	5.22036e+07	5.61495e+07	3.45258e+07	3.72211e+07	3.6145e+07	3.47083e+07	6.27569e+07	4.74428e+07	5.5801e+07	4.21333e+07	-0.40533	0.0173083	0.115941	1.25174	(+)-.alpha.-tocopherol	2.043	430.404	--	--	--	--	--	C02477	ko01100//Metabolic pathways;ko01110//Biosynthesis of secondary metabolites;ko01060//Biosynthesis of plant secondary metabolites;ko04977//Vitamin digestion and absorption;ko00130//Ubiquinone and other terpenoid-quinone biosynthesis;ko04216//Ferroptosis	Cell growth and death;Chemical structure transformation maps;Digestive system;Global and overview maps;Metabolism of cofactors and vitamins	Cellular Processes;Metabolism;Organismal Systems
M255T379_POS	2.46247e+07	2.97548e+07	2.50293e+07	2.28256e+07	3.43673e+07	3.06221e+07	1.82446e+07	1.2409e+07	1.27346e+07	1.69334e+07	2.22358e+07	1.52752e+07	2.78707e+07	1.63054e+07	-0.773396	0.000604048	0.0175677	1.24912	Pimonidazole	6.319	255.131	Organic 1,3-dipolar compounds	Allyl-type 1,3-dipolar organic compounds	Organic nitro compounds	-	HMDB0256554	-	-	-	-
M369T485_1_POS	7.85618e+07	7.97984e+07	8.31001e+07	8.5183e+07	8.7339e+07	8.36611e+07	9.76509e+07	9.50999e+07	9.92777e+07	9.05759e+07	8.62349e+07	9.45627e+07	8.29406e+07	9.39003e+07	0.179052	0.000946857	0.0228053	1.24448	Perindopril	8.087	369.25	Organic acids and derivatives	Carboxylic acids and derivatives	Amino acids, peptides, and analogues	107133-36-8	HMDB0014928	-	-	-	-
M345T281_POS	4.91239e+07	3.9181e+07	4.53075e+07	3.00334e+07	3.54494e+07	3.91385e+07	6.47877e+07	4.36838e+07	5.53245e+07	6.90821e+07	3.6526e+07	5.67149e+07	3.97056e+07	5.43531e+07	0.45302	0.0292782	0.157063	1.23848	Ala-Val-Arg	4.68	345.225	--	--	--	--	--	-	-	-	-
M264T164_POS	1.64484e+07	1.7788e+07	1.61335e+07	1.57823e+07	2.61179e+07	2.47774e+07	2.72409e+07	2.70624e+07	2.85895e+07	2.79408e+07	3.66459e+07	3.3373e+07	1.95079e+07	3.01421e+07	0.627719	0.00166297	0.0317394	1.23002	Zaleplon	2.73	264.108	Organoheterocyclic compounds	Diazines	Pyrimidines and pyrimidine derivatives	151319-34-5	HMDB0015097	-	-	-	-
M248T287_POS	2.21347e+07	1.99662e+07	2.31845e+07	1.65393e+07	2.32889e+07	2.0095e+07	3.25158e+07	4.30575e+07	3.41023e+07	2.7764e+07	2.42691e+07	3.14231e+07	2.08681e+07	3.21886e+07	0.625252	0.00243375	0.0391066	1.22612	Linustatin	4.777	248.113	Organic oxygen compounds	Organooxygen compounds	Carbohydrates and carbohydrate conjugates	-	HMDB0303673	-	-	-	-
M241T271_POS	4.88581e+07	7.4327e+07	8.27591e+07	7.60063e+07	6.21498e+07	6.23157e+07	5.62711e+07	5.91946e+07	4.83681e+07	6.26313e+07	4.37743e+07	5.53641e+07	6.7736e+07	5.42672e+07	-0.319841	0.04175	0.194722	1.22364	Alizarin	4.519	241.03	Benzenoids	Anthracenes	Anthraquinones	-	HMDB0248144	-	-	-	-
M255T326_POS	2.82258e+07	3.10289e+07	3.02844e+07	3.0096e+07	3.15278e+07	2.75047e+07	5.34643e+07	5.11142e+07	5.23619e+07	5.19036e+07	1.77442e+07	3.84418e+07	2.97779e+07	4.41717e+07	0.568877	0.0321776	0.165984	1.21825	His-Val	5.439	255.145	Organic acids and derivatives	Carboxylic acids and derivatives	Amino acids, peptides, and analogues	76019-15-3	HMDB0028898	-	-	-	-
M327T167_POS	8.31113e+07	8.3281e+07	7.63646e+07	7.96968e+07	7.25445e+07	7.49465e+07	6.97627e+07	6.7566e+07	6.46765e+07	6.82192e+07	7.33462e+07	6.66325e+07	7.83241e+07	6.83672e+07	-0.196153	0.00101732	0.0239434	1.20762	(-)-secoisolariciresinol	2.781	327.141	--	--	--	--	--	C18167	ko01100//Metabolic pathways;ko01110//Biosynthesis of secondary metabolites	Global and overview maps	Metabolism
M181T319_3_POS	6.02603e+07	6.82482e+07	6.63219e+07	6.06531e+07	5.03386e+07	5.42148e+07	5.16467e+07	5.01103e+07	5.109e+07	5.35898e+07	3.99714e+07	4.60442e+07	6.00062e+07	4.87421e+07	-0.299943	0.00861828	0.0789457	1.20516	1-(p-fluorophenyl)piperazine	5.32	181.108	--	--	--	--	--	-	-	-	-
M751T125_POS	2.06213e+07	2.24814e+07	2.14306e+07	1.66215e+07	1.77419e+07	1.89972e+07	1.01383e+07	8.56008e+06	9.39807e+06	1.20276e+07	1.15565e+07	1.11357e+07	1.9649e+07	1.04694e+07	-0.908278	6.33488e-06	0.00121678	1.20267	1-palmitoyl-2-thiopalmitoyl phosphatidylcholine	2.085	750.564	--	--	--	--	--	-	-	-	-
M332T164_1_POS	4.70301e+07	5.18321e+07	6.04399e+07	4.7277e+07	6.50441e+07	4.83046e+07	5.82575e+07	6.64054e+07	6.39625e+07	6.31892e+07	6.62117e+07	7.53025e+07	5.33213e+07	6.55548e+07	0.29799	0.0101301	0.0864098	1.20058	Ipratropium	2.726	332.218	Lipids and lipid-like molecules	Fatty Acyls	Fatty acids and conjugates	-	HMDB0249401	-	-	-	-
M387T230_POS	1.78545e+07	1.57182e+07	1.44395e+07	1.07678e+07	1.37979e+07	1.28985e+07	2.43218e+07	2.35751e+07	4.97859e+07	2.43354e+07	1.65449e+07	2.19481e+07	1.4246e+07	2.67519e+07	0.909078	0.027773	0.152101	1.1997	Bufalin	3.835	387.272	Lipids and lipid-like molecules	Steroids and steroid derivatives	Steroid lactones	-	HMDB0249428	-	-	-	-
M177T26_POS	1.70025e+07	4.73429e+07	2.83695e+07	1.57033e+07	1.47008e+07	1.79486e+07	1.55711e+07	9.73388e+06	1.0899e+07	1.47788e+07	4.07301e+06	6.99292e+06	2.35113e+07	1.03414e+07	-1.18492	0.037173	0.181773	1.19894	Primin	0.428	177.091	--	--	--	--	--	-	-	-	-
M554T147_1_POS	7.00652e+06	8.41692e+06	1.01201e+07	1.14154e+07	1.87725e+07	1.35351e+07	2.64467e+07	2.19903e+07	2.15687e+07	2.26528e+07	1.62837e+07	2.08451e+07	1.15444e+07	2.16312e+07	0.905919	0.00093203	0.0228053	1.19647	Gomisin c	2.451	554.248	Phenylpropanoids and polyketides	Tannins	Hydrolyzable tannins	-	HMDB0258170	-	-	-	-
M736T63_POS	2.84034e+07	1.34849e+07	2.30715e+07	1.16063e+07	2.12006e+07	1.25549e+07	6.18174e+06	1.06148e+07	3.81311e+06	5.98189e+06	7.71717e+06	9.33781e+06	1.83869e+07	7.27442e+06	-1.33778	0.00383837	0.0503151	1.19147	Thioetheramidephosphatidylcholine	1.047	735.57	--	--	--	--	--	-	-	-	-
M348T268_2_POS	1.87756e+07	2.91987e+07	2.52698e+07	5.99294e+06	2.17584e+07	1.73696e+07	3.34442e+07	2.21617e+07	4.87316e+07	3.73155e+07	2.95385e+07	2.40027e+07	1.97275e+07	3.25324e+07	0.721667	0.0321348	0.165868	1.18948	Profluralin	4.468	348.132	--	--	--	--	--	-	-	-	-
M385T190_POS	1.07504e+07	2.22133e+07	2.50836e+07	3.30056e+06	1.00834e+07	8.52431e+06	4.60515e+07	3.33042e+07	2.81935e+07	3.37048e+07	4.30881e+06	2.55606e+07	1.33259e+07	2.85206e+07	1.09776	0.0443067	0.201192	1.18787	Rhynchophylline	3.163	385.22	--	--	--	--	--	-	-	-	-
M290T389_POS	1.46856e+07	1.86762e+07	1.71447e+07	1.82782e+07	1.21317e+07	1.34538e+07	2.28855e+07	2.24152e+07	2.58729e+07	2.41648e+07	3.43892e+07	2.77423e+07	1.57284e+07	2.6245e+07	0.738672	0.000578075	0.017056	1.18652	Atropine	6.477	290.171	Organic acids and derivatives	Hydroxy acids and derivatives	Beta hydroxy acids and derivatives	51-34-3	HMDB0003573	C01479	ko01110//Biosynthesis of secondary metabolites	Global and overview maps	Metabolism
M324T232_POS	1.20645e+07	1.23911e+07	1.01442e+07	1.06795e+07	5.73834e+06	7.81516e+06	2.56821e+07	2.58512e+07	2.79637e+07	2.50685e+07	6.83011e+06	1.75982e+07	9.80546e+06	2.1499e+07	1.13261	0.00675363	0.0680657	1.18609	Pentamidine	3.863	324.153	Benzenoids	Phenol ethers	HASH(0x1f6ce78)	100-33-4	HMDB0014876	-	-	-	-
M206T184_POS	1.98659e+06	328693	1.14555e+07	874808	7.51362e+06	5.28168e+06	1.66721e+07	2.27964e+07	1.91605e+07	1.94717e+07	2.902e+06	1.38559e+07	4.57349e+06	1.58098e+07	1.78945	0.0074902	0.0721783	1.18473	5-methoxyindoleacetate	3.062	206.085	Organoheterocyclic compounds	Indoles and derivatives	Indolyl carboxylic acids and derivatives	3471-31-6	HMDB0004096	C05660	ko00380//Tryptophan metabolism	Amino acid metabolism	Metabolism
M247T354_POS	1.77014e+07	1.83578e+07	1.81247e+07	1.85709e+07	2.45493e+07	2.15524e+07	2.86896e+07	2.7742e+07	2.79666e+07	2.81466e+07	3.26293e+07	2.77807e+07	1.98094e+07	2.88258e+07	0.541174	5.38512e-05	0.004568	1.18356	Ellipticine	5.894	247.14	Organoheterocyclic compounds	Indoles and derivatives	Carbazoles	-	HMDB0251751	-	-	-	-
M296T219_POS	6.60472e+07	4.12387e+07	4.12611e+07	3.99207e+07	3.56235e+07	3.88048e+07	6.48501e+07	6.8324e+07	5.40738e+07	5.20395e+07	4.79127e+07	6.00811e+07	4.3816e+07	5.78802e+07	0.401612	0.0297443	0.15845	1.18219	Linezolid	3.649	296.124	Organoheterocyclic compounds	Oxazinanes	Morpholines	165800-03-3	HMDB0014739	-	-	-	-
M177T276_POS	8.34624e+07	8.92204e+07	8.75687e+07	9.97398e+07	9.25932e+07	8.82828e+07	7.83636e+07	6.98805e+07	8.26396e+07	8.26506e+07	8.27882e+07	7.92222e+07	9.01445e+07	7.92574e+07	-0.185694	0.0050316	0.0582843	1.17164	4-phenyl-5-methyl-1,2,3-thiadiazole	4.6	177.024	--	--	--	--	--	-	-	-	-
M302T293_POS	9.21191e+07	9.73795e+07	9.63964e+07	9.10118e+07	1.16434e+08	9.83608e+07	9.19241e+07	9.09795e+07	8.49806e+07	9.03116e+07	6.92033e+07	8.32576e+07	9.8617e+07	8.51095e+07	-0.212517	0.0249558	0.142713	1.16561	Trachelanthine	4.888	302.207	--	--	--	--	--	C08325	ko01100//Metabolic pathways;ko01110//Biosynthesis of secondary metabolites	Global and overview maps	Metabolism
M469T120_POS	1.91564e+07	4.79022e+07	1.17458e+07	2.83243e+07	3.95026e+07	1.82428e+07	1.46571e+07	1.41485e+07	1.60886e+07	1.71802e+07	1.16536e+07	1.20187e+07	2.7479e+07	1.42911e+07	-0.943213	0.0444322	0.201388	1.16288	14,17,20,23,26,29-dotriacontahexaenoic acid, (14z,17z,20z,23z,26z,29z)-	1.999	469.408	--	--	--	--	--	-	-	-	-
M538T109_POS	6.18271e+06	3.45884e+06	7.74413e+06	1.72859e+07	1.28794e+07	2.09971e+06	3.53324e+07	4.33998e+07	3.53065e+06	2.21353e+07	8.32188e+06	3.09068e+07	8.27511e+06	2.39378e+07	1.53244	0.0441228	0.200655	1.16264	Taurohyodeoxycholic acid	1.825	538.257	--	--	--	--	--	-	-	-	-
M501T292_POS	1.26003e+07	1.22622e+07	1.45507e+07	296885	9.07476e+06	3.63322e+06	2.59733e+07	3.02036e+07	2.67545e+07	2.74421e+07	1.71942e+06	1.72918e+07	8.73635e+06	2.15641e+07	1.30353	0.0261625	0.146552	1.16248	(2s,3r,4s,5r)-2-[4-[7-hydroxy-3-(hydroxymethyl)-5-(3-hydroxypropyl)-2,3-dihydro-1-benzofuran-2-yl]-2-methoxyphenoxy]oxane-3,4,5-triol	4.864	501.166	--	--	--	--	--	-	-	-	-
M397T276_POS	2.03487e+07	1.72661e+07	1.6759e+07	1.71312e+07	1.92312e+07	1.76008e+07	3.08247e+07	3.08205e+07	2.5264e+07	2.68726e+07	2.18619e+07	2.81988e+07	1.80562e+07	2.73071e+07	0.596785	0.00011935	0.00674936	1.16017	Dinaciclib	4.6	397.256	--	--	--	--	--	-	-	-	-
M206T505_POS	4.6288e+07	4.71905e+07	5.10868e+07	5.54485e+07	4.8245e+07	5.53476e+07	5.85928e+07	6.35562e+07	5.88013e+07	5.58665e+07	6.29242e+07	6.20413e+07	5.06011e+07	6.0297e+07	0.252919	0.000834776	0.0213769	1.15846	N,n-diethylcathinone	8.412	206.152	--	--	--	--	--	-	-	-	-
M401T221_POS	2.61774e+07	2.47072e+07	2.47204e+07	2.46138e+07	2.14861e+07	2.1059e+07	3.21034e+07	3.39571e+07	3.24855e+07	3.64552e+07	2.95573e+07	3.30625e+07	2.3794e+07	3.29368e+07	0.469105	2.49621e-05	0.00279736	1.15708	Leu-Leu-Arg	3.681	401.287	--	--	--	--	--	-	-	-	-
M368T154_POS	8.13443e+06	1.3332e+07	1.31267e+07	7.70366e+06	1.19538e+07	7.9893e+06	2.18609e+07	2.29684e+07	2.36374e+07	2.53587e+07	1.01452e+07	1.94126e+07	1.03733e+07	2.05639e+07	0.987235	0.00218655	0.0369865	1.1537	N-acetyl-s-farnesyl-l-cysteine	2.562	368.216	--	--	--	--	--	-	-	-	-
M441T164_POS	1.47284e+07	6.41026e+06	6.6785e+06	6.99124e+06	1.30159e+07	1.05251e+07	1.93851e+07	2.23885e+07	1.78403e+07	1.58855e+07	1.62682e+07	2.13266e+07	9.7249e+06	1.8849e+07	0.954735	0.000532595	0.0162641	1.15007	Di(2-nonyl) phthalate	2.736	441.307	--	--	--	--	--	-	-	-	-
M316T154_POS	1.94355e+07	3.10102e+07	3.91731e+07	1.71702e+07	1.61039e+07	2.10298e+07	4.07626e+07	4.23691e+07	4.09501e+07	4.512e+07	1.95918e+07	3.50107e+07	2.39871e+07	3.73007e+07	0.636943	0.0313038	0.163354	1.14895	[5-hydroxy-3-(hydroxymethyl)-2-oxo-6-propan-2-ylcyclohex-3-en-1-yl] 3-methylpentanoate	2.574	316.223	--	--	--	--	--	-	-	-	-
M142T355_POS	4.47803e+07	4.89319e+07	5.22129e+07	4.86603e+07	4.48119e+07	4.32133e+07	4.05141e+07	3.89225e+07	3.54544e+07	3.80556e+07	3.99329e+07	3.93953e+07	4.71018e+07	3.87125e+07	-0.282983	0.000326602	0.0120892	1.13994	Nor-nitrogen mustard	5.909	142.026	Organic nitrogen compounds	Organonitrogen compounds	Nitrogen mustard compounds	-	HMDB0060688	C16552	ko00982//Drug metabolism - cytochrome P450	Xenobiotics biodegradation and metabolism	Metabolism
M401T304_POS	4.4525e+07	4.73364e+07	5.09135e+07	5.38127e+07	5.75778e+07	5.03458e+07	3.89981e+07	3.84075e+07	3.73171e+07	4.02225e+07	4.84334e+07	4.13094e+07	5.07518e+07	4.07813e+07	-0.315551	0.00252528	0.039985	1.13895	Reserpic acid	5.059	401.214	--	--	--	--	--	-	-	-	-
M672T126_POS	2.03571e+06	6.92895e+06	7.24009e+06	2.50031e+06	4.70114e+06	3.48392e+06	1.68856e+07	1.68053e+07	1.78618e+07	1.94912e+07	3.0259e+06	1.3414e+07	4.48169e+06	1.45806e+07	1.70194	0.00312227	0.0453491	1.13863	1-palmitoyl-2-azelaoylphosphatidylcholine	2.107	672.422	--	--	--	--	--	-	-	-	-
M585T26_1_POS	9.36876e+06	1.05132e+07	1.09229e+07	9.90453e+06	1.16779e+07	9.96996e+06	2.0943e+07	2.02429e+07	1.96978e+07	1.90155e+07	1.49794e+07	1.71989e+07	1.03929e+07	1.86796e+07	0.845866	6.37527e-06	0.00121678	1.13708	Antheraxanthin	0.427	585.451	--	--	--	--	--	C08579	ko01100//Metabolic pathways;ko01110//Biosynthesis of secondary metabolites	Global and overview maps	Metabolism
M322T335_POS	2.24791e+07	2.1455e+07	2.69105e+07	2.61801e+07	3.36057e+07	2.98967e+07	3.1939e+07	3.91161e+07	3.69886e+07	3.1333e+07	3.71199e+07	4.04107e+07	2.67545e+07	3.61512e+07	0.434261	0.00290238	0.0433935	1.13642	Octanediamide, n1-(2-aminophenyl)-n8-phenyl-	5.588	322.18	--	--	--	--	--	-	-	-	-
M324T171_POS	2.58924e+07	2.46112e+07	2.38116e+07	3.21321e+07	2.4204e+07	2.27716e+07	3.75261e+07	4.53469e+07	3.84e+07	4.20332e+07	2.32068e+07	3.4317e+07	2.55705e+07	3.6805e+07	0.525422	0.008249	0.0766381	1.1364	Lsd	2.857	324.189	--	--	--	--	--	-	-	-	-
M316T219_POS	5.67491e+07	7.00261e+07	6.39875e+07	5.06138e+07	4.86074e+07	3.7039e+07	7.21562e+07	7.59301e+07	7.39243e+07	7.35207e+07	6.27791e+07	5.4137e+07	5.45038e+07	6.87412e+07	0.334818	0.0370966	0.181486	1.13117	4-imidazolidineheptanoic acid, 3-[(2-cyclohexyl-2-hydroxyethyl)amino]-2,5-dioxo-1-(phenylmethyl)-	3.65	316.187	--	--	--	--	--	-	-	-	-
M417T305_POS	5.65442e+07	5.22111e+07	5.34287e+07	5.53323e+07	3.88827e+07	4.01436e+07	6.76085e+07	7.02241e+07	6.87208e+07	7.21771e+07	3.72429e+07	6.6224e+07	4.94238e+07	6.36996e+07	0.366079	0.0451674	0.203586	1.12936	Arenobufagin	5.081	417.246	Lipids and lipid-like molecules	Steroids and steroid derivatives	Steroid lactones	-	HMDB0248571	-	-	-	-
M261T165_POS	2.06633e+07	1.92377e+07	2.18944e+07	1.80163e+07	4.51074e+07	3.90903e+07	1.08818e+07	1.3367e+07	7.60702e+06	9.14472e+06	2.10332e+07	1.96675e+07	2.73349e+07	1.36169e+07	-1.00535	0.0265408	0.147596	1.12828	Asn-Gln	2.748	261.127	Organic acids and derivatives	Carboxylic acids and derivatives	Amino acids, peptides, and analogues	14608-83-4	HMDB0028729	-	-	-	-
M418T317_POS	4.99823e+06	6.03054e+06	5.6683e+06	6.12558e+06	7.4297e+06	6.07778e+06	1.47316e+07	1.48101e+07	1.36053e+07	1.46537e+07	1.17125e+07	1.40153e+07	6.05502e+06	1.39214e+07	1.2011	9.34344e-08	8.91946e-05	1.12654	Glu-Asn-Arg	5.287	418.184	--	--	--	--	--	-	-	-	-
M491T204_POS	2.29742e+07	2.61789e+07	2.60073e+07	2.59552e+07	2.50405e+07	2.46813e+07	1.44666e+07	1.56778e+07	1.53864e+07	1.47865e+07	2.15088e+07	1.90803e+07	2.51396e+07	1.68177e+07	-0.579977	5.99365e-05	0.00478942	1.12623	Caudatin	3.405	491.305	Lipids and lipid-like molecules	Steroids and steroid derivatives	Pregnane steroids	-	HMDB0249707	-	-	-	-
M342T169_POS	4.55906e+07	4.31933e+07	4.21334e+07	3.79177e+07	3.20952e+07	3.76797e+07	5.37319e+07	5.52469e+07	5.94858e+07	5.78923e+07	3.18551e+07	5.24211e+07	3.97683e+07	5.17722e+07	0.380557	0.0254271	0.14424	1.1228	Ile-Pro-Ile	2.813	342.239	--	--	--	--	--	-	-	-	-
M454T264_POS	2.32538e+06	5.93808e+06	6.19924e+06	923894	4.53413e+06	1.95283e+06	1.54623e+07	1.94095e+07	1.33527e+07	1.81979e+07	2.7284e+06	1.17525e+07	3.64559e+06	1.34839e+07	1.88701	0.00367384	0.0491522	1.10832	Pranlukast	4.394	454.184	Organoheterocyclic compounds	Benzopyrans	1-benzopyrans	103177-37-3	HMDB0015481	-	-	-	-
M258T124_POS	9.75185e+07	9.11964e+07	8.34178e+07	8.35832e+07	1.05257e+08	1.05553e+08	8.294e+07	9.15119e+07	7.36608e+07	7.51222e+07	8.33502e+07	8.31617e+07	9.4421e+07	8.16245e+07	-0.210106	0.0251763	0.143303	1.10585	Myristamine oxide	2.066	258.279	--	--	--	--	--	-	-	-	-
M351T259_POS	1.73263e+07	1.64383e+07	1.22806e+07	1.23452e+07	2.06e+07	1.86547e+07	2.58667e+07	2.40638e+07	2.06543e+07	2.38058e+07	2.66579e+07	2.73372e+07	1.62742e+07	2.4731e+07	0.603732	0.000555876	0.0167242	1.10363	Aflatoxin g1	4.315	351.069	Phenylpropanoids and polyketides	Coumarins and derivatives	Furanocoumarins	6795-23-9	HMDB0030479	C16755	ko01100//Metabolic pathways;ko01110//Biosynthesis of secondary metabolites	Global and overview maps	Metabolism
M447T188_POS	2.94385e+07	2.96632e+07	3.15891e+07	3.63942e+07	2.08724e+07	2.73275e+07	1.97215e+07	2.03373e+07	2.20526e+07	2.20384e+07	1.86345e+07	2.04762e+07	2.92141e+07	2.05434e+07	-0.507991	0.002433	0.0391066	1.09955	Rutarin	3.141	447.134	Phenylpropanoids and polyketides	Coumarins and derivatives	Coumarin glycosides	20320-81-4	HMDB0030884	-	-	-	-
M265T216_POS	2.18035e+07	1.18437e+07	1.97608e+07	7.9047e+06	5.91688e+06	9.7874e+06	3.00885e+07	2.39599e+07	2.3175e+07	2.15521e+07	1.38416e+07	2.89236e+07	1.28362e+07	2.35901e+07	0.877967	0.0129489	0.0983648	1.08915	Phenylacetyl-l-glutamine	3.604	265.121	Organic acids and derivatives	Carboxylic acids and derivatives	Amino acids, peptides, and analogues	28047-15-6	HMDB0006344	C04148	ko00360//Phenylalanine metabolism	Amino acid metabolism	Metabolism
M375T130_POS	6.28226e+07	5.65812e+07	5.72429e+07	4.54268e+07	4.53295e+07	5.19347e+07	4.60087e+07	4.03206e+07	3.77147e+07	4.28196e+07	4.87554e+07	4.42658e+07	5.3223e+07	4.33141e+07	-0.297211	0.0128651	0.0979724	1.08691	Chrysosplenetin	2.16	375.13	Phenylpropanoids and polyketides	Flavonoids	O-methylated flavonoids	-	HMDB0250217	-	-	-	-
M749T364_POS	2.36642e+07	2.72792e+07	2.77929e+07	2.67974e+07	2.69362e+07	2.45703e+07	2.00986e+07	1.96592e+07	1.94244e+07	1.8742e+07	1.67544e+07	1.81247e+07	2.61734e+07	1.88005e+07	-0.477325	5.15176e-06	0.0010878	1.08363	G2s2 neuac(2-6,2-3)	6.066	749.282	--	--	--	--	--	-	-	-	-
M227T319_2_POS	3.76352e+07	3.69163e+07	4.1414e+07	4.0601e+07	3.32622e+07	3.43217e+07	3.35527e+06	3.21013e+07	2.95336e+07	3.58602e+07	2.52386e+07	2.84204e+07	3.73584e+07	2.57516e+07	-0.536773	0.0392206	0.187801	1.0781	Glu-Pro	5.32	227.099	Organic acids and derivatives	Carboxylic acids and derivatives	Amino acids, peptides, and analogues	41745-47-5	HMDB0028827	-	-	-	-
M275T293_POS	3.26236e+07	3.28839e+07	3.41347e+07	3.24014e+07	8.93114e+06	1.97679e+07	1.45099e+07	1.3346e+07	1.57525e+07	1.4932e+07	2.3029e+07	1.73765e+07	2.67904e+07	1.6491e+07	-0.70004	0.0419049	0.19522	1.0773	Afzelechin	4.886	275.071	Phenylpropanoids and polyketides	Flavonoids	Flavans	2545-00-8	HMDB0030823	C09320	ko01110//Biosynthesis of secondary metabolites	Global and overview maps	Metabolism
M508T146_POS	2.92846e+07	3.76985e+07	3.84386e+07	3.33807e+07	3.59944e+07	3.31167e+07	5.33086e+07	4.97032e+07	4.88146e+07	4.72901e+07	2.88168e+07	4.34572e+07	3.46523e+07	4.52317e+07	0.384386	0.0193054	0.123334	1.06957	1-(1z-octadecenyl)-sn-glycero-3-phosphocholine	2.433	508.375	Lipids and lipid-like molecules	Glycerophospholipids	Glycerophosphocholines	-	HMDB0013122	C04230	ko00564//Glycerophospholipid metabolism;ko05231//Choline metabolism in cancer	Cancer: overview;Lipid metabolism	Human Diseases;Metabolism
M203T184_POS	2.48157e+06	6.94476e+06	7.85011e+06	4.95412e+06	1.05558e+07	8.4392e+06	1.33184e+07	1.1811e+07	1.50369e+07	1.39266e+07	2.04637e+07	1.4408e+07	6.87092e+06	1.48274e+07	1.10969	0.000778345	0.0206714	1.06758	Vasicinone	3.072	203.085	Organoheterocyclic compounds	Diazanaphthalenes	Benzodiazines	-	HMDB0259770	-	-	-	-
M375T295_2_POS	1.97419e+07	1.40348e+07	1.10908e+07	1.16848e+07	1.26541e+07	1.26976e+07	2.72241e+07	2.90871e+07	2.37293e+07	2.4864e+07	1.19747e+07	2.12917e+07	1.36507e+07	2.30285e+07	0.754446	0.00717686	0.0705273	1.06294	Azithromycin	4.918	375.26	Organic oxygen compounds	Organooxygen compounds	Carbohydrates and carbohydrate conjugates	-	HMDB0242518	-	-	-	-
M693T121_POS	2.07345e+07	2.07075e+07	1.34897e+07	1.13692e+07	1.33376e+07	1.39689e+07	7.37195e+06	5.15098e+06	5.22278e+06	6.3775e+06	1.2676e+07	6.9566e+06	1.56012e+07	7.29264e+06	-1.09715	0.00204279	0.0357488	1.05784	1,2-dipalmitoyl-sn-glycero-3-phosphoethanolamine	2.009	692.522	Lipids and lipid-like molecules	Glycerophospholipids	Glycerophosphoethanolamines	-	HMDB0246972	-	-	-	-
M290T98_POS	5.07792e+07	4.63031e+07	6.39894e+07	6.05305e+07	5.73625e+07	4.48933e+07	4.05915e+07	4.41912e+07	4.18239e+07	3.49608e+07	4.84818e+07	5.32379e+07	5.39764e+07	4.38812e+07	-0.298725	0.0343105	0.173522	1.05296	Fingolimod	1.627	290.269	Organic nitrogen compounds	Organonitrogen compounds	Amines	-	HMDB0252262	-	-	-	-
M353T152_POS	3.62479e+06	1.69104e+07	1.73115e+07	6.20608e+06	1.10752e+07	7.85514e+06	2.43403e+07	2.23547e+07	2.90983e+07	2.71677e+07	6.31468e+06	1.68465e+07	1.04972e+07	2.10204e+07	1.00179	0.0287585	0.155687	1.04941	Prostaglandin h2	2.538	353.232	Lipids and lipid-like molecules	Fatty Acyls	Eicosanoids	42935-17-1	HMDB0001381	C00427	ko01100//Metabolic pathways;ko00590//Arachidonic acid metabolism;ko04726//Serotonergic synapse;ko04723//Retrograde endocannabinoid signaling;ko04611//Platelet activation;ko04921//Oxytocin signaling pathway;ko07034//Eicosanoids;ko07035//Prostaglandins	Endocrine system;Global and overview maps;Immune system;Lipid metabolism;Nervous system;Structure-based classification	Drug Development;Metabolism;Organismal Systems
M375T333_POS	5.78716e+07	5.95521e+07	6.55368e+07	6.87712e+07	5.37752e+07	5.35981e+07	4.80943e+07	4.52061e+07	4.80675e+07	4.74295e+07	6.24434e+07	5.19271e+07	5.98508e+07	5.0528e+07	-0.244289	0.0264966	0.147559	1.04795	Ala-Glu-Arg	5.555	375.199	--	--	--	--	--	-	-	-	-
M127T27_POS	1.49928e+07	2.16801e+07	1.85399e+07	1.9058e+07	1.24222e+07	1.99084e+07	1.20668e+07	9.42257e+06	1.18354e+07	1.1814e+07	5.31976e+06	8.2143e+06	1.77669e+07	9.77881e+06	-0.861461	0.00114128	0.0256356	1.04757	Valproic acid	0.455	127.112	Lipids and lipid-like molecules	Fatty Acyls	Fatty acids and conjugates	99-66-1	HMDB0001877	C07185	ko04976//Bile secretion;ko00982//Drug metabolism - cytochrome P450	Digestive system;Xenobiotics biodegradation and metabolism	Metabolism;Organismal Systems
M287T228_POS	3.00617e+07	4.37314e+07	3.87416e+07	3.63016e+07	4.44727e+07	4.5231e+07	2.51791e+07	2.51691e+07	2.67809e+07	2.62209e+07	4.1596e+07	3.21466e+07	3.97566e+07	2.95154e+07	-0.429726	0.0168689	0.114094	1.04464	Ethofumesate	3.803	287.091	Organoheterocyclic compounds	Coumarans	HASH(0x1898288)	-	HMDB0252019	-	-	-	-
M233T262_POS	8.85023e+06	9.03732e+06	8.66426e+06	7.82986e+06	1.7361e+06	8.95027e+06	1.67451e+07	1.21166e+07	1.12299e+07	1.31507e+07	3.34185e+07	1.94612e+07	7.51134e+06	1.7687e+07	1.23555	0.0176218	0.117111	1.03938	Alantolactone	4.365	233.149	Lipids and lipid-like molecules	Prenol lipids	Terpene lactones	546-43-0	HMDB0035906	-	-	-	-
M304T397_POS	4.2753e+06	5.73029e+06	5.35356e+06	5.67106e+06	6.52588e+06	5.53547e+06	1.07907e+07	1.13372e+07	1.1482e+07	1.06825e+07	1.65766e+07	1.62049e+07	5.51526e+06	1.28456e+07	1.21978	9.16242e-05	0.00589047	1.03801	Trp-Val	6.61	304.187	Organic acids and derivatives	Carboxylic acids and derivatives	Amino acids, peptides, and analogues	-	HMDB0029096	-	-	-	-
M317T221_POS	4.96571e+07	5.37378e+07	4.91826e+07	5.37871e+07	3.89496e+07	3.71644e+07	6.29117e+07	6.25606e+07	6.78728e+07	6.58495e+07	3.88572e+07	5.67883e+07	4.70798e+07	5.914e+07	0.329027	0.0446821	0.202145	1.03679	Cinchonine	3.685	317.182	--	--	--	--	--	C06528	ko01063//Biosynthesis of alkaloids derived from shikimate pathway	Chemical structure transformation maps	Metabolism
M644T124_POS	1.35175e+06	3.9176e+06	4.24813e+06	1.15307e+06	2.40559e+06	1.35121e+06	1.33711e+07	1.13286e+07	1.40223e+07	1.49797e+07	1.39624e+06	9.14319e+06	2.40456e+06	1.07068e+07	2.15469	0.00291878	0.0435854	1.03594	Scopularide b / arenamide b	2.073	644.39	--	--	--	--	--	-	-	-	-
M388T86_POS	4.19956e+06	3.65141e+06	3.39941e+06	4.90215e+06	1.10227e+07	7.46097e+06	9.31623e+06	1.06279e+07	1.37228e+07	1.01356e+07	2.00823e+07	1.9657e+07	5.77269e+06	1.39236e+07	1.27022	0.00555835	0.0614914	1.02712	Gln-Leu-Lys	1.426	388.254	--	--	--	--	--	-	-	-	-
M279T329_POS	5.75912e+06	8.12399e+06	7.35148e+06	6.968e+06	8.38922e+06	7.94989e+06	1.74086e+07	1.67423e+07	1.78429e+07	1.60028e+07	6.99474e+06	1.52408e+07	7.42362e+06	1.50387e+07	1.01849	0.00118196	0.0260992	1.02468	Sulfamethazine	5.478	279.085	Benzenoids	Benzene and substituted derivatives	Benzenesulfonamides	57-68-1	HMDB0015522	-	-	-	-
M594T162_POS	1.85821e+07	1.80756e+07	1.88196e+07	1.92919e+07	1.81587e+07	1.68142e+07	9.94282e+06	1.23854e+07	1.21434e+07	1.29198e+07	1.26138e+07	1.12906e+07	1.82904e+07	1.18826e+07	-0.62223	5.15152e-07	0.000299647	1.01911	Methyl 5,6-diacetyloxy-10-hydroxy-2,4b,7,7,10a,12a-hexamethyl-12-methylidene-1,4,8-trioxo-4a,5,6,6a,9,10,10b,11-octahydronaphtho[1,2-h]isochromene-2-carboxylate	2.705	594.281	--	--	--	--	--	-	-	-	-
M501T216_POS	5.18786e+06	6.25173e+06	5.31932e+06	4.61529e+06	5.24315e+06	5.15611e+06	1.56636e+07	1.53962e+07	1.38599e+07	1.61264e+07	5.26164e+06	1.15017e+07	5.29558e+06	1.29683e+07	1.29212	0.00112805	0.0256327	1.019	6-[(6,8-dihydroxy-7-methoxy-3-methyl-1-oxo-3,4-dihydroisochromen-4-yl)oxy]-4,8-dihydroxy-7-methoxy-3-methyl-3,4-dihydroisochromen-1-one	3.604	501.066	--	--	--	--	--	-	-	-	-
M414T289_POS	1.05559e+06	1.0464e+07	1.50601e+07	328071	9.78061e+06	4.60349e+06	2.06957e+07	2.78316e+07	2.00617e+07	2.02775e+07	947323	1.40952e+07	6.88197e+06	1.73182e+07	1.33139	0.0399765	0.189931	1.01645	Noscapine	4.809	414.152	Alkaloids and derivatives	Phthalide isoquinolines	HASH(0x16e3da0)	6035-40-1	HMDB0033441	C09592	ko01100//Metabolic pathways;ko01110//Biosynthesis of secondary metabolites	Global and overview maps	Metabolism
M749T62_POS	3.17587e+07	1.99348e+07	2.22636e+07	1.32596e+07	2.18282e+07	1.5395e+07	1.21148e+07	1.20889e+07	7.66558e+06	1.3164e+07	1.15856e+07	1.54991e+07	2.074e+07	1.20197e+07	-0.787019	0.0119196	0.0936072	1.01632	Phosphatidylethanolamine	1.037	748.58	Lipids and lipid-like molecules	Glycerophospholipids	Glycerophosphoethanolamines	-	HMDB0060501	C00350	ko01100//Metabolic pathways;ko01110//Biosynthesis of secondary metabolites;ko00564//Glycerophospholipid metabolism;ko04723//Retrograde endocannabinoid signaling;ko05167//Kaposi sarcoma-associated herpesvirus infection;ko00563//Glycosylphosphatidylinositol (GPI)-anchor biosynthesis;ko04140//Autophagy - animal;ko04136//Autophagy - other;ko05130//Pathogenic Escherichia coli infection	Global and overview maps;Glycan biosynthesis and metabolism;Infectious disease: bacterial;Infectious disease: viral;Lipid metabolism;Nervous system;Transport and catabolism	Cellular Processes;Human Diseases;Metabolism;Organismal Systems
M572T372_POS	2.16553e+07	2.51566e+07	2.51386e+07	2.30594e+07	2.30585e+07	2.10277e+07	4.07138e+07	3.66364e+07	3.31483e+07	3.56208e+07	1.74756e+07	3.31929e+07	2.31827e+07	3.2798e+07	0.500559	0.0164761	0.112365	1.01583	.beta.-d-glucopyranosiduronic acid, 5-[3-(1-naphthalenylcarbonyl)-1h-indol-1-yl]pentyl	6.204	572.188	--	--	--	--	--	-	-	-	-
M440T149_POS	1.66113e+07	1.84658e+07	1.6717e+07	1.48151e+07	9.06016e+06	1.21449e+07	7.00091e+06	7.24097e+06	7.22581e+06	7.53129e+06	9.32739e+06	8.16509e+06	1.46357e+07	7.74858e+06	-0.917492	0.000823678	0.0212711	1.00757	1-lauroyl-2-hydroxy-sn-glycero-3-phosphocholine	2.488	440.278	--	--	--	--	--	-	-	-	-
M333T204_POS	2.14656e+07	2.23128e+07	2.01561e+07	2.03716e+07	1.80372e+07	1.93469e+07	1.1284e+07	1.14624e+07	1.18707e+07	1.23546e+07	1.87151e+07	1.44769e+07	2.02817e+07	1.33606e+07	-0.602192	0.00038398	0.0134393	1.00675	Zanamivir	3.407	333.133	Organic acids and derivatives	Carboxylic acids and derivatives	Carboxylic acid derivatives	139110-80-8	HMDB0014698	-	-	-	-
M397T151_POS	2.36617e+07	1.65538e+07	1.75407e+07	2.16008e+07	2.15551e+07	2.30256e+07	1.13613e+07	1.30496e+07	1.07022e+07	1.0561e+07	1.85791e+07	1.34171e+07	2.06563e+07	1.2945e+07	-0.674181	0.00114257	0.0256356	1.00631	Ergosterol	2.519	397.343	Lipids and lipid-like molecules	Steroids and steroid derivatives	Ergostane steroids	57-87-4	HMDB0000878	C01694	ko01100//Metabolic pathways;ko01110//Biosynthesis of secondary metabolites;ko00100//Steroid biosynthesis	Global and overview maps;Lipid metabolism	Metabolism
M88T237_POS	3.3898e+07	3.20492e+07	3.49237e+07	3.58358e+07	3.22018e+07	3.45684e+07	3.73977e+07	4.40304e+07	4.02053e+07	3.9547e+07	4.69036e+07	3.94732e+07	3.39128e+07	4.12595e+07	0.282896	0.000838785	0.0213899	1.00241	Morpholine	3.955	88.0758	Organoheterocyclic compounds	Oxazinanes	Morpholines	110-91-8	HMDB0031581	-	-	-	-
M418T221_POS	4.02974e+06	4.57743e+06	4.12608e+06	2.83532e+06	4.39769e+06	6.60463e+06	1.58014e+07	1.52812e+07	1.84993e+07	1.51828e+07	1.91903e+06	8.38805e+06	4.42848e+06	1.2512e+07	1.49842	0.0104278	0.0873633	1.00022	Tribenuron-methyl	3.683	418.069	Benzenoids	Benzene and substituted derivatives	Benzoic acids and derivatives	-	HMDB0254690	-	-	-	-

## Sheet: POS H VE-H-HMB
index	H-1	H-2	H-3	H-4	H-5	H-6	H-HMB-1	H-HMB-2	H-HMB-3	H-HMB-4	H-HMB-5	H-HMB-6	control_mean	case_mean	log2_FC(case_mean/control_mean)	Pvalue	fdr	vip	MS2_name	RT	m/z	SuperClass	Class	SubClass	CAS	HMDB	C_ID	Pathway	KEGG_B_class	KEGG_A_class
M522T134_2_POS	1.41122e+10	1.42777e+10	1.46191e+10	1.41712e+10	1.41526e+10	1.29484e+10	2.02317e+10	1.56977e+10	2.00059e+10	2.10675e+10	1.81627e+10	1.91198e+10	1.40469e+10	1.90475e+10	0.439356	0.000112662	0.00415759	24.7463	Lpc 18:1	2.226	522.355	Lipids and lipid-like molecules	Glycerophospholipids	Glycerophosphocholines	19420-56-5	HMDB0002815	-	-	-	-
M213T314_1_POS	4.80658e+09	5.10241e+09	4.95298e+09	5.53045e+09	4.73697e+09	3.97369e+09	3.29624e+09	3.30292e+09	3.01472e+09	3.05191e+09	3.25288e+09	3.69496e+09	4.85052e+09	3.26894e+09	-0.569317	4.64857e-05	0.00243546	14.3382	Pro-pro	5.233	213.123	Organic acids and derivatives	Carboxylic acids and derivatives	Amino acids, peptides, and analogues	20488-28-2	HMDB0011180	-	-	-	-
M203T395_2_POS	7.38155e+09	7.83297e+09	8.23021e+09	8.56399e+09	9.45814e+09	8.04458e+09	5.31069e+09	8.23204e+09	4.35007e+09	5.42958e+09	5.55394e+09	7.57564e+09	8.25191e+09	6.07532e+09	-0.441766	0.00912712	0.0678598	14.1918	Ng,ng-dimethyl-l-arginine	6.583	203.15	Organic acids and derivatives	Carboxylic acids and derivatives	Amino acids, peptides, and analogues	30315-93-6	HMDB0001539	-	-	-	-
M462T147_2_POS	4.92052e+08	5.51268e+08	5.49498e+08	5.48525e+08	1.28951e+09	9.0217e+08	2.27027e+09	1.93077e+09	1.86758e+09	2.05061e+09	2.22544e+09	2.43443e+09	7.22171e+08	2.12985e+09	1.56034	4.10809e-06	0.000573177	13.9315	Taurocholate	2.443	462.267	Lipids and lipid-like molecules	Steroids and steroid derivatives	Bile acids, alcohols and derivatives	-	HMDB0257923	C05122	ko01100//Metabolic pathways;ko04976//Bile secretion;ko00121//Secondary bile acid biosynthesis;ko00430//Taurine and hypotaurine metabolism;ko00120//Primary bile acid biosynthesis;ko04979//Cholesterol metabolism	Digestive system;Global and overview maps;Lipid metabolism;Metabolism of other amino acids	Metabolism;Organismal Systems
M233T379_2_POS	2.65016e+09	2.9322e+09	2.7079e+09	2.49845e+09	3.13956e+09	2.89395e+09	1.62974e+09	1.95752e+09	1.58172e+09	1.61352e+09	1.67996e+09	2.11339e+09	2.8037e+09	1.76264e+09	-0.669595	1.13567e-05	0.0010313	11.3903	Protriptyline	6.319	233.149	Benzenoids	Dibenzocycloheptenes	HASH(0x1ed69f0)	438-60-8	HMDB0014488	-	-	-	-
M544T132_2_POS	3.34532e+09	3.95918e+09	3.64956e+09	3.63198e+09	3.8775e+09	3.27882e+09	4.34206e+09	4.79264e+09	4.36392e+09	4.34516e+09	3.99873e+09	4.80933e+09	3.62373e+09	4.44197e+09	0.293726	0.00067156	0.0126396	9.89508	1-oleoyl-sn-glycero-3-phosphocholine	2.205	544.339	Lipids and lipid-like molecules	Glycerophospholipids	Glycerophosphocholines	19420-56-5	HMDB0002815	-	-	-	-
M260T313_1_POS	2.35608e+09	2.44222e+09	2.57928e+09	2.54027e+09	1.91058e+09	2.09239e+09	1.53716e+09	1.66321e+09	1.28608e+09	1.52682e+09	1.51136e+09	1.84843e+09	2.32014e+09	1.56218e+09	-0.570653	0.000189332	0.00586977	9.71383	Propranolol	5.208	260.172	Benzenoids	Naphthalenes	HASH(0x2203fb0)	525-66-6	HMDB0001849	-	-	-	-
M694T179_2_POS	1.53235e+09	1.35934e+09	1.40885e+09	1.43562e+09	1.14606e+09	1.22394e+09	8.59504e+07	1.12973e+09	7.25699e+07	7.75061e+07	7.80415e+07	1.22611e+09	1.35103e+09	4.44985e+08	-1.60223	0.00356534	0.0370644	9.69284	Phosphoric acid, mono-3,6,9,12,15,18,21,24,27-nonaoxahentetracontyl ester	2.985	694.464	--	--	--	--	--	-	-	-	-
M250T92_POS	1.35212e+09	1.20295e+09	1.93767e+09	2.08036e+09	1.17232e+09	1.35781e+09	2.5759e+09	2.21252e+09	2.40689e+09	2.05775e+09	2.12408e+09	2.183e+09	1.5172e+09	2.26002e+09	0.574923	0.00192652	0.0253309	9.14123	Benzeneethanamine, 2,5-dimethoxy-4-(trifluoromethyl)-	1.529	250.093	--	--	--	--	--	-	-	-	-
M137T167_3_POS	6.58502e+09	6.17749e+09	6.30634e+09	6.47056e+09	5.49062e+09	5.9497e+09	5.79124e+09	4.93109e+09	4.95966e+09	4.91489e+09	5.31768e+09	6.12907e+09	6.16329e+09	5.3406e+09	-0.206698	0.0112161	0.0768391	8.90069	Hypoxanthine	2.781	137.046	Organoheterocyclic compounds	Imidazopyrimidines	Purines and purine derivatives	68-94-0	HMDB0000157	C00262	ko01100//Metabolic pathways;ko00230//Purine metabolism	Global and overview maps;Nucleotide metabolism	Metabolism
M464T120_POS	1.10058e+08	1.26477e+08	1.29635e+08	1.50342e+08	2.06658e+08	1.6541e+08	8.03263e+08	6.07386e+08	5.80091e+08	6.42804e+08	7.19724e+08	8.93895e+08	1.48097e+08	7.0786e+08	2.25693	7.77354e-07	0.000271454	8.81024	Tauroursodeoxycholic acid	1.998	464.283	Lipids and lipid-like molecules	Steroids and steroid derivatives	Bile acids, alcohols and derivatives	14605-22-2	HMDB0000874	-	-	-	-
M357T382_POS	2.17641e+07	1.02433e+07	1.09545e+07	4.42042e+06	3.70524e+06	1.10326e+07	5.66427e+08	2.97844e+08	5.32306e+08	2.18645e+08	5.53311e+08	5.79465e+08	1.03533e+07	4.58e+08	5.46718	3.9217e-05	0.00222455	7.67199	Mitomycin c	6.359	357.123	Organoheterocyclic compounds	Indoles and derivatives	Indolequinones	1950-07-07	HMDB0014450	-	-	-	-
M733T119_POS	1.23344e+09	1.70122e+09	1.14236e+09	1.40561e+09	1.12306e+09	1.14125e+09	8.59166e+08	5.95872e+08	8.74966e+08	1.02421e+09	8.91346e+08	8.23645e+08	1.29116e+09	8.44868e+08	-0.611867	0.00214224	0.0270608	7.33521	1-oleoyl-2-myristoyl-sn-glycero-3-phosphocholine	1.986	732.553	Lipids and lipid-like molecules	Glycerophospholipids	Glycerophosphocholines	-	HMDB0008097	-	-	-	-
M229T179_POS	2.41994e+09	2.01974e+09	2.10121e+09	2.20974e+09	1.40057e+09	1.61266e+09	1.47582e+09	1.30035e+09	1.47934e+09	1.29104e+09	1.39162e+09	1.81174e+09	1.96064e+09	1.45832e+09	-0.427023	0.0164477	0.099214	7.0991	Ile-Pro	2.988	229.155	Organic acids and derivatives	Carboxylic acids and derivatives	Amino acids, peptides, and analogues	37462-92-3	HMDB0011174	-	-	-	-
M783T116_POS	1.71195e+09	1.72916e+09	1.67967e+09	1.7593e+09	1.71711e+09	1.68961e+09	2.49517e+09	1.79797e+09	2.0353e+09	3.43505e+09	2.04829e+09	2.15432e+09	1.71447e+09	2.32769e+09	0.441135	0.0287798	0.139946	7.09829	2-oleoyl-1-palmitoyl-sn-glycero-3-phosphocholine	1.934	782.569	Lipids and lipid-like molecules	Glycerophospholipids	Glycerophosphocholines	26853-31-6	HMDB0007972	-	-	-	-
M246T181_2_POS	2.99487e+08	2.30146e+08	2.35212e+08	2.2529e+08	1.41129e+08	1.85561e+08	6.30676e+08	7.13551e+08	6.45036e+08	4.90502e+08	4.54329e+08	6.76315e+08	2.19471e+08	6.01735e+08	1.4551	1.21313e-05	0.00105846	7.07662	Cycloheximide	3.02	246.17	Organoheterocyclic compounds	Piperidines	Piperidinones	-	HMDB0250657	-	-	-	-
M704T135_POS	7.28463e+08	4.91483e+08	4.00091e+08	2.67329e+08	1.07699e+09	6.585e+08	1.22625e+08	1.76603e+08	1.58353e+08	1.53702e+08	1.67621e+08	8.52609e+07	6.0381e+08	1.44027e+08	-2.06775	0.00293038	0.0324226	6.95	Palmitoyl sphingomyelin	2.257	703.575	Lipids and lipid-like molecules	Sphingolipids	Phosphosphingolipids	6254-89-3	HMDB0010169	-	-	-	-
M339T26_2_POS	3.99991e+08	5.13188e+08	4.39407e+08	3.52494e+08	4.93784e+08	4.91633e+08	7.19412e+08	6.60409e+08	8.00159e+08	7.98931e+08	7.54472e+08	8.34755e+08	4.48416e+08	7.61356e+08	0.763733	6.44676e-06	0.000741072	6.48266	1,2-dioleoyl-sn-glycerol	0.434	339.289	--	--	--	--	--	-	-	-	-
M246T472_2_POS	1.53061e+09	1.68584e+09	1.74702e+09	1.74511e+09	1.63812e+09	1.60016e+09	2.04365e+09	1.93974e+09	1.78973e+09	1.892e+09	1.95026e+09	2.3077e+09	1.65781e+09	1.98718e+09	0.261443	0.00215301	0.0271404	6.24733	Tramadol	7.874	246.181	Benzenoids	Phenol ethers	Anisoles	-	HMDB0259401	-	-	-	-
M120T188_POS	4.34813e+09	3.69422e+09	3.9888e+09	4.13767e+09	3.8499e+09	3.94304e+09	4.58342e+09	4.07303e+09	4.09874e+09	4.34096e+09	4.36058e+09	4.90881e+09	3.99362e+09	4.39426e+09	0.137921	0.0300492	0.143998	6.06128	2-amino-1-phenylethanol	3.141	120.081	Organic nitrogen compounds	Organonitrogen compounds	Amines	7568-93-6	HMDB0001065	-	-	-	-
M112T312_POS	7.17872e+08	3.51601e+08	4.78507e+08	5.88702e+08	1.21958e+09	8.48286e+08	1.13743e+09	1.32106e+09	9.27898e+08	7.69617e+08	9.85404e+08	1.25832e+09	7.00758e+08	1.06662e+09	0.60606	0.0371488	0.165429	5.98679	Histamine	5.194	112.087	Organic nitrogen compounds	Organonitrogen compounds	Amines	51-45-6	HMDB0000870	C00388	ko01100//Metabolic pathways;ko01110//Biosynthesis of secondary metabolites;ko04080//Neuroactive ligand-receptor interaction;ko01065//Biosynthesis of alkaloids derived from histidine and purine;ko04974//Protein digestion and absorption;ko00340//Histidine metabolism;ko04750//Inflammatory mediator regulation of TRP channels;ko04721//Synaptic vesicle cycle;ko04664//Fc epsilon RI signaling pathway;ko0…	Amino acid metabolism;Chemical structure transformation maps;Digestive system;Global and overview maps;Immune disease;Immune system;Nervous system;Sensory system;Signaling molecules and interaction;Target-based classification: G protein-coupled receptors	Drug Development;Environmental Information Processing;Human Diseases;Metabolism;Organismal Systems
M127T233_POS	2.3401e+08	8.29476e+08	7.53259e+08	6.76165e+08	4.82552e+08	4.30374e+08	1.77771e+08	2.28453e+08	1.58596e+08	4.24242e+08	2.55744e+08	2.57562e+08	5.67639e+08	2.50395e+08	-1.18077	0.0096505	0.069927	5.7068	4-imidazoleacetic acid	3.89	127.05	Organoheterocyclic compounds	Azoles	Imidazoles	645-65-8	HMDB0002024	C02835	ko01100//Metabolic pathways;ko00340//Histidine metabolism	Amino acid metabolism;Global and overview maps	Metabolism
M533T147_1_POS	8.04748e+07	8.21725e+07	9.14585e+07	8.85844e+07	2.19044e+08	1.43961e+08	3.55629e+08	3.11253e+08	3.21976e+08	3.40147e+08	3.78623e+08	3.98028e+08	1.17616e+08	3.50943e+08	1.57715	4.63613e-06	0.000599547	5.66135	(6r)-2-hydroxy-2-methyl-6-((3r,5s,7r,8r,9s,10s,12s,13r,14s,17r)-3,7,12-trihydroxy-10,13-dimethylhexadecahydro-1h-cyclopenta[a]phenanthren-17-yl)heptyl hydrogen sulfate	2.443	533.325	--	--	--	--	--	-	-	-	-
M203T222_POS	1.77817e+09	2.01418e+09	1.7423e+09	1.73325e+09	2.07577e+09	1.99905e+09	1.53364e+09	1.70291e+09	1.73721e+09	1.72376e+09	1.25158e+09	1.44809e+09	1.89045e+09	1.5662e+09	-0.271464	0.00944475	0.0691652	5.63318	Bergaptol	3.704	203.053	Phenylpropanoids and polyketides	Coumarins and derivatives	Furanocoumarins	486-60-2	HMDB0013679	C00758	ko01110//Biosynthesis of secondary metabolites;ko01061//Biosynthesis of phenylpropanoids	Chemical structure transformation maps;Global and overview maps	Metabolism
M152T194_POS	1.41899e+09	1.26711e+09	1.39004e+09	1.33862e+09	9.67485e+08	1.16175e+09	1.11582e+09	7.1296e+08	8.57109e+08	8.21878e+08	9.67536e+08	1.18442e+09	1.25733e+09	9.43286e+08	-0.414598	0.0111955	0.0767847	5.5374	Guanine	3.237	152.056	Organoheterocyclic compounds	Imidazopyrimidines	Purines and purine derivatives	73-40-5	HMDB0000132	C00242	ko01100//Metabolic pathways;ko00230//Purine metabolism	Global and overview maps;Nucleotide metabolism	Metabolism
M165T218_2_POS	3.50019e+09	4.2641e+09	4.3694e+09	3.97919e+09	3.87507e+09	3.91427e+09	3.66652e+09	3.56166e+09	3.19484e+09	3.72332e+09	3.65498e+09	3.85871e+09	3.9837e+09	3.61001e+09	-0.142108	0.0378516	0.167295	5.44787	3,4-Dihydroxyhydrocinnamic acid	3.641	165.052	Phenylpropanoids and polyketides	Phenylpropanoic acids	HASH(0x2d0cf20)	1078-61-1	HMDB0000423	C10447	ko00350//Tyrosine metabolism	Amino acid metabolism	Metabolism
M468T148_POS	5.28222e+08	5.6889e+08	5.25389e+08	5.37022e+08	3.89238e+08	4.12214e+08	2.88411e+08	2.25965e+08	3.29545e+08	2.86551e+08	2.55739e+08	2.73121e+08	4.93496e+08	2.76556e+08	-0.835469	6.82227e-05	0.00304139	5.36326	Delsoline	2.464	468.308	--	--	--	--	--	-	-	-	-
M454T148_POS	1.52592e+09	1.51889e+09	1.60898e+09	1.75716e+09	1.07928e+09	1.08381e+09	1.23751e+09	1.0099e+09	1.35191e+09	1.20728e+09	1.02965e+09	9.97432e+08	1.42901e+09	1.13895e+09	-0.327311	0.0498089	0.198287	5.21043	Terfenadine	2.469	454.293	Benzenoids	Benzene and substituted derivatives	Diphenylmethanes	50679-08-8	HMDB0014486	-	-	-	-
M146T281_POS	2.9573e+08	3.20452e+08	3.27636e+08	3.1424e+08	4.98712e+08	3.91281e+08	5.05944e+08	1.07101e+09	4.34779e+08	4.82278e+08	4.97083e+08	8.16011e+08	3.58009e+08	6.34517e+08	0.825665	0.0285507	0.139332	5.14387	Acetylcholine	4.675	146.118	Organic nitrogen compounds	Organonitrogen compounds	Quaternary ammonium salts	51-84-3	HMDB0000895	C01996	ko04976//Bile secretion;ko04080//Neuroactive ligand-receptor interaction;ko04742//Taste transduction;ko00564//Glycerophospholipid metabolism;ko04024//cAMP signaling pathway;ko05022//Pathways of neurodegeneration - multiple diseases;ko04721//Synaptic vesicle cycle;ko04911//Insulin secretion;ko04725//Cholinergic synapse;ko04971//Gastric acid secretion;ko04970//Salivary secretion;ko04972//Pancreatic…	Cell motility;Digestive system;Endocrine system;Lipid metabolism;Nervous system;Neurodegenerative disease;Sensory system;Signal transduction;Signaling molecules and interaction;Substance dependence	Cellular Processes;Environmental Information Processing;Human Diseases;Metabolism;Organismal Systems
M334T298_POS	1.0429e+08	1.09374e+08	1.13689e+08	1.10655e+08	9.88508e+07	9.75797e+07	2.90897e+08	2.97508e+08	2.63648e+08	2.78438e+08	2.87584e+08	3.60398e+08	1.0574e+08	2.96412e+08	1.48708	8.369e-08	0.000127784	5.14152	Tebufenpyrad	4.972	334.186	Benzenoids	Benzene and substituted derivatives	Phenylpropanes	-	HMDB0258765	-	-	-	-
M213T280_2_POS	8.39901e+08	7.97402e+08	8.42438e+08	8.06532e+08	6.37166e+08	6.87473e+08	6.01792e+08	4.64706e+08	5.74022e+08	5.84044e+08	5.85351e+08	6.00918e+08	7.68486e+08	5.68472e+08	-0.434929	0.000630564	0.0121055	4.96221	Leu-His-Arg	4.667	213.123	--	--	--	--	--	-	-	-	-
M130T456_1_POS	2.00443e+09	1.91287e+09	2.06985e+09	2.37946e+09	1.90096e+09	1.97818e+09	1.68155e+09	2.08954e+09	1.37806e+09	1.56487e+09	1.58451e+09	2.06943e+09	2.04096e+09	1.72799e+09	-0.240148	0.0474482	0.193581	4.91512	L-pipecolic acid	7.603	130.086	Organic acids and derivatives	Carboxylic acids and derivatives	Amino acids, peptides, and analogues	3105-95-1	HMDB0000716	C00408	ko01100//Metabolic pathways;ko01110//Biosynthesis of secondary metabolites;ko01060//Biosynthesis of plant secondary metabolites;ko01064//Biosynthesis of alkaloids derived from ornithine, lysine and nicotinic acid;ko00310//Lysine degradation	Amino acid metabolism;Chemical structure transformation maps;Global and overview maps	Metabolism
M72T220_POS	2.33815e+09	2.34596e+09	2.32752e+09	2.36439e+09	2.27978e+09	2.29082e+09	2.13738e+09	2.14225e+09	2.09674e+09	2.15984e+09	2.19948e+09	2.24269e+09	2.32444e+09	2.16306e+09	-0.103805	6.98698e-05	0.00309224	4.53339	1,2-diamino-2-methylpropane	3.664	72.0807	--	--	--	--	--	-	-	-	-
M156T459_POS	6.08703e+08	6.21051e+08	7.36963e+08	6.35238e+08	6.59671e+08	6.28362e+08	2.71434e+08	3.14213e+08	2.56419e+08	6.28793e+08	5.70435e+08	5.95535e+08	6.48331e+08	4.39472e+08	-0.560962	0.0184527	0.106541	4.39703	DL-histidine	7.65	156.077	Organic acids and derivatives	Carboxylic acids and derivatives	Amino acids, peptides, and analogues	-	HMDB0250763	-	-	-	-
M114T142_POS	4.79704e+08	5.1173e+08	5.39504e+08	6.30625e+08	6.68131e+08	6.32281e+08	2.89596e+08	6.3484e+08	2.38966e+08	2.74685e+08	3.45342e+08	4.28211e+08	5.76996e+08	3.68607e+08	-0.646479	0.0113932	0.0777039	4.35606	5-aminolevulinic acid	2.368	114.066	Organic acids and derivatives	Carboxylic acids and derivatives	Amino acids, peptides, and analogues	106-60-5	HMDB0001149	C00430	ko01100//Metabolic pathways;ko01110//Biosynthesis of secondary metabolites;ko01120//Microbial metabolism in diverse environments;ko01060//Biosynthesis of plant secondary metabolites;ko02010//ABC transporters;ko00260//Glycine, serine and threonine metabolism;ko00860//Porphyrin metabolism	Amino acid metabolism;Chemical structure transformation maps;Global and overview maps;Membrane transport;Metabolism of cofactors and vitamins	Environmental Information Processing;Metabolism
M194T220_1_POS	4.34199e+07	5.29245e+07	4.6669e+07	4.4467e+07	6.43366e+07	4.99853e+07	1.96077e+08	1.3803e+08	1.82888e+08	2.00678e+08	2.05604e+08	1.91765e+08	5.03004e+07	1.8584e+08	1.88542	1.5443e-07	0.000145105	4.29564	8-(trifluoromethyl)quinolin-4-ol	3.665	194.048	--	--	--	--	--	-	-	-	-
M328T182_1_POS	3.187e+08	1.94829e+08	2.10854e+08	1.55508e+08	1.44813e+08	1.57402e+08	4.897e+08	1.64125e+08	5.01265e+08	3.34202e+08	3.95395e+08	4.05794e+08	1.97018e+08	3.81747e+08	0.95429	0.00882495	0.0667719	4.2767	Diprotin b	3.028	328.223	--	--	--	--	--	-	-	-	-
M306T304_POS	1.68671e+08	1.86671e+08	2.01923e+08	1.87402e+08	1.9515e+08	1.7589e+08	3.33053e+08	2.6672e+08	2.90239e+08	3.22868e+08	3.20979e+08	3.51112e+08	1.85951e+08	3.14162e+08	0.756587	2.42522e-06	0.000474531	4.17028	Imazamox	5.067	306.155	Organic acids and derivatives	Carboxylic acids and derivatives	Amino acids, peptides, and analogues	-	HMDB0253404	-	-	-	-
M204T395_2_POS	5.59816e+08	7.20962e+08	6.93656e+08	7.1837e+08	7.88688e+08	6.80641e+08	4.43961e+08	6.90394e+08	3.6395e+08	4.49618e+08	4.62637e+08	6.2801e+08	6.93689e+08	5.06428e+08	-0.453931	0.0104434	0.0735676	4.13813	Phe-Ile-Lys	6.583	204.153	--	--	--	--	--	-	-	-	-
M136T219_POS	2.07288e+09	2.47107e+09	2.50482e+09	2.27106e+09	2.2652e+09	2.26435e+09	2.11304e+09	2.06924e+09	1.84118e+09	2.15394e+09	2.14227e+09	2.26776e+09	2.30823e+09	2.09791e+09	-0.137836	0.0360702	0.161885	4.10127	O-phosphotyrosine	3.642	136.076	Organic acids and derivatives	Carboxylic acids and derivatives	Amino acids, peptides, and analogues	-	HMDB0006049	-	-	-	-
M170T281_POS	6.68298e+08	7.54266e+08	8.17926e+08	6.90552e+08	1.19613e+09	1.03443e+09	7.06613e+08	6.74525e+08	4.09724e+08	5.1145e+08	5.08414e+08	8.37595e+08	8.60268e+08	6.08053e+08	-0.500588	0.0410366	0.17675	4.0939	1-methyl-l-histidine	4.678	170.092	Organic acids and derivatives	Carboxylic acids and derivatives	Amino acids, peptides, and analogues	332-80-9	HMDB0000001	C01152	ko01100//Metabolic pathways;ko00340//Histidine metabolism	Amino acid metabolism;Global and overview maps	Metabolism
M204T237_POS	6.55295e+07	6.52191e+07	7.16661e+07	6.96782e+07	1.28943e+08	9.88437e+07	2.14901e+08	1.88085e+08	1.70768e+08	1.84011e+08	1.95497e+08	2.43409e+08	8.33132e+07	1.99445e+08	1.25937	1.48349e-05	0.00118828	3.99443	Acetylcarnitine	3.955	204.134	Lipids and lipid-like molecules	Fatty Acyls	Fatty acid esters	-	HMDB0240773	C02571	ko04931//Insulin resistance	Endocrine and metabolic disease	Human Diseases
M274T264_2_POS	6.69135e+08	2.73652e+08	3.89402e+08	3.08511e+08	3.37791e+08	4.10146e+08	5.9214e+08	3.17974e+08	7.51302e+08	5.77378e+08	6.44227e+08	6.65195e+08	3.98106e+08	5.91369e+08	0.570906	0.0433474	0.183299	3.97273	Cyclopentolate	4.405	274.187	Benzenoids	Benzene and substituted derivatives	HASH(0x1f68460)	512-15-2	HMDB0015114	-	-	-	-
M95T311_POS	2.9228e+08	1.66823e+08	1.84939e+08	1.62138e+08	4.6492e+08	3.32283e+08	4.0485e+08	4.88023e+08	4.05403e+08	3.01904e+08	3.70288e+08	5.29372e+08	2.67231e+08	4.1664e+08	0.640715	0.0302406	0.144349	3.88722	Phenol	5.185	95.0603	Benzenoids	Phenols	Benzenetriols and derivatives	87-66-1	HMDB0013674	-	-	-	-
M228T216_POS	1.88599e+08	2.4239e+08	2.43801e+08	2.24158e+08	2.30345e+08	2.27491e+08	3.35221e+08	3.31251e+08	2.88916e+08	3.40951e+08	3.329e+08	3.84328e+08	2.26131e+08	3.35595e+08	0.569564	2.39634e-05	0.00159083	3.82002	Benz[a]anthracene	3.608	228.098	Benzenoids	Phenanthrenes and derivatives	HASH(0x24127f0)	-	HMDB0248969	-	-	-	-
M133T418_POS	7.42587e+08	7.34248e+08	7.59204e+08	7.49648e+08	7.18224e+08	7.09123e+08	5.66353e+08	6.79394e+08	5.0505e+08	5.41628e+08	5.57009e+08	7.38243e+08	7.35506e+08	5.97946e+08	-0.298721	0.00445911	0.0429579	3.70983	Ornithine	6.965	133.097	Organic acids and derivatives	Carboxylic acids and derivatives	Amino acids, peptides, and analogues	348-66-3	HMDB0003374	-	-	-	-
M357T417_POS	4.16662e+06	2.1052e+06	2.97467e+06	2.58387e+06	1.64718e+06	2.28507e+06	8.39437e+07	1.33248e+08	7.22607e+07	6.8617e+07	8.0556e+07	1.2069e+08	2.6271e+06	9.32192e+07	5.14908	9.36583e-06	0.000907965	3.47844	Pioglitazone	6.943	357.123	Benzenoids	Phenol ethers	HASH(0x1f13928)	111025-46-8	HMDB0015264	-	-	-	-
M118T262_POS	3.40667e+08	3.62154e+08	3.51817e+08	4.04603e+08	3.86811e+08	3.72415e+08	2.05353e+08	3.97493e+08	2.05429e+08	2.06644e+08	2.15476e+08	2.93171e+08	3.69744e+08	2.53928e+08	-0.54211	0.00596645	0.0518119	3.40105	Carbetamide	4.373	118.086	--	--	--	--	--	-	-	-	-
M129T264_POS	4.47746e+08	4.77186e+08	4.87808e+08	4.44121e+08	3.62931e+08	3.95009e+08	2.44237e+08	4.92435e+08	2.21566e+08	2.39524e+08	2.45832e+08	3.98183e+08	4.358e+08	3.06963e+08	-0.505603	0.0266296	0.133497	3.36491	Dulcitol	4.402	129.066	Organic oxygen compounds	Organooxygen compounds	Carbohydrates and carbohydrate conjugates	488-45-9	HMDB0011632	C01697	ko01100//Metabolic pathways;ko00052//Galactose metabolism	Carbohydrate metabolism;Global and overview maps	Metabolism
M542T134_POS	4.18857e+08	4.74893e+08	4.6942e+08	4.4741e+08	5.04063e+08	4.09646e+08	5.44776e+08	6.55386e+08	5.38735e+08	5.27103e+08	4.80566e+08	5.91835e+08	4.54048e+08	5.564e+08	0.293277	0.00502097	0.0468556	3.34287	Vinblastine	2.227	542.323	Organic acids and derivatives	Carboxylic acids and derivatives	Amino acids, peptides, and analogues	865-21-4	HMDB0014710	C07201	ko01110//Biosynthesis of secondary metabolites;ko04976//Bile secretion;ko01063//Biosynthesis of alkaloids derived from shikimate pathway	Chemical structure transformation maps;Digestive system;Global and overview maps	Metabolism;Organismal Systems
M226T145_POS	3.1798e+06	2.59657e+06	3.56491e+06	5.90233e+06	5.2964e+06	5.20241e+06	8.45611e+07	5.14321e+07	7.51691e+07	8.19109e+07	8.70536e+07	8.82384e+07	4.2904e+06	7.80608e+07	4.18541	1.38506e-07	0.000143337	3.17738	Cyclocytidine	2.411	226.082	--	--	--	--	--	-	-	-	-
M216T291_2_POS	2.003e+09	2.05511e+09	2.04954e+09	2.12325e+09	2.0237e+09	1.94352e+09	1.92599e+09	1.97969e+09	1.77417e+09	1.86605e+09	1.85962e+09	2.06949e+09	2.03302e+09	1.9125e+09	-0.0881643	0.0330133	0.152634	3.15665	Isogentisin	4.853	216.063	Organoheterocyclic compounds	Benzopyrans	1-benzopyrans	491-64-5	HMDB0030871	-	-	-	-
M188T424_POS	1.66904e+08	1.79967e+08	1.93104e+08	1.89927e+08	1.52594e+08	1.51031e+08	9.87822e+07	1.08802e+08	8.34119e+07	9.18227e+07	9.21442e+07	1.19842e+08	1.72255e+08	9.91341e+07	-0.797089	1.25712e-05	0.00108906	3.08664	Deprenyl	7.062	188.139	Benzenoids	Benzene and substituted derivatives	Phenethylamines	14611-51-9	HMDB0015171	-	-	-	-
M310T232_1_POS	6.03191e+08	4.07671e+08	4.47353e+08	5.12671e+08	4.01323e+08	3.90523e+08	3.90829e+08	3.59166e+08	3.38453e+08	3.01675e+08	3.6087e+08	4.13028e+08	4.60455e+08	3.6067e+08	-0.352381	0.0237124	0.123668	3.08226	Isopropalin	3.868	310.176	--	--	--	--	--	-	-	-	-
M323T222_POS	1.16143e+08	6.92473e+07	1.1511e+08	1.31283e+08	7.8718e+07	5.98482e+07	1.93742e+07	2.25538e+07	1.37125e+07	1.4619e+07	1.92574e+07	3.57824e+07	9.50582e+07	2.08832e+07	-2.18647	0.000140016	0.00474957	3.06006	Tazobactam	3.704	323.039	Organic acids and derivatives	Carboxylic acids and derivatives	Amino acids, peptides, and analogues	89786-04-9	HMDB0015544	-	-	-	-
M316T278_2_POS	2.06473e+07	3.45549e+07	2.1455e+07	3.40073e+07	2.82274e+07	2.30546e+07	1.74657e+08	4.18656e+07	1.53824e+08	9.71151e+07	9.98477e+07	9.21249e+07	2.69911e+07	1.09906e+08	2.02571	0.00174361	0.0238378	3.0595	Oxycodone	4.634	316.176	Benzenoids	Phenanthrenes and derivatives	HASH(0x1f34a30)	76-42-6	HMDB0014640	-	-	-	-
M1032T147_POS	3.75451e+06	5.43429e+06	4.70395e+06	6.03515e+06	3.909e+07	1.87799e+07	7.29551e+07	7.89188e+07	5.90427e+07	6.32661e+07	8.72249e+07	1.04018e+08	1.29663e+07	7.75709e+07	2.58075	2.54578e-05	0.0016503	2.95368	Taurocholic acid	2.444	1031.59	Lipids and lipid-like molecules	Steroids and steroid derivatives	Bile acids, alcohols and derivatives	81-24-3	HMDB0000036	C05122	ko01100//Metabolic pathways;ko04976//Bile secretion;ko00121//Secondary bile acid biosynthesis;ko00430//Taurine and hypotaurine metabolism;ko00120//Primary bile acid biosynthesis;ko04979//Cholesterol metabolism	Digestive system;Global and overview maps;Lipid metabolism;Metabolism of other amino acids	Metabolism;Organismal Systems
M126T289_POS	2.64127e+07	5.69948e+07	2.013e+07	6.52604e+07	9.22769e+07	8.5378e+07	1.79108e+08	2.77141e+08	1.7073e+08	4.29121e+07	5.39155e+07	1.59708e+08	5.77421e+07	1.47252e+08	1.35059	0.0389208	0.170441	2.88003	1-methylhistamine	4.82	126.103	Organic nitrogen compounds	Organonitrogen compounds	Amines	501-75-7	HMDB0000898	C05127	ko01100//Metabolic pathways;ko00340//Histidine metabolism	Amino acid metabolism;Global and overview maps	Metabolism
M260T189_POS	6.88732e+08	5.19603e+08	6.86108e+08	6.71365e+08	6.82793e+08	5.32238e+08	4.83998e+08	5.48733e+08	4.52682e+08	4.81002e+08	4.74713e+08	6.88024e+08	6.3014e+08	5.21525e+08	-0.272935	0.0499954	0.198535	2.83782	D-glucosamine 6-phosphate	3.151	260.053	Organic oxygen compounds	Organooxygen compounds	Carbohydrates and carbohydrate conjugates	55722-81-1	HMDB0001254	C00352	ko01100//Metabolic pathways;ko00520//Amino sugar and nucleotide sugar metabolism;ko05415//Diabetic cardiomyopathy;ko00250//Alanine, aspartate and glutamate metabolism;ko04931//Insulin resistance	Amino acid metabolism;Carbohydrate metabolism;Cardiovascular disease;Endocrine and metabolic disease;Global and overview maps	Human Diseases;Metabolism
M123T28_2_POS	9.89673e+07	1.71938e+08	1.42316e+08	1.32508e+08	1.06321e+08	1.07456e+08	5.65706e+07	5.71981e+07	6.00749e+07	8.09409e+07	6.73177e+07	6.15583e+07	1.26584e+08	6.39434e+07	-0.985232	0.000382899	0.00897718	2.79867	Kinoprene	0.472	123.117	--	--	--	--	--	-	-	-	-
M417T245_2_POS	5.62076e+08	4.76468e+08	4.90637e+08	5.88573e+08	5.76483e+08	5.21689e+08	3.85059e+08	5.66446e+08	3.89628e+08	3.15294e+08	4.08516e+08	5.3931e+08	5.35988e+08	4.34042e+08	-0.304365	0.0437949	0.184467	2.78345	Leu-Glu-Arg	4.086	417.246	--	--	--	--	--	-	-	-	-
M394T222_1_POS	9.6895e+07	1.043e+08	9.88777e+07	1.01261e+08	9.32634e+07	9.3898e+07	4.40545e+07	5.60868e+07	3.12123e+07	2.99249e+07	4.08177e+07	4.85666e+07	9.80825e+07	4.17771e+07	-1.23128	1.86629e-07	0.00014591	2.75797	Pyridine, 4-[4-(4-fluorophenyl)-2-[4-(methylsulfonyl)phenyl]-1h-imidazol-5-yl]-	3.706	394.088	--	--	--	--	--	-	-	-	-
M344T220_POS	2.19477e+07	2.3617e+07	2.06781e+07	2.02297e+07	2.89294e+07	2.89963e+07	1.04386e+08	3.72185e+07	1.0545e+08	9.96715e+07	1.03944e+08	6.8714e+07	2.40664e+07	8.65639e+07	1.84675	0.00029069	0.00763608	2.73146	Prothioconazole	3.66	344.032	--	--	--	--	--	-	-	-	-
M295T79_POS	6.21906e+06	1.97517e+07	2.9878e+07	1.25197e+07	2.69113e+07	9.52315e+06	7.37146e+07	9.26961e+07	5.10752e+07	9.98827e+07	4.88515e+07	9.31595e+07	1.74672e+07	7.65633e+07	2.13201	0.000142833	0.00478229	2.72788	14-methylpentadecanoic acid	1.309	295.227	--	--	--	--	--	-	-	-	-
M446T222_POS	7.01126e+07	6.82406e+07	6.71726e+07	7.72884e+07	5.42321e+07	5.37178e+07	1.17669e+07	2.42067e+07	7.26778e+06	6.25334e+06	1.08668e+07	1.96988e+07	6.51274e+07	1.33434e+07	-2.28714	7.81726e-07	0.000271454	2.65919	Benzenesulfonamide, n-[[(1,1-dimethylethyl)amino]carbonyl]-2-(3-methoxyphenoxy)-5-nitro-	3.704	446.094	--	--	--	--	--	-	-	-	-
M313T79_POS	4.43267e+06	2.08135e+07	3.19423e+07	1.67336e+07	1.70002e+07	1.0536e+07	9.29074e+07	5.67681e+07	5.52837e+07	1.02502e+08	8.0222e+07	5.63266e+07	1.69097e+07	7.40016e+07	2.12971	0.000111804	0.00415101	2.63538	11.beta.,21-dihydroxy-5.beta.-pregnane-3,20-dione	1.312	313.237	Lipids and lipid-like molecules	Steroids and steroid derivatives	Hydroxysteroids	566-01-8	HMDB0006757	C05475	ko00140//Steroid hormone biosynthesis	Lipid metabolism	Metabolism
M1000T106_POS	3.02089e+07	308896	2.27291e+06	6.86156e+06	4.47289e+06	3.48963e+06	7.67641e+07	2.59065e+07	8.31464e+07	5.39018e+07	6.70914e+07	7.90096e+07	7.9358e+06	6.43033e+07	3.01845	0.000198929	0.00602956	2.63244	Taurochenodeoxycholic acid	1.766	999.601	Lipids and lipid-like molecules	Steroids and steroid derivatives	Bile acids, alcohols and derivatives	-	HMDB0242411	C05465	ko04976//Bile secretion;ko00121//Secondary bile acid biosynthesis;ko00120//Primary bile acid biosynthesis;ko04979//Cholesterol metabolism	Digestive system;Lipid metabolism	Metabolism;Organismal Systems
M109T292_POS	4.21474e+07	1.43158e+07	2.69656e+07	3.99043e+07	9.71145e+07	5.16632e+07	1.06835e+08	1.46909e+08	1.04823e+08	6.97696e+07	9.91137e+07	1.00405e+08	4.53518e+07	1.04642e+08	1.20624	0.0032142	0.0348954	2.61349	3-methyl-l-histidine	4.859	109.076	Organic acids and derivatives	Carboxylic acids and derivatives	Amino acids, peptides, and analogues	368-16-1	HMDB0000479	C01152	ko01100//Metabolic pathways;ko00340//Histidine metabolism	Amino acid metabolism;Global and overview maps	Metabolism
M465T193_POS	1.36541e+08	1.37957e+08	1.23537e+08	1.14995e+08	1.12677e+08	1.19613e+08	7.00648e+07	8.39782e+07	6.82467e+07	7.16272e+07	7.34266e+07	7.85833e+07	1.2422e+08	7.43211e+07	-0.741053	1.66988e-06	0.000392262	2.60856	N-acetylglucosamine	3.214	465.169	Organic oxygen compounds	Organooxygen compounds	Carbohydrates and carbohydrate conjugates	14131-68-1	HMDB0000803	-	-	-	-
M241T328_2_POS	2.32748e+08	2.59092e+08	2.61167e+08	2.52166e+08	2.74522e+08	2.47206e+08	3.42002e+08	2.48929e+08	2.98147e+08	3.26249e+08	3.30163e+08	3.41461e+08	2.54483e+08	3.14492e+08	0.305453	0.00341435	0.0360469	2.59722	.beta.-Ala-3-Methyl-His	5.465	241.13	--	--	--	--	--	C01262	ko01100//Metabolic pathways;ko00340//Histidine metabolism;ko00410//beta-Alanine metabolism	Amino acid metabolism;Global and overview maps;Metabolism of other amino acids	Metabolism
M332T289_POS	1.73037e+07	2.055e+07	2.02011e+07	1.9111e+07	3.35411e+07	2.54509e+07	9.18556e+07	2.43394e+07	9.04491e+07	9.3195e+07	9.09863e+07	8.12153e+07	2.2693e+07	7.86735e+07	1.79363	0.000564604	0.0115438	2.58336	Alitame	4.811	332.17	Organic acids and derivatives	Carboxylic acids and derivatives	Amino acids, peptides, and analogues	80863-62-3	HMDB0037324	-	-	-	-
M290T291_3_POS	3.51511e+08	3.71503e+08	3.6932e+08	3.74605e+08	3.70057e+08	3.61057e+08	4.54675e+08	3.44051e+08	4.26436e+08	4.58782e+08	4.44768e+08	4.50538e+08	3.66342e+08	4.29875e+08	0.230725	0.00565457	0.0502568	2.58244	(-)-atropine	4.853	290.16	--	--	--	--	--	C02046	ko01100//Metabolic pathways;ko01110//Biosynthesis of secondary metabolites;ko01064//Biosynthesis of alkaloids derived from ornithine, lysine and nicotinic acid	Chemical structure transformation maps;Global and overview maps	Metabolism
M422T325_POS	2.64269e+08	2.59306e+08	2.93684e+08	3.05348e+08	2.39866e+08	2.46613e+08	1.88699e+08	2.64333e+08	1.37705e+08	1.67194e+08	1.77125e+08	2.53965e+08	2.68181e+08	1.9817e+08	-0.436467	0.012708	0.0837712	2.55946	4-ohe2-1-n3ade	5.421	422.225	--	--	--	--	--	-	-	-	-
M448T131_POS	1.67888e+08	2.25226e+08	2.19453e+08	1.78154e+08	1.81998e+08	1.74838e+08	1.16422e+08	1.9523e+08	1.01426e+08	1.0912e+08	1.06708e+08	1.42158e+08	1.9126e+08	1.28511e+08	-0.573645	0.00529775	0.0482565	2.53912	3-[(cholamidopropyl)dimethylammonio]-1-propanesulfonate	2.182	448.342	--	--	--	--	--	-	-	-	-
M282T215_2_POS	4.04409e+08	4.00546e+08	4.04383e+08	4.088e+08	3.1121e+08	3.33415e+08	3.11393e+08	2.99772e+08	2.95488e+08	3.15998e+08	3.00565e+08	3.65915e+08	3.77127e+08	3.14855e+08	-0.260363	0.0128081	0.0840859	2.52151	1-methyladenosine	3.586	282.12	Nucleosides, nucleotides, and analogues	Purine nucleosides	HASH(0x1ebb320)	-	HMDB0243935	-	-	-	-
M318T320_POS	1.6204e+08	1.28898e+08	1.40395e+08	1.45219e+08	7.5297e+07	1.00083e+08	7.42379e+07	5.44651e+07	5.49501e+07	8.1102e+07	8.08851e+07	8.41973e+07	1.25322e+08	7.16396e+07	-0.80681	0.00357603	0.0371075	2.49708	Leu-Trp	5.329	318.177	Organic acids and derivatives	Carboxylic acids and derivatives	Amino acids, peptides, and analogues	-	HMDB0028940	-	-	-	-
M295T30_2_POS	3.23477e+07	3.57348e+07	7.18464e+07	9.71199e+06	3.49192e+07	3.72041e+07	1.61072e+08	7.25966e+07	5.71482e+07	1.03656e+08	1.10805e+08	7.25744e+07	3.69607e+07	9.63087e+07	1.38168	0.00669399	0.0559649	2.49239	13-keto-9z,11e-octadecadienoic acid	0.497	295.227	Lipids and lipid-like molecules	Fatty Acyls	Lineolic acids and derivatives	-	HMDB0004668	C14765	ko00591//Linoleic acid metabolism	Lipid metabolism	Metabolism
M365T296_POS	2.10231e+07	459930	2.47328e+07	2.52356e+07	4.18968e+07	3.31802e+07	4.843e+07	2.03627e+08	4.78063e+07	5.01131e+07	7.9527e+07	1.10868e+08	2.44214e+07	9.00619e+07	1.88277	0.0277458	0.13677	2.47078	Maltose	4.93	365.105	Organic oxygen compounds	Organooxygen compounds	Carbohydrates and carbohydrate conjugates	-	HMDB0246552	C00208	ko01100//Metabolic pathways;ko01110//Biosynthesis of secondary metabolites;ko02010//ABC transporters;ko04742//Taste transduction;ko00500//Starch and sucrose metabolism;ko04973//Carbohydrate digestion and absorption	Carbohydrate metabolism;Digestive system;Global and overview maps;Membrane transport;Sensory system	Environmental Information Processing;Metabolism;Organismal Systems
M72T474_POS	2.53152e+08	2.66918e+08	2.74009e+08	2.75349e+08	2.18901e+08	2.40578e+08	1.932e+08	2.35691e+08	1.81577e+08	1.81813e+08	1.92911e+08	2.21827e+08	2.54818e+08	2.0117e+08	-0.341051	0.00188635	0.0249837	2.45917	Pyrrolidine	7.904	72.0807	Organoheterocyclic compounds	Pyrrolidines	HASH(0x282efc0)	123-75-1	HMDB0031641	-	-	-	-
M147T219_POS	7.21302e+08	8.77671e+08	8.84956e+08	7.93001e+08	7.98208e+08	8.12041e+08	7.47547e+08	7.29566e+08	6.49345e+08	7.62964e+08	7.42991e+08	7.95627e+08	8.1453e+08	7.38007e+08	-0.142334	0.0369806	0.164921	2.45353	Naringenin	3.642	147.044	Phenylpropanoids and polyketides	Flavonoids	Flavans	480-41-1	HMDB0002670	C00509	ko01100//Metabolic pathways;ko01110//Biosynthesis of secondary metabolites;ko01061//Biosynthesis of phenylpropanoids	Chemical structure transformation maps;Global and overview maps	Metabolism
M286T163_POS	6.1142e+07	6.52538e+07	5.38487e+07	5.69515e+07	7.66347e+07	9.04393e+07	1.07962e+08	1.38833e+08	1.15986e+08	1.0986e+08	1.0889e+08	9.99257e+07	6.73783e+07	1.13576e+08	0.753303	0.000154563	0.00499467	2.4123	Letrozole	2.716	286.09	Benzenoids	Benzene and substituted derivatives	Diphenylmethanes	112809-51-5	HMDB0015141	-	-	-	-
M282T266_POS	3.80047e+08	3.7393e+08	3.61901e+08	3.40806e+08	3.93796e+08	3.58805e+08	4.25531e+08	4.39304e+08	3.72576e+08	4.00847e+08	4.06809e+08	4.95498e+08	3.68214e+08	4.23427e+08	0.201569	0.0146054	0.0919137	2.39854	1-naphthalenesulfonic acid, 8-(phenylamino)-	4.429	282.05	--	--	--	--	--	-	-	-	-
M719T119_1_POS	1.24536e+08	1.11522e+08	9.23342e+07	7.49988e+07	8.97921e+07	9.38178e+07	5.28096e+07	3.27482e+07	6.27644e+07	6.66674e+07	5.47203e+07	4.80871e+07	9.78335e+07	5.29662e+07	-0.885256	0.000414136	0.00938529	2.37418	1-palmitoyl-2-oleoyl-sn-glycero-3-phosphoethanolamine	1.988	718.538	Lipids and lipid-like molecules	Glycerophospholipids	Glycerophosphoethanolamines	26662-94-2	HMDB0008927	-	-	-	-
M275T154_POS	7.42555e+07	5.96366e+07	7.11675e+07	5.01134e+07	1.1478e+08	9.26919e+07	2.30814e+07	3.14931e+07	1.48067e+07	3.25738e+07	2.65478e+07	3.08592e+07	7.71074e+07	2.65603e+07	-1.5376	0.000476847	0.0103092	2.37185	(+)-chlorpheniramine	2.573	275.143	--	--	--	--	--	-	-	-	-
M277T30_1_POS	5.09595e+07	8.78112e+07	8.24149e+07	7.11317e+07	8.40732e+07	7.56536e+07	1.21847e+08	1.0453e+08	1.13941e+08	1.3292e+08	1.05195e+08	1.38666e+08	7.53407e+07	1.19517e+08	0.665709	0.000247085	0.00679533	2.3692	9-oxo-10(e),12(e)-octadecadienoic acid	0.506	277.216	--	--	--	--	--	-	-	-	-
M267T159_POS	1.05469e+08	7.68998e+07	9.11682e+07	7.66647e+07	6.34569e+07	6.61235e+07	1.38071e+08	9.71013e+07	1.44749e+08	1.16396e+08	1.23195e+08	1.35864e+08	7.99637e+07	1.25896e+08	0.654814	0.000765211	0.0137862	2.29718	Nevirapine	2.65	267.134	Organic nitrogen compounds	Organonitrogen compounds	Amines	129618-40-2	HMDB0014383	-	-	-	-
M237T222_POS	3.77394e+07	4.22959e+07	3.21656e+07	3.11576e+07	3.69112e+07	4.33837e+07	6.44768e+07	8.52987e+07	8.52726e+07	7.85313e+07	7.73044e+07	7.17922e+07	3.72755e+07	7.71127e+07	1.04874	1.22711e-06	0.000340663	2.29279	5,6,7-trimethoxycoumarin	3.693	237.063	--	--	--	--	--	-	-	-	-
M160T287_POS	3.49325e+08	3.66134e+08	3.63999e+08	3.73731e+08	2.74005e+08	3.00464e+08	2.82276e+08	3.12822e+08	2.62686e+08	2.77024e+08	2.79667e+08	3.03885e+08	3.37943e+08	2.86393e+08	-0.238782	0.0184611	0.106541	2.28217	5-aminovaleric acid betaine	4.777	160.133	--	--	--	--	--	-	-	-	-
M384T296_POS	1.31375e+08	1.24253e+08	1.23772e+08	9.78919e+07	8.10758e+07	8.68456e+07	7.15254e+07	4.84595e+07	6.40812e+07	6.52889e+07	6.50988e+07	7.28355e+07	1.07536e+08	6.45482e+07	-0.736365	0.00110325	0.0178492	2.27819	Bezafibrate	4.939	384.115	Benzenoids	Benzene and substituted derivatives	Phenoxyacetic acid derivatives	41859-67-0	HMDB0015465	-	-	-	-
M599T26_1_POS	3.06998e+07	2.65812e+07	2.67921e+07	2.41428e+07	3.32223e+07	3.51572e+07	7.30135e+07	5.33701e+07	7.4611e+07	6.62471e+07	7.74772e+07	6.19335e+07	2.94326e+07	6.77754e+07	1.20335	2.92171e-06	0.000509839	2.25989	3,4-dihydrospirilloxanthin	0.428	598.504	--	--	--	--	--	-	-	-	-
M158T175_POS	1.9738e+08	2.30194e+08	2.04569e+08	2.27402e+08	2.71408e+08	2.61794e+08	1.50567e+08	2.2929e+08	1.60644e+08	1.7147e+08	1.66665e+08	1.86946e+08	2.32125e+08	1.77597e+08	-0.386291	0.00845551	0.0648737	2.25514	Homostachydrine	2.922	158.129	Organic acids and derivatives	Carboxylic acids and derivatives	Amino acids, peptides, and analogues	472-22-0	HMDB0033433	-	-	-	-
M313T39_POS	3.61435e+06	2.13539e+07	2.55426e+07	5.55857e+06	1.82353e+07	1.02677e+07	6.82008e+07	3.64317e+07	4.11581e+07	6.61702e+07	5.18107e+07	5.79062e+07	1.40954e+07	5.3613e+07	1.92736	0.000109056	0.00407374	2.23746	Dihydroxyoctadecadienoic acid	0.647	313.237	--	--	--	--	--	-	-	-	-
M360T279_POS	2.03543e+07	2.17533e+07	2.1497e+07	1.70707e+07	1.67878e+07	1.70596e+07	6.49554e+07	3.60154e+07	5.68236e+07	5.95722e+07	6.06443e+07	6.35564e+07	1.90871e+07	5.69279e+07	1.57654	6.89412e-06	0.000769834	2.232	Gln-Gly-Arg	4.656	360.202	--	--	--	--	--	-	-	-	-
M318T69_2_POS	3.68214e+08	3.29552e+08	3.68125e+08	4.24955e+08	3.91919e+08	3.77534e+08	4.50195e+08	4.08187e+08	4.54112e+08	4.32301e+08	4.05175e+08	4.06496e+08	3.76717e+08	4.26078e+08	0.177637	0.0107474	0.0748031	2.22292	Phytosphingosine	1.145	318.3	Organic nitrogen compounds	Organonitrogen compounds	Amines	554-62-1	HMDB0004610	C12144	ko01100//Metabolic pathways;ko00600//Sphingolipid metabolism	Global and overview maps;Lipid metabolism	Metabolism
M148T267_POS	8.66827e+07	8.84829e+07	9.17153e+07	8.94355e+07	5.08224e+07	6.90363e+07	3.03135e+07	6.83087e+07	2.73352e+07	2.96158e+07	2.93117e+07	4.72445e+07	7.93625e+07	3.86882e+07	-1.03656	0.00146036	0.0211856	2.17833	3-methyloxyindole	4.458	148.097	--	--	--	--	--	-	-	-	-
M371T280_2_POS	1.64817e+08	2.93309e+08	3.03326e+08	2.79255e+08	2.26543e+08	2.40854e+08	2.06007e+08	1.49409e+08	1.67676e+08	2.14458e+08	2.23317e+08	2.03312e+08	2.51351e+08	1.9403e+08	-0.373423	0.0397104	0.172681	2.17273	Camptothecin	4.667	371.113	--	--	--	--	--	C01897	ko01063//Biosynthesis of alkaloids derived from shikimate pathway;ko07042//Antineoplastics - agents from natural products	Chemical structure transformation maps;Chronology: Antineoplastics	Drug Development;Metabolism
M261T308_POS	5.98366e+07	6.63289e+07	6.79431e+07	6.36e+07	8.31686e+07	6.88246e+07	1.14139e+08	7.80103e+07	9.95763e+07	1.05495e+08	1.12809e+08	1.2341e+08	6.82836e+07	1.05573e+08	0.628632	0.000417039	0.00941614	2.16748	Diaveridine	5.13	261.145	Benzenoids	Benzene and substituted derivatives	Methoxybenzenes	-	HMDB0251144	-	-	-	-
M358T335_POS	564744	2.40682e+07	349739	713419	581766	2.33035e+07	4.55456e+07	6.03952e+07	2.86622e+07	3.45949e+07	7.6409e+07	4.63263e+07	8.26356e+06	4.86555e+07	2.55777	0.000867242	0.0149515	2.1631	N-acetylglucosaminylasparagine	5.577	358.107	Organic oxygen compounds	Organooxygen compounds	Carbohydrates and carbohydrate conjugates	2776-93-4	HMDB0000489	-	-	-	-
M119T219_POS	5.54631e+08	6.73308e+08	6.75044e+08	5.98892e+08	6.10142e+08	6.12439e+08	5.65386e+08	5.48622e+08	4.93245e+08	5.83182e+08	5.66782e+08	6.13932e+08	6.20743e+08	5.61858e+08	-0.143789	0.0406032	0.175192	2.14148	4-methylhippuric acid	3.642	119.049	Benzenoids	Benzene and substituted derivatives	Benzoic acids and derivatives	27115-50-0	HMDB0013292	-	-	-	-
M357T480_1_POS	7.07418e+07	7.26204e+07	7.2961e+07	8.31944e+07	8.76599e+07	8.28798e+07	3.76639e+07	5.47249e+07	3.04554e+07	3.47511e+07	3.96314e+07	5.22036e+07	7.83429e+07	4.15717e+07	-0.914199	2.11827e-05	0.00147855	2.13043	.beta.-estradiol 17-valerate	8.001	357.25	--	--	--	--	--	-	-	-	-
M281T370_POS	6.24207e+07	6.3836e+07	6.59576e+07	3.55367e+07	2.74304e+07	2.8215e+07	1.02286e+07	1.8349e+07	1.47555e+07	7.30793e+06	2.45501e+06	8.24265e+06	4.72327e+07	1.02231e+07	-2.20795	0.000919098	0.0155711	2.12346	5alpha-pregnan-3,20-dione	6.163	281.234	Lipids and lipid-like molecules	Steroids and steroid derivatives	Pregnane steroids	566-65-4	HMDB0003759	C03681	ko00140//Steroid hormone biosynthesis	Lipid metabolism	Metabolism
M255T278_POS	8.28459e+07	1.09429e+08	1.07166e+08	7.31202e+07	4.03181e+07	5.85917e+07	3.94573e+07	1.51822e+07	5.02511e+07	4.93185e+07	3.9503e+07	3.74472e+07	7.85784e+07	3.85265e+07	-1.02828	0.00833513	0.0642357	2.08445	6-methoxyflavanone	4.629	255.097	--	--	--	--	--	-	-	-	-
M341T28_POS	3.40803e+07	4.26434e+07	3.78644e+07	2.3633e+07	4.27083e+07	3.50573e+07	7.35254e+07	6.24113e+07	7.26748e+07	6.56313e+07	6.1814e+07	7.00965e+07	3.59978e+07	6.76922e+07	0.911082	4.62871e-06	0.000599547	2.06804	1-stearoyl-rac-glycerol	0.465	341.305	Lipids and lipid-like molecules	Glycerolipids	Monoradylglycerols	22610-61-3	HMDB0011131	-	-	-	-
M206T264_POS	9.3022e+07	9.72984e+07	7.69597e+07	7.03384e+07	1.1163e+08	7.59142e+07	4.29592e+07	2.84936e+07	5.23172e+07	7.22275e+07	5.62836e+07	5.39559e+07	8.7527e+07	5.10395e+07	-0.778114	0.00195106	0.0255711	2.04389	Xanthurenic acid	4.4	206.048	Organoheterocyclic compounds	Quinolines and derivatives	Quinoline carboxylic acids	59-00-7	HMDB0000881	C02470	ko00380//Tryptophan metabolism	Amino acid metabolism	Metabolism
M229T52_POS	7.23611e+07	5.83417e+07	7.61752e+07	1.26081e+08	4.44947e+07	6.17612e+07	3.31134e+07	3.83605e+07	2.96558e+07	2.69373e+07	4.17288e+07	3.64597e+07	7.32025e+07	3.43759e+07	-1.09049	0.00791781	0.0616616	2.02943	Pro-ile	0.873	229.155	Organic acids and derivatives	Carboxylic acids and derivatives	Amino acids, peptides, and analogues	-	HMDB0304810	-	-	-	-
M208T224_POS	6.33791e+07	7.60678e+07	7.1469e+07	6.94674e+07	7.52341e+07	6.54397e+07	3.51521e+07	5.47372e+07	3.23463e+07	3.38342e+07	3.32448e+07	4.07031e+07	7.01762e+07	3.83363e+07	-0.872271	1.44358e-05	0.00117556	2.02171	3-hydroxykynurenine	3.726	208.072	Organic oxygen compounds	Organooxygen compounds	Carbonyl compounds	484-78-6	HMDB0000732	-	-	-	-
M327T29_POS	3.42134e+07	5.74124e+07	5.32722e+07	4.44175e+07	3.45515e+07	3.59463e+07	8.624e+07	5.13518e+07	7.84418e+07	8.36672e+07	7.9594e+07	8.74807e+07	4.33022e+07	7.77959e+07	0.845253	0.000520545	0.0108878	2.01802	Neodihydroprotolichesterinic acid	0.482	327.253	--	--	--	--	--	-	-	-	-
M306T450_POS	7.13988e+07	1.15722e+08	1.19315e+08	8.80037e+07	8.89674e+07	7.64962e+07	5.23011e+07	4.20761e+07	4.80116e+07	6.57572e+07	6.66216e+07	6.58719e+07	9.33172e+07	5.67732e+07	-0.716932	0.00270945	0.0311052	2.00392	Convolvamine	7.508	306.185	--	--	--	--	--	-	-	-	-
M650T127_POS	9.70753e+06	2.76779e+07	2.46314e+07	9.78594e+06	2.64243e+07	1.45177e+07	4.64436e+07	6.598e+07	3.74314e+07	5.18885e+07	5.41745e+07	4.78409e+07	1.87908e+07	5.06265e+07	1.42987	0.000107562	0.00403539	1.9906	(1s,2r,4as,6ar,6br,10s,12ar,14bs)-1,2,6b,9,9,12a-hexamethyl-10-[(2r,3r,4s,5s,6r)-3,4,5-trihydroxy-6-methyloxan-2-yl]oxy-2,3,4,5,6,6a,7,8,8a,10,11,12,13,14b-tetradecahydro-1h-picene-4a,6a-dicarboxylic acid	2.117	650.439	--	--	--	--	--	-	-	-	-
M799T121_POS	1.35794e+07	5.16943e+07	4.61652e+07	1.29935e+07	3.52401e+07	2.51483e+07	7.17032e+07	5.23482e+07	5.45842e+07	6.62815e+07	1.254e+08	5.9787e+07	3.08035e+07	7.1684e+07	1.21856	0.0103742	0.0732488	1.98684	Diisooctyl phthalate	2.02	798.566	Benzenoids	Benzene and substituted derivatives	Benzoic acids and derivatives	-	HMDB0251353	-	-	-	-
M203T297_POS	9.09166e+07	9.31199e+07	9.23301e+07	9.28143e+07	5.67187e+07	7.02846e+07	5.2162e+07	4.93692e+07	4.36582e+07	4.65716e+07	4.96775e+07	6.16279e+07	8.26974e+07	5.05111e+07	-0.711241	0.000808252	0.0143292	1.97597	Iprovalicarb	4.951	203.139	Organic acids and derivatives	Carboxylic acids and derivatives	Amino acids, peptides, and analogues	-	HMDB0253572	-	-	-	-
M453T30_POS	1.92546e+08	1.25344e+08	1.81791e+08	1.72699e+08	1.58446e+08	1.1902e+08	1.27389e+08	1.03964e+08	1.15528e+08	1.25514e+08	1.18946e+08	1.3071e+08	1.58308e+08	1.20342e+08	-0.395595	0.0150501	0.0938422	1.93554	4'-o-.beta.-d-glucosyl-5-o-methylvisamminol	0.506	453.167	--	--	--	--	--	-	-	-	-
M399T187_POS	5.50785e+06	9.76496e+06	1.17077e+07	5.70984e+06	4.38486e+07	2.62579e+07	4.80466e+07	5.19086e+07	3.26223e+07	4.67366e+07	4.65062e+07	5.80326e+07	1.71328e+07	4.73088e+07	1.46535	0.0016423	0.0229266	1.92668	Tris(2-butoxyethyl) phosphate	3.12	399.26	Organic acids and derivatives	Organic phosphoric acids and derivatives	Phosphate esters	-	HMDB0259275	-	-	-	-
M721T78_POS	4.20212e+07	7.0516e+07	5.74343e+07	7.7262e+07	4.15655e+07	3.96839e+07	2.67621e+07	1.75541e+07	3.92721e+07	2.45422e+07	1.96362e+07	1.60519e+07	5.47472e+07	2.39698e+07	-1.19157	0.0021438	0.0270608	1.90576	1,2-dipalmitoyl-sn-glycero-3-phosphoethanolamine-n,n-dimethyl	1.306	720.553	--	--	--	--	--	-	-	-	-
M293T281_POS	1.40571e+07	2.75395e+07	2.37594e+07	2.00043e+07	3.28186e+07	2.53519e+07	4.77914e+07	4.3605e+07	4.63091e+07	6.98198e+07	5.98229e+07	5.02866e+07	2.39218e+07	5.29391e+07	1.14601	0.000133818	0.00459155	1.88707	Picrotin	4.688	293.084	Organoheterocyclic compounds	Furopyrans	HASH(0x1264268)	-	HMDB0240279	-	-	-	-
M376T299_POS	4.71447e+07	4.81881e+07	5.25529e+07	4.75947e+07	2.35412e+07	3.36084e+07	9.04259e+07	3.29158e+07	8.21069e+07	8.50806e+07	8.95887e+07	8.42656e+07	4.2105e+07	7.73973e+07	0.878292	0.00569122	0.0504121	1.88425	Cyphenothrin	4.984	376.197	--	--	--	--	--	-	-	-	-
M400T134_POS	4.5738e+07	9.56401e+07	8.3733e+07	1.49615e+08	1.02402e+08	1.06551e+08	3.97702e+07	8.12995e+07	3.41587e+07	4.89171e+07	8.69296e+07	4.88593e+07	9.72799e+07	5.66557e+07	-0.77992	0.0332305	0.153021	1.86618	L-palmitoylcarnitine	2.226	400.342	Lipids and lipid-like molecules	Fatty Acyls	Fatty acid esters	-	HMDB0240774	C02990	ko00071//Fatty acid degradation;ko01212//Fatty acid metabolism	Global and overview maps;Lipid metabolism	Metabolism
M285T26_POS	3.93282e+07	3.75553e+07	3.25762e+07	3.28236e+07	2.94465e+07	3.57206e+07	6.19517e+07	5.04587e+07	7.01537e+07	6.09791e+07	6.25305e+07	6.07533e+07	3.45751e+07	6.11378e+07	0.822333	4.35059e-06	0.000591163	1.85649	5.alpha.-pregnane-3.alpha.,20.alpha.-diol	0.435	285.242	Lipids and lipid-like molecules	Steroids and steroid derivatives	Pregnane steroids	-	HMDB0060409	C18042	ko00140//Steroid hormone biosynthesis	Lipid metabolism	Metabolism
M155T158_2_POS	1.21099e+08	1.37132e+08	1.2295e+08	1.33657e+08	1.62318e+08	1.56676e+08	9.71739e+07	1.28364e+08	9.32022e+07	1.05613e+08	1.01671e+08	1.06515e+08	1.38972e+08	1.05423e+08	-0.398602	0.00298335	0.0329193	1.84817	(-)-menthone	2.64	155.129	--	--	--	--	--	C00843	ko01110//Biosynthesis of secondary metabolites	Global and overview maps	Metabolism
M155T254_POS	2.60722e+07	2.52187e+07	2.44036e+07	2.02635e+07	2.28011e+07	2.21762e+07	6.70124e+07	1.8603e+07	6.64282e+07	7.29616e+07	6.6849e+07	4.53626e+07	2.34892e+07	5.62028e+07	1.25864	0.00323077	0.0348954	1.84511	1-naphthalenamine	4.238	155.082	Benzenoids	Naphthalenes	HASH(0x1ec00b0)	-	HMDB0243964	C14790	ko00980//Metabolism of xenobiotics by cytochrome P450	Xenobiotics biodegradation and metabolism	Metabolism
M296T219_POS	6.60472e+07	4.12387e+07	4.12611e+07	3.99207e+07	3.56235e+07	3.88048e+07	8.61836e+07	4.93695e+07	8.77664e+07	6.51677e+07	7.41174e+07	8.47809e+07	4.3816e+07	7.45643e+07	0.767026	0.0024233	0.0290499	1.83402	Linezolid	3.649	296.124	Organoheterocyclic compounds	Oxazinanes	Morpholines	165800-03-3	HMDB0014739	-	-	-	-
M223T328_POS	9.90855e+07	1.09033e+08	1.08306e+08	1.07529e+08	1.16955e+08	1.09257e+08	1.44405e+08	1.13074e+08	1.27092e+08	1.40953e+08	1.43514e+08	1.45765e+08	1.08361e+08	1.35801e+08	0.325648	0.0008154	0.0143932	1.82206	1-methyl-3-isobutylxanthine	5.473	223.119	Organoheterocyclic compounds	Imidazopyrimidines	Purines and purine derivatives	-	HMDB0245912	-	-	-	-
M384T228_POS	6.88783e+07	8.92222e+07	8.77712e+07	8.47625e+07	9.6583e+07	1.02478e+08	5.58343e+07	6.46388e+07	4.91003e+07	6.58761e+07	5.88796e+07	6.31357e+07	8.82826e+07	5.95775e+07	-0.567362	0.000322265	0.00820097	1.80211	(-)-b-hydrastine	3.806	384.144	--	--	--	--	--	-	-	-	-
M218T207_POS	1.54674e+07	4.56995e+07	4.19702e+07	4.74959e+07	2.99603e+07	2.91413e+07	7.80407e+07	3.73663e+07	9.89349e+07	8.30404e+07	6.0154e+07	5.33273e+07	3.49558e+07	6.84773e+07	0.970095	0.0092295	0.0681611	1.7993	Pentazocine	3.447	218.139	Alkaloids and derivatives	6,7-benzomorphans	2,6-dimethyl-3-benzazocines	-	HMDB0243543	-	-	-	-
M317T319_POS	1.50835e+08	1.67339e+08	1.60393e+08	1.43868e+08	1.17736e+08	1.23051e+08	1.12366e+08	1.23363e+08	1.0357e+08	1.11221e+08	1.0693e+08	1.29757e+08	1.4387e+08	1.14534e+08	-0.328988	0.00919629	0.0681611	1.75822	Prostaglandin j2	5.312	317.193	Lipids and lipid-like molecules	Fatty Acyls	Eicosanoids	-	HMDB0247117	C05957	ko01100//Metabolic pathways;ko00590//Arachidonic acid metabolism;ko04726//Serotonergic synapse	Global and overview maps;Lipid metabolism;Nervous system	Metabolism;Organismal Systems
M538T109_POS	6.18271e+06	3.45884e+06	7.74413e+06	1.72859e+07	1.28794e+07	2.09971e+06	4.27129e+07	1.65965e+07	3.75778e+07	3.12148e+07	2.70552e+07	3.97799e+07	8.27511e+06	3.24895e+07	1.97312	0.000367891	0.00879412	1.72564	Taurohyodeoxycholic acid	1.825	538.257	--	--	--	--	--	-	-	-	-
M550T372_POS	4.94873e+07	6.04213e+07	5.23553e+07	5.12693e+07	4.82475e+07	4.93594e+07	6.96635e+07	1.16898e+08	5.76529e+07	6.28119e+07	6.84507e+07	1.17223e+08	5.18567e+07	8.21168e+07	0.663148	0.0235024	0.123052	1.70667	Hygromycin b	6.204	550.205	Organic oxygen compounds	Organooxygen compounds	Carbohydrates and carbohydrate conjugates	31282-04-9	HMDB0034229	-	-	-	-
M431T222_POS	4.74088e+07	5.41595e+07	4.6172e+07	6.566e+07	3.52398e+07	4.58028e+07	1.9851e+07	4.6283e+07	1.44757e+07	1.40647e+07	1.85408e+07	2.84242e+07	4.90738e+07	2.36066e+07	-1.05576	0.00286365	0.0321208	1.68537	Bispyribac	3.697	431.106	--	--	--	--	--	-	-	-	-
M375T333_POS	5.78716e+07	5.95521e+07	6.55368e+07	6.87712e+07	5.37752e+07	5.35981e+07	3.77893e+07	3.84383e+07	3.73842e+07	3.64017e+07	3.72092e+07	4.23979e+07	5.98508e+07	3.82701e+07	-0.645154	1.09267e-05	0.00100353	1.68388	Ala-Glu-Arg	5.555	375.199	--	--	--	--	--	-	-	-	-
M350T182_POS	3.09474e+07	2.01425e+07	2.26327e+07	1.5296e+07	1.34395e+07	1.54826e+07	6.83915e+07	1.57446e+07	5.96126e+07	4.72835e+07	5.43002e+07	4.00711e+07	1.96568e+07	4.75672e+07	1.27494	0.00569977	0.0504512	1.67933	Methanone, [1-[(4-fluorophenyl)methyl]-1h-indol-3-yl](2,2,3,3-tetramethylcyclopropyl)-	3.031	350.205	--	--	--	--	--	-	-	-	-
M174T239_2_POS	8.28324e+07	8.42245e+07	7.90704e+07	7.23006e+07	5.10446e+07	5.82628e+07	1.21442e+08	4.69918e+07	1.38335e+08	1.20261e+08	1.18741e+08	9.48395e+07	7.12892e+07	1.06768e+08	0.58273	0.0331569	0.152967	1.67375	Pyroquilon	3.975	174.088	Organoheterocyclic compounds	Quinolines and derivatives	Quinolones and derivatives	57369-32-1	HMDB0037113	-	-	-	-
M536T25_POS	4.22021e+07	3.62521e+07	7.33893e+07	5.23241e+07	4.61295e+07	5.13872e+07	8.28603e+07	8.46994e+07	7.89737e+07	6.86284e+07	6.56807e+07	6.66054e+07	5.02807e+07	7.45747e+07	0.56868	0.0031506	0.0343919	1.66633	Cephalochromin	0.411	536.165	--	--	--	--	--	-	-	-	-
M282T225_3_POS	4.59535e+07	4.73797e+07	3.49947e+07	3.86177e+07	4.6042e+07	4.88814e+07	6.25937e+07	7.46633e+07	7.202e+07	6.01186e+07	6.70685e+07	5.91168e+07	4.36448e+07	6.59301e+07	0.595127	7.38114e-05	0.00322002	1.66287	Skimmianine	3.747	282.087	Organoheterocyclic compounds	Quinolines and derivatives	Furanoquinolines	-	HMDB0258333	C10740	ko01063//Biosynthesis of alkaloids derived from shikimate pathway	Chemical structure transformation maps	Metabolism
M389T372_POS	1.31158e+08	1.49897e+08	1.34943e+08	1.29664e+08	1.41659e+08	1.35074e+08	1.6159e+08	1.86714e+08	1.41259e+08	1.61323e+08	1.44844e+08	1.82369e+08	1.37066e+08	1.63017e+08	0.25015	0.0102299	0.0725957	1.64063	Demethylnobiletin	6.194	389.121	Phenylpropanoids and polyketides	Flavonoids	O-methylated flavonoids	2174-59-6	HMDB0037571	-	-	-	-
M411T163_POS	1.39131e+07	6.27784e+07	6.96074e+07	1.60241e+07	5.26216e+07	3.23603e+07	7.06421e+07	6.31527e+07	6.73287e+07	6.42006e+07	6.58693e+07	7.542e+07	4.12175e+07	6.77689e+07	0.717366	0.0234479	0.122978	1.60993	Palmitoleoyl 3-carbacyclic phosphatidic acid	2.716	411.236	--	--	--	--	--	-	-	-	-
M257T182_POS	2.03073e+07	2.43741e+07	2.27477e+07	3.56054e+07	4.00854e+06	1.47626e+07	6.86613e+07	1.30353e+07	5.88521e+07	6.90964e+07	7.36817e+07	2.55157e+07	2.03009e+07	5.14738e+07	1.34229	0.0205159	0.113456	1.60382	Isoliquiritigenin	3.03	257.075	Phenylpropanoids and polyketides	Linear 1,3-diarylpropanoids	Chalcones and dihydrochalcones	961-29-5	HMDB0037316	C08650	ko01100//Metabolic pathways;ko01110//Biosynthesis of secondary metabolites;ko01061//Biosynthesis of phenylpropanoids	Chemical structure transformation maps;Global and overview maps	Metabolism
M375T130_POS	6.28226e+07	5.65812e+07	5.72429e+07	4.54268e+07	4.53295e+07	5.19347e+07	2.96753e+07	2.91139e+07	2.84709e+07	3.68482e+07	3.18102e+07	4.17677e+07	5.3223e+07	3.29477e+07	-0.69187	0.000207672	0.00621744	1.58267	Chrysosplenetin	2.16	375.13	Phenylpropanoids and polyketides	Flavonoids	O-methylated flavonoids	-	HMDB0250217	-	-	-	-
M161T235_POS	8.03318e+07	2.62721e+07	4.03079e+07	3.01721e+07	3.78563e+07	4.73017e+07	6.71584e+07	4.57487e+07	9.69583e+07	6.34899e+07	7.32785e+07	8.20283e+07	4.3707e+07	7.14437e+07	0.708942	0.0261693	0.131981	1.57413	Ala-Ala	3.912	161.092	Organic acids and derivatives	Carboxylic acids and derivatives	Amino acids, peptides, and analogues	-	HMDB0244385	C00398	ko01100//Metabolic pathways;ko01110//Biosynthesis of secondary metabolites;ko01060//Biosynthesis of plant secondary metabolites;ko01063//Biosynthesis of alkaloids derived from shikimate pathway;ko04080//Neuroactive ligand-receptor interaction;ko00380//Tryptophan metabolism	Amino acid metabolism;Chemical structure transformation maps;Global and overview maps;Signaling molecules and interaction	Environmental Information Processing;Metabolism
M404T198_POS	3.16198e+07	2.14709e+07	2.36185e+07	2.77872e+07	1.26676e+07	1.69945e+07	4.0272e+06	6.23592e+06	2.56595e+06	1.6406e+06	3.11557e+06	4.96699e+06	2.23598e+07	3.75871e+06	-2.5726	7.94436e-05	0.00335404	1.56272	Benthiavalicarb-isopropyl	3.298	404.161	--	--	--	--	--	-	-	-	-
M298T498_POS	1.14639e+08	1.27049e+08	1.23004e+08	1.36496e+08	8.88039e+07	1.0151e+08	9.08186e+07	9.63515e+07	7.30896e+07	7.10163e+07	8.13658e+07	1.17438e+08	1.1525e+08	8.83466e+07	-0.383523	0.0233453	0.122598	1.55713	N-3-oxododecanoyl-l-homoserine lactone	8.302	298.188	--	--	--	--	--	-	-	-	-
M707T51_POS	2.98497e+07	2.75184e+07	1.72367e+07	3.16241e+07	3.03108e+07	2.69294e+07	1.3998e+07	6.52745e+06	1.41043e+07	6.71025e+06	6.6515e+06	3.59661e+06	2.72448e+07	8.59802e+06	-1.66391	5.31314e-05	0.00264571	1.55305	1,2-dipentadecanoyl-sn-glycero-3-phosphocholine	0.857	706.537	--	--	--	--	--	-	-	-	-
M100T262_POS	7.77032e+07	6.6406e+07	7.15654e+07	7.41321e+07	7.70199e+07	7.2476e+07	4.79447e+07	6.89747e+07	4.67189e+07	4.56397e+07	4.72614e+07	5.77027e+07	7.32171e+07	5.23737e+07	-0.483339	0.000503211	0.0106899	1.55007	5-aminovaleric acid	4.37	100.076	Organic acids and derivatives	Carboxylic acids and derivatives	Amino acids, peptides, and analogues	660-88-8	HMDB0003355	C00431	ko01100//Metabolic pathways;ko01120//Microbial metabolism in diverse environments;ko00470//D-Amino acid metabolism;ko00310//Lysine degradation;ko00330//Arginine and proline metabolism	Amino acid metabolism;Global and overview maps;Metabolism of other amino acids	Metabolism
M295T245_POS	6.97505e+07	2.90102e+07	4.00577e+07	4.01786e+07	3.78631e+07	3.89949e+07	5.98843e+07	5.99495e+07	9.57245e+07	5.34648e+07	6.13825e+07	7.62062e+07	4.26425e+07	6.77686e+07	0.668326	0.0147822	0.0927179	1.54436	Aspartame	4.076	295.129	Organic acids and derivatives	Carboxylic acids and derivatives	Amino acids, peptides, and analogues	22839-47-0	HMDB0001894	C11045	ko04742//Taste transduction	Sensory system	Organismal Systems
M284T222_POS	4.75626e+07	3.26408e+07	3.83129e+07	3.81812e+07	2.95068e+07	2.37202e+07	6.42887e+06	1.91952e+07	2.61791e+07	1.98052e+07	1.68967e+07	6.6137e+06	3.49874e+07	1.58531e+07	-1.14207	0.00211427	0.0269581	1.53355	Guanosine	3.695	284.1	Nucleosides, nucleotides, and analogues	Purine nucleosides	HASH(0x9d73c00)	118-00-3	HMDB0000133	C00387	ko01100//Metabolic pathways;ko02010//ABC transporters;ko00230//Purine metabolism	Global and overview maps;Membrane transport;Nucleotide metabolism	Environmental Information Processing;Metabolism
M148T272_POS	1.97621e+08	1.45728e+08	1.49508e+08	1.64967e+08	1.53554e+08	1.67619e+08	1.41788e+08	1.31433e+08	1.50472e+08	1.33924e+08	1.38145e+08	1.4001e+08	1.63166e+08	1.39295e+08	-0.228196	0.015529	0.0955861	1.53198	O-acetyl-l-serine	4.54	148.043	Organic acids and derivatives	Carboxylic acids and derivatives	Amino acids, peptides, and analogues	5147-00-2	HMDB0003011	C00979	ko01100//Metabolic pathways;ko01110//Biosynthesis of secondary metabolites;ko01120//Microbial metabolism in diverse environments;ko01230//Biosynthesis of amino acids;ko01200//Carbon metabolism;ko00270//Cysteine and methionine metabolism;ko00920//Sulfur metabolism;ko04122//Sulfur relay system	Amino acid metabolism;Energy metabolism;Folding, sorting and degradation;Global and overview maps	Genetic Information Processing;Metabolism
M255T326_POS	2.82258e+07	3.10289e+07	3.02844e+07	3.0096e+07	3.15278e+07	2.75047e+07	6.15453e+07	2.59939e+07	5.05199e+07	5.55059e+07	5.59195e+07	5.41845e+07	2.97779e+07	5.06115e+07	0.765221	0.00241207	0.0289709	1.5195	His-Val	5.439	255.145	Organic acids and derivatives	Carboxylic acids and derivatives	Amino acids, peptides, and analogues	76019-15-3	HMDB0028898	-	-	-	-
M154T134_POS	2.16929e+07	2.29704e+07	2.08245e+07	2.56011e+07	2.14635e+07	2.0811e+07	1.46197e+06	1.3418e+07	2.1692e+06	3.41508e+06	2.79422e+06	6.04859e+06	2.22272e+07	4.88451e+06	-2.18604	5.07219e-06	0.000632212	1.51713	4-nitroanisole	2.238	154.061	Benzenoids	Benzene and substituted derivatives	Nitrobenzenes	-	HMDB0246530	-	-	-	-
M100T80_POS	8.68253e+07	1.07161e+08	1.2662e+08	1.3538e+08	8.37113e+07	8.09603e+07	1.65628e+08	1.20243e+08	1.18285e+08	1.17213e+08	1.31868e+08	1.34654e+08	1.03443e+08	1.31315e+08	0.3442	0.044576	0.186087	1.51107	2-pyrrolidinone, 1-methyl-	1.34	100.076	--	--	--	--	--	-	-	-	-
M283T26_1_POS	2.53018e+07	3.64733e+07	3.88102e+07	2.55999e+07	3.3898e+07	2.69018e+07	1.19869e+07	7.0496e+06	9.87258e+06	1.72088e+07	1.86422e+07	1.26148e+07	3.11642e+07	1.28958e+07	-1.27298	0.000123487	0.00439764	1.50631	4-oxoretinol	0.442	283.206	Lipids and lipid-like molecules	Prenol lipids	Retinoids	62702-55-0	HMDB0012329	C16683	ko00830//Retinol metabolism	Metabolism of cofactors and vitamins	Metabolism
M281T240_POS	4.06175e+06	1.28578e+07	1.19442e+07	4.43462e+06	7.87261e+06	5.55823e+06	3.60741e+07	1.20437e+07	2.49322e+07	2.86159e+07	2.84158e+07	2.85886e+07	7.78819e+06	2.6445e+07	1.76364	0.000411144	0.0093348	1.50293	Cyclopeptine	3.998	281.125	--	--	--	--	--	-	-	-	-
M281T225_POS	1.33793e+07	1.80614e+07	1.85171e+07	1.90703e+07	2.33187e+07	1.50376e+07	3.10087e+07	3.56614e+07	3.01487e+07	3.45521e+07	3.80328e+07	3.96712e+07	1.78974e+07	3.48458e+07	0.961237	1.03499e-05	0.00095776	1.49933	Voriconazole	3.747	281.071	Benzenoids	Benzene and substituted derivatives	Phenylpropanes	137234-62-9	HMDB0014720	-	-	-	-
M267T26_POS	3.21744e+07	4.34005e+07	3.45724e+07	2.14503e+07	4.30633e+07	3.24124e+07	1.48043e+07	1.67125e+07	1.72491e+07	1.91466e+07	1.61054e+07	1.34304e+07	3.45122e+07	1.62414e+07	-1.08743	0.0003321	0.00829546	1.4834	17.alpha.-methyltestosterone	0.433	267.211	Lipids and lipid-like molecules	Steroids and steroid derivatives	Androstane steroids	58-18-4	HMDB0015655	-	-	-	-
M384T195_POS	5.92639e+06	1.67703e+07	1.76613e+07	5.14759e+06	1.29949e+07	7.34868e+06	3.55795e+07	2.58595e+07	1.95991e+07	3.22045e+07	3.11833e+07	2.86486e+07	1.09749e+07	2.88457e+07	1.39415	0.000245524	0.00678525	1.47918	Prazosin	3.254	384.178	Organoheterocyclic compounds	Diazinanes	Piperazines	19216-56-9	HMDB0014600	-	-	-	-
M728T178_POS	5.27731e+07	4.2178e+07	4.59402e+07	5.95401e+07	4.34096e+07	4.66352e+07	2.64915e+06	6.33121e+07	2.75308e+06	2.75515e+06	2.62906e+06	5.00459e+07	4.84127e+07	2.06907e+07	-1.2264	0.0409277	0.176343	1.47793	[17-(2,6-dihydroxy-6-methyl-3-oxoheptan-2-yl)-3-hydroxy-4,4,9,13,14-pentamethyl-2-[3,4,5-trihydroxy-6-(hydroxymethyl)oxan-2-yl]oxy-2,3,7,8,10,11,12,15,16,17-decahydro-1h-cyclopenta[a]phenanthren-16-yl] acetate	2.973	728.448	--	--	--	--	--	-	-	-	-
M262T317_POS	1.14542e+08	7.5683e+07	7.2993e+07	6.71281e+07	7.62313e+07	8.71882e+07	1.08026e+08	7.49033e+07	1.31971e+08	1.05176e+08	1.16855e+08	1.12081e+08	8.22943e+07	1.08169e+08	0.394418	0.0318714	0.149619	1.47683	Methapyrilene	5.281	262.151	Organic nitrogen compounds	Organonitrogen compounds	Amines	-	HMDB0254524	-	-	-	-
M431T291_POS	2.85514e+08	2.85728e+08	2.88807e+08	3.01912e+08	2.79554e+08	2.67446e+08	2.61941e+08	2.70217e+08	2.42047e+08	2.5094e+08	2.49344e+08	2.90222e+08	2.84827e+08	2.60785e+08	-0.127224	0.0180451	0.105313	1.47496	Ononin	4.853	431.119	Phenylpropanoids and polyketides	Isoflavonoids	Isoflavonoid O-glycosides	486-62-4	HMDB0033987	-	-	-	-
M297T127_POS	8.22799e+06	3.57493e+07	4.30793e+07	7.82799e+06	2.7535e+07	1.48061e+07	5.07389e+07	2.26765e+07	3.41851e+07	5.73578e+07	5.16598e+07	5.68037e+07	2.28709e+07	4.55703e+07	0.994578	0.0214417	0.11625	1.46891	9,10-dihydroxy-12z-octadecenoic acid	2.125	297.242	Lipids and lipid-like molecules	Fatty Acyls	Fatty acids and conjugates	125356-86-7	HMDB0004704	-	-	-	-
M353T79_POS	1.95039e+06	1.44683e+07	3.1992e+07	2.04354e+07	5.2323e+06	2.66151e+06	4.78997e+07	4.86435e+07	2.85297e+07	3.48144e+07	2.21049e+07	2.36026e+07	1.279e+07	3.42658e+07	1.42176	0.0103358	0.0731085	1.44834	Prostaglandin i2	1.319	353.23	Lipids and lipid-like molecules	Fatty Acyls	Eicosanoids	35121-78-9	HMDB0001335	C01312	ko01100//Metabolic pathways;ko04080//Neuroactive ligand-receptor interaction;ko00590//Arachidonic acid metabolism;ko04024//cAMP signaling pathway;ko04611//Platelet activation;ko04270//Vascular smooth muscle contraction;ko04370//VEGF signaling pathway	Circulatory system;Global and overview maps;Immune system;Lipid metabolism;Signal transduction;Signaling molecules and interaction	Environmental Information Processing;Metabolism;Organismal Systems
M401T304_POS	4.4525e+07	4.73364e+07	5.09135e+07	5.38127e+07	5.75778e+07	5.03458e+07	3.04544e+07	3.90005e+07	2.1626e+07	2.97858e+07	3.26354e+07	4.11713e+07	5.07518e+07	3.24456e+07	-0.645439	0.000332769	0.00829546	1.44293	Reserpic acid	5.059	401.214	--	--	--	--	--	-	-	-	-
M301T27_POS	5.54063e+07	7.24125e+07	8.20657e+07	6.97802e+07	6.40139e+07	5.39526e+07	5.05568e+07	3.95934e+07	4.28907e+07	5.21597e+07	4.56801e+07	5.20384e+07	6.62718e+07	4.71532e+07	-0.491041	0.0028507	0.0320638	1.44193	Prostaglandin d1	0.45	301.216	Lipids and lipid-like molecules	Fatty Acyls	Eicosanoids	17968-82-0	HMDB0005102	-	-	-	-
M199T236_POS	6.37032e+07	3.58047e+07	4.00969e+07	3.2011e+07	2.12674e+07	3.34616e+07	7.00531e+07	3.80317e+07	7.98495e+07	5.79606e+07	6.26723e+07	5.81051e+07	3.77241e+07	6.1112e+07	0.695969	0.0166435	0.1	1.43819	Syringic acid	3.932	199.069	Benzenoids	Benzene and substituted derivatives	Benzoic acids and derivatives	-	HMDB0254615	C10833	ko01120//Microbial metabolism in diverse environments	Global and overview maps	Metabolism
M252T296_POS	5.01276e+07	4.66786e+07	4.48492e+07	3.31283e+07	3.08381e+07	3.34873e+07	2.48638e+07	1.85135e+07	2.30756e+07	2.26177e+07	2.4117e+07	2.60981e+07	3.98515e+07	2.32143e+07	-0.779621	0.000862015	0.0149515	1.42185	Benzo(b)fluoranthene	4.939	252.073	Benzenoids	Phenanthrenes and derivatives	HASH(0x2440860)	-	HMDB0249002	-	-	-	-
M573T222_POS	2.12242e+07	2.17301e+07	2.03741e+07	3.50389e+07	1.20855e+07	1.65207e+07	3.08977e+06	1.06829e+07	1.96152e+06	1.50021e+06	3.24555e+06	6.87944e+06	2.11623e+07	4.55989e+06	-2.21442	0.000733918	0.013466	1.42057	(4s,5z,6s)-4-(2-methoxy-2-oxoethyl)-5-[2-[(z)-3-phenylprop-2-enoyl]oxyethylidene]-6-[(2s,3r,4s,5s,6r)-3,4,5-trihydroxy-6-(hydroxymethyl)oxan-2-yl]oxy-4h-pyran-3-carboxylic acid	3.698	573.144	--	--	--	--	--	-	-	-	-
M130T49_POS	4.04948e+07	3.45717e+07	4.23197e+07	4.64723e+07	2.5098e+07	7.24259e+07	1.95187e+07	2.31679e+07	1.76632e+07	2.37172e+07	2.68273e+07	2.25973e+07	4.35637e+07	2.22486e+07	-0.969414	0.00941048	0.068997	1.41818	.beta.-homoproline	0.812	130.086	Organoheterocyclic compounds	Pyrrolidines	HASH(0x1072600)	-	HMDB0247562	-	-	-	-
M447T232_POS	3.80266e+07	3.23814e+07	3.16411e+07	4.34986e+07	2.61616e+07	3.40753e+07	1.55753e+07	2.79182e+07	1.52947e+07	1.48792e+07	1.55116e+07	1.8603e+07	3.42974e+07	1.79637e+07	-0.933019	0.000440161	0.00981627	1.41647	Olmesartan	3.868	447.222	Benzenoids	Benzene and substituted derivatives	Biphenyls and derivatives	144689-63-4	HMDB0014420	-	-	-	-
M397T151_POS	2.36617e+07	1.65538e+07	1.75407e+07	2.16008e+07	2.15551e+07	2.30256e+07	5.66899e+06	8.24026e+06	559483	4.0416e+06	5.28413e+06	7.88995e+06	2.06563e+07	5.28074e+06	-1.96777	3.15151e-06	0.000520213	1.41398	Ergosterol	2.519	397.343	Lipids and lipid-like molecules	Steroids and steroid derivatives	Ergostane steroids	57-87-4	HMDB0000878	C01694	ko01100//Metabolic pathways;ko01110//Biosynthesis of secondary metabolites;ko00100//Steroid biosynthesis	Global and overview maps;Lipid metabolism	Metabolism
M294T188_POS	9.02668e+07	5.85668e+07	7.58881e+07	5.26712e+07	4.70889e+07	5.03763e+07	9.32265e+07	4.56042e+07	1.01624e+08	9.47355e+07	9.04505e+07	1.00234e+08	6.24764e+07	8.76457e+07	0.488374	0.0458221	0.189606	1.40657	Ondansetron	3.127	294.145	Organoheterocyclic compounds	Indoles and derivatives	Carbazoles	99614-02-5	HMDB0005035	-	-	-	-
M562T122_POS	1.30047e+06	9.00666e+06	8.97526e+06	2.81693e+06	6.73269e+06	3.55807e+06	1.91768e+07	2.14501e+07	1.40835e+07	2.3424e+07	2.77056e+07	2.01651e+07	5.39834e+06	2.10009e+07	1.95986	4.66556e-05	0.00243546	1.39908	1-o-hexadecyl-2-deoxy-2-thio-s-acetyl-sn-glyceryl-3-phosphorylcholine	2.032	562.35	--	--	--	--	--	-	-	-	-
M767T180_POS	3.79297e+07	3.07003e+07	3.35719e+07	2.73836e+07	2.78565e+07	2.92505e+07	885881	3.10223e+07	499227	1.00978e+06	795159	2.91617e+07	3.11154e+07	1.05623e+07	-1.5587	0.00926764	0.0683188	1.39853	Bacoside a	3.006	767.459	Lipids and lipid-like molecules	Prenol lipids	Triterpenoids	-	HMDB0248842	-	-	-	-
M572T163_POS	1.19059e+08	1.10983e+08	1.11613e+08	1.12025e+08	9.8755e+07	9.71358e+07	9.22909e+07	8.97741e+07	9.22924e+07	8.39863e+07	8.13808e+07	1.03033e+08	1.08262e+08	9.04596e+07	-0.259179	0.00339937	0.0360276	1.39698	Mesaconitine	2.715	572.299	Lipids and lipid-like molecules	Prenol lipids	Diterpenoids	-	HMDB0254473	-	-	-	-
M316T188_POS	7.19612e+07	5.65955e+07	6.53031e+07	4.90284e+07	4.15521e+07	4.89789e+07	8.69495e+07	4.37383e+07	8.5051e+07	8.11094e+07	8.10482e+07	8.75964e+07	5.55699e+07	7.75821e+07	0.481422	0.024071	0.124799	1.39117	Flusilazole	3.13	316.127	Benzenoids	Benzene and substituted derivatives	Halobenzenes	85509-19-9	HMDB0039815	-	-	-	-
M497T280_POS	1.1673e+07	1.16399e+07	1.35723e+07	8.87043e+06	1.20855e+07	1.12095e+07	3.89459e+07	6.42962e+06	3.17704e+07	3.68516e+07	3.58408e+07	2.74104e+07	1.15084e+07	2.95414e+07	1.36005	0.00454819	0.0434527	1.37445	Icariside ii	4.658	497.163	--	--	--	--	--	-	-	-	-
M237T43_POS	4.66216e+07	2.69717e+07	3.59605e+07	3.42958e+07	3.10513e+07	2.98326e+07	5.85894e+07	2.84552e+07	6.89521e+07	5.18273e+07	6.09505e+07	5.36078e+07	3.41222e+07	5.37304e+07	0.655025	0.0109622	0.0758229	1.37062	Phe-Ala	0.712	237.123	Organic acids and derivatives	Carboxylic acids and derivatives	Amino acids, peptides, and analogues	-	HMDB0304787	-	-	-	-
M549T132_POS	4.70445e+07	4.65967e+07	5.02912e+07	4.43832e+07	5.42276e+07	4.56321e+07	7.22692e+07	4.77332e+07	6.95433e+07	6.61166e+07	6.42582e+07	6.55259e+07	4.80292e+07	6.4241e+07	0.419583	0.00168068	0.0232497	1.36977	17.alpha.-nandrolone	2.192	549.375	--	--	--	--	--	-	-	-	-
M418T221_POS	4.02974e+06	4.57743e+06	4.12608e+06	2.83532e+06	4.39769e+06	6.60463e+06	2.46052e+07	8.56704e+06	2.42924e+07	2.12264e+07	2.19923e+07	1.65038e+07	4.42848e+06	1.95312e+07	2.1409	0.000144136	0.00479733	1.36582	Tribenuron-methyl	3.683	418.069	Benzenoids	Benzene and substituted derivatives	Benzoic acids and derivatives	-	HMDB0254690	-	-	-	-
M293T31_POS	2.91743e+07	2.7724e+07	2.91946e+07	2.31852e+07	2.79363e+07	5.06799e+07	5.14517e+07	3.89915e+07	2.91488e+07	6.10492e+07	4.94976e+07	7.13119e+07	3.13157e+07	5.02418e+07	0.682002	0.0272045	0.134973	1.36568	Cortodoxone	0.512	293.211	Lipids and lipid-like molecules	Steroids and steroid derivatives	Hydroxysteroids	-	HMDB0257139	C05488	ko01100//Metabolic pathways;ko00140//Steroid hormone biosynthesis;ko04927//Cortisol synthesis and secretion;ko04934//Cushing syndrome	Endocrine and metabolic disease;Endocrine system;Global and overview maps;Lipid metabolism	Human Diseases;Metabolism;Organismal Systems
M158T395_POS	7.287e+07	7.97355e+07	8.46602e+07	9.2413e+07	8.80672e+07	9.53397e+07	5.63911e+07	8.6785e+07	5.07156e+07	5.52921e+07	5.77068e+07	7.91807e+07	8.55143e+07	6.43452e+07	-0.410332	0.0122112	0.0815527	1.36074	Trans-4-(aminomethyl)cyclohexanecarboxylic acid	6.583	158.129	Organic acids and derivatives	Carboxylic acids and derivatives	Amino acids, peptides, and analogues	1197-18-8	HMDB0014447	-	-	-	-
M342T223_POS	1.41948e+08	1.45572e+08	1.41796e+08	1.41917e+08	1.57021e+08	1.55723e+08	1.2242e+08	1.50673e+08	1.28742e+08	1.15029e+08	1.25583e+08	1.25911e+08	1.4733e+08	1.2806e+08	-0.202231	0.00711364	0.0577428	1.35702	Propiconazole	3.712	342.082	Benzenoids	Benzene and substituted derivatives	Halobenzenes	-	HMDB0256825	-	-	-	-
M441T164_POS	1.47284e+07	6.41026e+06	6.6785e+06	6.99124e+06	1.30159e+07	1.05251e+07	3.87425e+07	1.32241e+07	2.98315e+07	1.73407e+07	2.26736e+07	3.25453e+07	9.7249e+06	2.57263e+07	1.40349	0.0035065	0.0367025	1.35413	Di(2-nonyl) phthalate	2.736	441.307	--	--	--	--	--	-	-	-	-
M501T216_POS	5.18786e+06	6.25173e+06	5.31932e+06	4.61529e+06	5.24315e+06	5.15611e+06	2.46223e+07	6.17376e+06	2.39073e+07	2.41064e+07	2.3587e+07	2.10283e+07	5.29558e+06	2.05708e+07	1.95774	0.000396446	0.00918897	1.34843	6-[(6,8-dihydroxy-7-methoxy-3-methyl-1-oxo-3,4-dihydroisochromen-4-yl)oxy]-4,8-dihydroxy-7-methoxy-3-methyl-3,4-dihydroisochromen-1-one	3.604	501.066	--	--	--	--	--	-	-	-	-
M109T28_POS	8.75266e+07	1.18022e+08	1.148e+08	1.02894e+08	1.0599e+08	9.61727e+07	9.16706e+07	8.65191e+07	7.75169e+07	8.45315e+07	8.1479e+07	9.36183e+07	1.04234e+08	8.58892e+07	-0.279279	0.00596313	0.0518119	1.34835	(cis+trans)-nerodilol	0.473	109.101	--	--	--	--	--	C09704	ko01100//Metabolic pathways;ko01062//Biosynthesis of terpenoids and steroids	Chemical structure transformation maps;Global and overview maps	Metabolism
M427T373_1_POS	1.33633e+08	1.43742e+08	1.40404e+08	1.27114e+08	1.35945e+08	1.34377e+08	1.44861e+08	1.81496e+08	1.39129e+08	1.44232e+08	1.50577e+08	1.6952e+08	1.35869e+08	1.54969e+08	0.189765	0.0247051	0.126885	1.34215	Resveratrol 3-o-d-glucuronide	6.215	427.106	--	--	--	--	--	-	-	-	-
M361T301_POS	2.71057e+07	2.60944e+07	2.55346e+07	2.88533e+07	3.17699e+07	3.0455e+07	1.42463e+07	1.47262e+07	1.21713e+07	1.36626e+07	1.4205e+07	1.77739e+07	2.83022e+07	1.44642e+07	-0.968423	6.91456e-07	0.000261634	1.3397	Ritonavir	5.017	361.183	Organic acids and derivatives	Carboxylic acids and derivatives	Amino acids, peptides, and analogues	155213-67-5	HMDB0014646	C07240	ko04976//Bile secretion	Digestive system	Organismal Systems
M311T145_POS	2.44363e+07	2.82979e+07	2.70133e+07	1.63397e+07	2.21058e+07	1.92245e+07	1.20571e+07	7.17732e+06	1.03706e+07	7.00037e+06	6.93621e+06	9.59933e+06	2.29029e+07	8.85683e+06	-1.37067	4.83944e-05	0.00249449	1.33456	Desogestrel	2.421	311.258	Lipids and lipid-like molecules	Steroids and steroid derivatives	Estrane steroids	54024-22-5	HMDB0014449	-	-	-	-
M289T147_POS	2.60725e+07	2.14286e+07	2.63769e+07	2.12035e+07	5.4996e+07	4.01364e+07	1.07678e+07	1.54129e+07	6.91783e+06	1.64605e+07	1.29383e+07	1.34079e+07	3.17023e+07	1.26509e+07	-1.32535	0.00691219	0.0571261	1.33079	Carnosol	2.454	289.158	Lipids and lipid-like molecules	Prenol lipids	Terpene lactones	5957-80-2	HMDB0002121	-	-	-	-
M430T123_POS	5.32849e+07	5.32968e+07	5.84291e+07	6.14422e+07	5.22036e+07	5.61495e+07	2.82955e+07	6.40128e+07	2.64707e+07	2.86303e+07	2.86416e+07	4.52104e+07	5.5801e+07	3.68769e+07	-0.597575	0.0131782	0.0856686	1.32634	(+)-.alpha.-tocopherol	2.043	430.404	--	--	--	--	--	C02477	ko01100//Metabolic pathways;ko01110//Biosynthesis of secondary metabolites;ko01060//Biosynthesis of plant secondary metabolites;ko04977//Vitamin digestion and absorption;ko00130//Ubiquinone and other terpenoid-quinone biosynthesis;ko04216//Ferroptosis	Cell growth and death;Chemical structure transformation maps;Digestive system;Global and overview maps;Metabolism of cofactors and vitamins	Cellular Processes;Metabolism;Organismal Systems
M290T98_POS	5.07792e+07	4.63031e+07	6.39894e+07	6.05305e+07	5.73625e+07	4.48933e+07	3.30186e+07	2.97151e+07	4.01917e+07	5.35725e+07	4.17256e+07	2.74582e+07	5.39764e+07	3.76136e+07	-0.521073	0.00906172	0.0676941	1.32149	Fingolimod	1.627	290.269	Organic nitrogen compounds	Organonitrogen compounds	Amines	-	HMDB0252262	-	-	-	-
M338T155_2_POS	1.65458e+07	3.28485e+07	3.58344e+07	1.62722e+07	1.66182e+07	1.50875e+07	3.66495e+07	1.84883e+07	5.69885e+07	4.69792e+07	3.78917e+07	4.63038e+07	2.22011e+07	4.05502e+07	0.869077	0.0192682	0.109267	1.29756	Danazol	2.578	338.205	Lipids and lipid-like molecules	Steroids and steroid derivatives	Estrane steroids	17230-88-5	HMDB0002835	-	-	-	-
M427T188_POS	3.19372e+06	2.39626e+07	1.5315e+07	4.54264e+06	2.09956e+07	9.36263e+06	2.92383e+07	2.60176e+07	2.06823e+07	4.49385e+07	3.4891e+07	2.33994e+07	1.28954e+07	2.98612e+07	1.21142	0.00722194	0.0581365	1.28991	Lovatatin	3.139	427.23	--	--	--	--	--	-	-	-	-
M238T338_POS	4.77918e+07	3.15703e+07	3.58853e+07	3.54056e+07	4.12721e+07	3.39926e+07	2.29078e+07	2.06051e+07	1.52405e+07	1.43324e+07	1.90238e+07	3.69252e+07	3.7653e+07	2.15058e+07	-0.808038	0.00291759	0.0323688	1.28858	Drazoxolon	5.632	238.038	--	--	--	--	--	-	-	-	-
M332T297_POS	2.56644e+07	2.79008e+07	2.8235e+07	2.56577e+07	6.35889e+07	4.23644e+07	5.59967e+07	4.29519e+07	4.71195e+07	5.07833e+07	4.99912e+07	6.64618e+07	3.55685e+07	5.22174e+07	0.55393	0.0390518	0.170852	1.28587	(-)-trans-4-[4-(4'-fluorophenyl)-3-piperidinylmethoxy]-2-methoxyphenol	4.944	332.147	--	--	--	--	--	-	-	-	-
M255T379_POS	2.46247e+07	2.97548e+07	2.50293e+07	2.28256e+07	3.43673e+07	3.06221e+07	1.27507e+07	1.57416e+07	1.27553e+07	1.34781e+07	1.28896e+07	1.77134e+07	2.78707e+07	1.42214e+07	-0.970679	4.36826e-05	0.00236099	1.28417	Pimonidazole	6.319	255.131	Organic 1,3-dipolar compounds	Allyl-type 1,3-dipolar organic compounds	Organic nitro compounds	-	HMDB0256554	-	-	-	-
M261T165_POS	2.06633e+07	1.92377e+07	2.18944e+07	1.80163e+07	4.51074e+07	3.90903e+07	8.00691e+06	1.56441e+07	4.32819e+06	1.02241e+07	7.43775e+06	1.26375e+07	2.73349e+07	9.71309e+06	-1.49274	0.00575201	0.0507933	1.27626	Asn-Gln	2.748	261.127	Organic acids and derivatives	Carboxylic acids and derivatives	Amino acids, peptides, and analogues	14608-83-4	HMDB0028729	-	-	-	-
M116T294_POS	5.227e+07	6.74664e+07	7.26171e+07	6.66017e+07	4.87233e+07	5.30642e+07	4.63304e+07	4.28049e+07	4.21407e+07	4.29011e+07	4.58837e+07	4.92667e+07	6.01238e+07	4.48879e+07	-0.421609	0.00469258	0.0444684	1.275	L-aspartic acid	4.908	116.034	Organic acids and derivatives	Carboxylic acids and derivatives	Amino acids, peptides, and analogues	56-84-8	HMDB0000191	C00049	ko01100//Metabolic pathways;ko01110//Biosynthesis of secondary metabolites;ko01120//Microbial metabolism in diverse environments;ko01060//Biosynthesis of plant secondary metabolites;ko02010//ABC transporters;ko01230//Biosynthesis of amino acids;ko01070//Biosynthesis of plant hormones;ko01200//Carbon metabolism;ko04080//Neuroactive ligand-receptor interaction;ko01064//Biosynthesis of alkaloids der…	Amino acid metabolism;Biosynthesis of other secondary metabolites;Cancer: overview;Chemical structure transformation maps;Digestive system;Global and overview maps;Membrane transport;Metabolism of cofactors and vitamins;Metabolism of other amino acids;Signaling molecules and interaction;Translation	Environmental Information Processing;Genetic Information Processing;Human Diseases;Metabolism;Organismal Systems
M618T26_1_POS	1.21041e+07	1.43384e+07	1.054e+07	7.15925e+06	1.12173e+07	1.36856e+07	2.28524e+07	2.53179e+07	2.39035e+07	2.4555e+07	2.58538e+07	2.09128e+07	1.15074e+07	2.38992e+07	1.0544	2.17101e-06	0.000465244	1.27337	1,2-dilinoleoylglycerol	0.429	617.513	--	--	--	--	--	-	-	-	-
M628T138_POS	5.61921e+07	5.65022e+07	3.63919e+07	2.75235e+07	3.56083e+07	2.58792e+07	3.47935e+07	1.89338e+07	2.86128e+07	2.0972e+07	2.41201e+07	1.49065e+07	3.96829e+07	2.37231e+07	-0.742223	0.0289166	0.140332	1.26006	2-epahpa [dmed-fahfa]	2.301	627.535	--	--	--	--	--	-	-	-	-
M225T359_POS	5.63081e+07	5.91993e+07	5.60162e+07	5.26012e+07	5.02607e+07	5.03164e+07	4.25834e+07	3.82076e+07	3.8756e+07	3.85448e+07	3.94035e+07	4.92871e+07	5.4117e+07	4.11304e+07	-0.395876	0.000211656	0.00627519	1.25473	2-amino-1-methyl-6-phenylimidazo[4,5-b]pyridine (phip)	5.983	225.124	--	--	--	--	--	C16038	ko05208//Chemical carcinogenesis - reactive oxygen species;ko05200//Pathways in cancer;ko05204//Chemical carcinogenesis - DNA adducts;ko05215//Prostate cancer	Cancer: overview;Cancer: specific types	Human Diseases
M288T285_POS	1.49148e+07	2.38302e+07	1.90126e+07	2.11898e+07	3.24434e+07	2.37731e+07	4.31944e+07	2.01311e+07	3.97044e+07	4.1711e+07	4.39353e+07	3.53238e+07	2.25273e+07	3.73333e+07	0.72879	0.00702652	0.057513	1.24456	Dihydromorphine	4.743	288.144	Alkaloids and derivatives	Morphinans	HASH(0x190d068)	-	HMDB0253251	-	-	-	-
M310T268_POS	8.72074e+07	6.19886e+07	6.05589e+07	8.2192e+07	5.70661e+07	5.54838e+07	5.15401e+07	5.09543e+07	4.67664e+07	4.27483e+07	5.33314e+07	6.27738e+07	6.74161e+07	5.13524e+07	-0.392663	0.0275539	0.136098	1.236	Tyr-Lys	4.465	310.176	Organic acids and derivatives	Carboxylic acids and derivatives	Amino acids, peptides, and analogues	-	HMDB0029110	-	-	-	-
M736T63_POS	2.84034e+07	1.34849e+07	2.30715e+07	1.16063e+07	2.12006e+07	1.25549e+07	6.70995e+06	5.47005e+06	8.97252e+06	4.32582e+06	4.64623e+06	1.45292e+06	1.83869e+07	5.26292e+06	-1.80475	0.00131769	0.019725	1.23534	Thioetheramidephosphatidylcholine	1.047	735.57	--	--	--	--	--	-	-	-	-
M299T26_3_POS	4.12662e+07	5.72601e+07	5.99584e+07	5.9465e+07	3.87075e+07	4.05238e+07	6.22793e+07	6.10049e+07	6.80746e+07	6.10196e+07	6.64353e+07	6.97151e+07	4.95302e+07	6.47548e+07	0.38668	0.00692633	0.0572043	1.22978	4-pregnene-20.alpha.-ol-3-one	0.44	299.258	--	--	--	--	--	C04042	ko01100//Metabolic pathways;ko00140//Steroid hormone biosynthesis	Global and overview maps;Lipid metabolism	Metabolism
M560T130_POS	4.83335e+07	4.86304e+07	4.95627e+07	4.64513e+07	6.26978e+07	5.38639e+07	6.04801e+07	8.84856e+07	6.11373e+07	5.7524e+07	5.589e+07	7.73005e+07	5.15899e+07	6.68029e+07	0.372821	0.0270087	0.13422	1.22455	Hexanamide, n-[(1s,2r)-2-hydroxy-1-(hydroxymethyl)heptadecyl]-6-[(7-nitro-2,1,3-benzoxadiazol-4-yl)amino]-	2.172	560.371	--	--	--	--	--	-	-	-	-
M394T355_POS	5.67375e+07	4.24557e+07	4.33749e+07	4.10115e+07	3.02147e+07	3.92233e+07	6.36139e+07	3.88762e+07	6.66801e+07	4.96843e+07	6.1039e+07	6.99703e+07	4.21696e+07	5.83106e+07	0.467556	0.0217478	0.117181	1.20974	Fluvastatin	5.913	394.193	Organoheterocyclic compounds	Pyrroles	Substituted pyrroles	93957-54-1	HMDB0015227	C07014	ko04976//Bile secretion	Digestive system	Organismal Systems
M908T149_POS	3.92549e+07	3.60859e+07	2.96219e+07	2.94664e+07	1.34621e+07	2.33956e+07	1.76563e+07	7.17683e+06	2.04647e+07	1.90796e+07	1.49859e+07	1.25034e+07	2.85478e+07	1.53111e+07	-0.8988	0.0113072	0.0773335	1.20884	1-palmitoyl-2-hydroxy-sn-glycero-3-phosphoethanolamine	2.476	907.578	Lipids and lipid-like molecules	Glycerophospholipids	Glycerophosphoethanolamines	53862-35-4	HMDB0011503	-	-	-	-
M140T225_POS	6.07905e+07	5.94065e+07	5.76948e+07	5.89844e+07	6.02549e+07	6.26564e+07	6.97523e+07	7.26668e+07	8.44074e+07	7.93183e+07	7.55908e+07	6.15229e+07	5.99646e+07	7.38764e+07	0.301003	0.00182545	0.0245301	1.20814	Isoquinoline, 5-(1-piperazinylsulfonyl)-	3.748	139.531	--	--	--	--	--	-	-	-	-
M264T164_POS	1.64484e+07	1.7788e+07	1.61335e+07	1.57823e+07	2.61179e+07	2.47774e+07	3.2171e+07	4.78514e+07	3.44804e+07	2.75195e+07	2.7372e+07	2.76024e+07	1.95079e+07	3.28328e+07	0.751077	0.00528684	0.0482291	1.20709	Zaleplon	2.73	264.108	Organoheterocyclic compounds	Diazines	Pyrimidines and pyrimidine derivatives	151319-34-5	HMDB0015097	-	-	-	-
M294T265_POS	6.13812e+07	5.47431e+07	4.58251e+07	4.38416e+07	5.72582e+07	5.99981e+07	6.50258e+07	7.65015e+07	8.45108e+07	6.85505e+07	6.48143e+07	5.62505e+07	5.38412e+07	6.92756e+07	0.363635	0.0120749	0.0809075	1.20236	Ethaboxam	4.412	294.05	--	--	--	--	--	-	-	-	-
M730T388_POS	2.69723e+07	2.86998e+07	2.68306e+07	2.81115e+07	1.84257e+07	2.30197e+07	1.39818e+07	1.51331e+07	1.22189e+07	1.28129e+07	1.47296e+07	1.66959e+07	2.53433e+07	1.4262e+07	-0.829424	7.96292e-05	0.00335404	1.19912	Lnt	6.475	730.238	Organic oxygen compounds	Organooxygen compounds	Carbohydrates and carbohydrate conjugates	7578-24-7	HMDB0006566	-	-	-	-
M177T26_POS	1.70025e+07	4.73429e+07	2.83695e+07	1.57033e+07	1.47008e+07	1.79486e+07	6.33817e+06	5.18646e+06	7.89064e+06	1.69374e+07	6.80822e+06	1.05288e+07	2.35113e+07	8.94829e+06	-1.39367	0.0237313	0.123668	1.18644	Primin	0.428	177.091	--	--	--	--	--	-	-	-	-
M548T110_POS	8.91243e+06	1.06609e+06	2.46296e+06	2.09798e+06	1.79202e+06	222745	1.97902e+07	1.1772e+07	1.4522e+07	1.24382e+07	9.09765e+06	1.68042e+07	2.75904e+06	1.40707e+07	2.35046	0.000222571	0.00645682	1.17756	Proscillaridin	1.831	548.335	Lipids and lipid-like molecules	Steroids and steroid derivatives	Steroid lactones	-	HMDB0256851	-	-	-	-
M369T485_1_POS	7.85618e+07	7.97984e+07	8.31001e+07	8.5183e+07	8.7339e+07	8.36611e+07	6.14992e+07	8.67879e+07	5.08894e+07	5.59453e+07	5.98523e+07	8.24105e+07	8.29406e+07	6.62308e+07	-0.324577	0.0220224	0.118078	1.17328	Perindopril	8.087	369.25	Organic acids and derivatives	Carboxylic acids and derivatives	Amino acids, peptides, and analogues	107133-36-8	HMDB0014928	-	-	-	-
M428T281_1_POS	3.3298e+06	2.60259e+07	3.19435e+07	3.19387e+06	1.76463e+07	1.15562e+07	3.7898e+07	2.34052e+07	2.39318e+07	2.8133e+07	3.22665e+07	3.33924e+07	1.56159e+07	2.98378e+07	0.934125	0.024276	0.125383	1.17166	Roseoflavin	4.68	428.168	--	--	--	--	--	C21647	ko01100//Metabolic pathways;ko01110//Biosynthesis of secondary metabolites	Global and overview maps	Metabolism
M120T60_POS	4.14358e+07	2.72212e+07	3.55027e+07	3.82499e+07	2.96653e+07	4.20397e+07	5.20946e+07	4.03284e+07	4.53469e+07	3.60668e+07	6.11195e+07	6.21085e+07	3.56858e+07	4.95108e+07	0.472393	0.021266	0.115759	1.16929	Seneciphyllin	1.005	120.066	--	--	--	--	--	-	-	-	-
M127T27_POS	1.49928e+07	2.16801e+07	1.85399e+07	1.9058e+07	1.24222e+07	1.99084e+07	8.33966e+06	8.59805e+06	9.18872e+06	5.48699e+06	4.97386e+06	5.6477e+06	1.77669e+07	7.03916e+06	-1.33572	5.04281e-05	0.00255593	1.16815	Valproic acid	0.455	127.112	Lipids and lipid-like molecules	Fatty Acyls	Fatty acids and conjugates	99-66-1	HMDB0001877	C07185	ko04976//Bile secretion;ko00982//Drug metabolism - cytochrome P450	Digestive system;Xenobiotics biodegradation and metabolism	Metabolism;Organismal Systems
M269T469_POS	1.19923e+07	1.81027e+07	3.08796e+07	7.59729e+06	4.45599e+06	3.25628e+07	2.16302e+07	4.50592e+07	2.72125e+07	4.63032e+07	2.74624e+07	3.09424e+07	1.75984e+07	3.31017e+07	0.911456	0.0356704	0.160721	1.16416	Hexadecanedioic acid	7.809	269.234	Lipids and lipid-like molecules	Fatty Acyls	Fatty acids and conjugates	-	HMDB0304377	C19615	ko01100//Metabolic pathways	Global and overview maps	Metabolism
M243T228_POS	3.25354e+07	2.72862e+07	2.60434e+07	2.46086e+07	2.80025e+07	3.09315e+07	1.6299e+07	1.52198e+07	1.89065e+07	1.52859e+07	1.95534e+07	1.97204e+07	2.82346e+07	1.74975e+07	-0.690316	3.04452e-05	0.00185019	1.16306	.beta.-lapachone	3.802	243.095	Organoheterocyclic compounds	Naphthopyrans	Naphthopyranones	-	HMDB0249138	-	-	-	-
M168T241_POS	5.44637e+07	5.26735e+07	6.14847e+07	5.8879e+07	5.07899e+07	5.03178e+07	4.52781e+07	4.13209e+07	3.89192e+07	4.01053e+07	4.14941e+07	5.00175e+07	5.47681e+07	4.28559e+07	-0.353843	0.000749143	0.0136114	1.16101	4-hydroxy-l-phenylglycine	4.02	168.077	--	--	--	--	--	-	-	-	-
M395T216_POS	1.297e+07	1.7022e+07	1.57148e+07	1.34666e+07	1.5425e+07	1.67276e+07	2.82507e+07	1.79205e+07	2.80333e+07	2.73659e+07	2.70435e+07	2.57047e+07	1.5221e+07	2.57198e+07	0.756815	0.000127217	0.00444928	1.1484	Bisdethiobis(methylthio)gliotoxin	3.607	395.025	Organic acids and derivatives	Carboxylic acids and derivatives	Amino acids, peptides, and analogues	-	HMDB0249258	-	-	-	-
M554T147_1_POS	7.00652e+06	8.41692e+06	1.01201e+07	1.14154e+07	1.87725e+07	1.35351e+07	2.03436e+07	2.17625e+07	2.18455e+07	2.00932e+07	2.18532e+07	2.38463e+07	1.15444e+07	2.16241e+07	0.905441	0.000232056	0.00660738	1.14777	Gomisin c	2.451	554.248	Phenylpropanoids and polyketides	Tannins	Hydrolyzable tannins	-	HMDB0258170	-	-	-	-
M242T307_2_POS	4.0785e+07	3.92991e+07	4.17876e+07	4.15478e+07	4.41903e+07	4.01732e+07	3.21254e+07	3.08834e+07	2.793e+07	3.01484e+07	2.98082e+07	3.47073e+07	4.12972e+07	3.09338e+07	-0.416859	4.61697e-06	0.000599547	1.14535	N-nonanoyl-l-homoserine lactone	5.115	242.186	--	--	--	--	--	-	-	-	-
M124T237_POS	2.31924e+07	3.98489e+07	4.18643e+07	3.90425e+07	4.01891e+07	3.59857e+07	2.22425e+07	1.87265e+07	2.21001e+07	2.82739e+07	2.71661e+07	2.69323e+07	3.66872e+07	2.42402e+07	-0.597872	0.00304424	0.0334702	1.13784	Nicotinate	3.955	124.039	Organic acids and derivatives	Carboxylic acids and derivatives	Amino acids, peptides, and analogues	583-08-4	HMDB0003269	C00253	ko01100//Metabolic pathways;ko01110//Biosynthesis of secondary metabolites;ko01120//Microbial metabolism in diverse environments;ko01060//Biosynthesis of plant secondary metabolites;ko01064//Biosynthesis of alkaloids derived from ornithine, lysine and nicotinic acid;ko00760//Nicotinate and nicotinamide metabolism;ko05133//Pertussis	Chemical structure transformation maps;Global and overview maps;Infectious disease: bacterial;Metabolism of cofactors and vitamins	Human Diseases;Metabolism
M270T258_POS	1.05061e+07	1.05345e+07	1.07286e+07	8.06691e+06	1.28781e+07	1.08144e+07	2.15827e+07	1.88333e+07	1.83515e+07	2.11808e+07	1.76162e+07	2.27444e+07	1.05881e+07	2.00515e+07	0.921266	3.96625e-06	0.000573177	1.1374	Linamarin	4.293	270.11	Organic oxygen compounds	Organooxygen compounds	Carbohydrates and carbohydrate conjugates	554-35-8	HMDB0033699	C01594	ko01100//Metabolic pathways;ko01110//Biosynthesis of secondary metabolites	Global and overview maps	Metabolism
M377T162_POS	5.86924e+07	5.7523e+07	6.57464e+07	6.35948e+07	5.718e+07	5.13251e+07	4.07311e+07	6.44815e+07	3.7678e+07	4.02327e+07	3.65884e+07	5.15193e+07	5.90103e+07	4.52051e+07	-0.384479	0.0181153	0.105509	1.12564	(-)-riboflavin	2.705	377.146	--	--	--	--	--	C00255	ko01100//Metabolic pathways;ko01110//Biosynthesis of secondary metabolites;ko02010//ABC transporters;ko04977//Vitamin digestion and absorption;ko00740//Riboflavin metabolism	Digestive system;Global and overview maps;Membrane transport;Metabolism of cofactors and vitamins	Environmental Information Processing;Metabolism;Organismal Systems
M693T121_POS	2.07345e+07	2.07075e+07	1.34897e+07	1.13692e+07	1.33376e+07	1.39689e+07	5.68777e+06	4.38275e+06	5.89881e+06	5.81912e+06	7.39765e+06	6.30153e+06	1.56012e+07	5.9146e+06	-1.39931	0.000204644	0.00614184	1.11608	1,2-dipalmitoyl-sn-glycero-3-phosphoethanolamine	2.009	692.522	Lipids and lipid-like molecules	Glycerophospholipids	Glycerophosphoethanolamines	-	HMDB0246972	-	-	-	-
M330T184_2_POS	1.61281e+07	1.54408e+07	1.45434e+07	1.22625e+07	7.36496e+06	9.77611e+06	2.28165e+07	2.61399e+07	2.15782e+07	1.94419e+07	2.00456e+07	2.7996e+07	1.2586e+07	2.3003e+07	0.870006	0.000372646	0.00886492	1.11283	Hetisine	3.074	330.228	--	--	--	--	--	-	-	-	-
M1022T106_POS	9.05353e+06	9.05353e+06	467982	1.13217e+06	985751	210006	1.6864e+07	6.88156e+06	2.1886e+07	1.19033e+07	1.40045e+07	1.83179e+07	3.48383e+06	1.49762e+07	2.10393	0.002036	0.0262617	1.11275	Taurodeoxycholic acid	1.772	1021.58	Lipids and lipid-like molecules	Steroids and steroid derivatives	Bile acids, alcohols and derivatives	516-50-7	HMDB0000896	-	-	-	-
M393T153_POS	2.12922e+07	4.44906e+07	3.63857e+07	1.78803e+07	2.76997e+07	1.64429e+07	3.58171e+07	3.02441e+07	4.24654e+07	4.92993e+07	4.95052e+07	4.44519e+07	2.73652e+07	4.19638e+07	0.616803	0.0244783	0.126055	1.11091	6-ketoprostaglandin f1.alpha.	2.555	393.225	Lipids and lipid-like molecules	Fatty Acyls	Eicosanoids	58962-34-8	HMDB0002886	C05961	ko01100//Metabolic pathways;ko00590//Arachidonic acid metabolism	Global and overview maps;Lipid metabolism	Metabolism
M570T184_POS	687160	1.91862e+06	2.5176e+06	803685	3.44529e+06	683214	1.23306e+07	7.59829e+06	8.7972e+06	1.41148e+07	1.22289e+07	1.12794e+07	1.67593e+06	1.10582e+07	2.72209	6.516e-06	0.000741072	1.10892	1h-indazole-4-carboxamide, n- [(1,2-dihydro-6-methyl-2-oxo-4-propyl-3-pyridinyl)methyl]- 1-(1-methylethyl)-6-[6-[4-(1-methylethyl)-1-piperazinyl]-3- pyridinyl]-	3.062	570.339	--	--	--	--	--	-	-	-	-
M155T276_POS	6.37034e+07	6.30703e+07	7.32917e+07	6.825e+07	7.19523e+07	7.0845e+07	6.41635e+07	5.15466e+07	4.73901e+07	6.20706e+07	5.35214e+07	5.89055e+07	6.85188e+07	5.62663e+07	-0.284229	0.00323559	0.0348954	1.10684	3-ureidopropionic acid	4.602	155.042	Organic acids and derivatives	Organic carbonic acids and derivatives	Ureas	462-88-4	HMDB0000026	C02642	ko01100//Metabolic pathways;ko00240//Pyrimidine metabolism;ko00410//beta-Alanine metabolism;ko00770//Pantothenate and CoA biosynthesis	Global and overview maps;Metabolism of cofactors and vitamins;Metabolism of other amino acids;Nucleotide metabolism	Metabolism
M375T295_2_POS	1.97419e+07	1.40348e+07	1.10908e+07	1.16848e+07	1.26541e+07	1.26976e+07	2.804e+07	1.80651e+07	2.73947e+07	2.01158e+07	2.37608e+07	2.67544e+07	1.36507e+07	2.40218e+07	0.815372	0.000639707	0.0122285	1.10403	Azithromycin	4.918	375.26	Organic oxygen compounds	Organooxygen compounds	Carbohydrates and carbohydrate conjugates	-	HMDB0242518	-	-	-	-
M398T128_POS	1.41881e+07	2.88792e+07	2.878e+07	2.64349e+07	9.0131e+06	2.81197e+07	7.01466e+06	1.68102e+07	8.10466e+06	1.12937e+07	9.9627e+06	9.54147e+06	2.25692e+07	1.04546e+07	-1.11022	0.009959	0.0715896	1.10014	Solanidine	2.139	398.327	Lipids and lipid-like molecules	Steroids and steroid derivatives	Steroidal alkaloids	80-78-4	HMDB0003236	C06543	ko01066//Biosynthesis of alkaloids derived from terpenoid and polyketide	Chemical structure transformation maps	Metabolism
M83T295_POS	7.53467e+07	7.42456e+07	8.58268e+07	8.68025e+07	7.26262e+07	7.49545e+07	6.54574e+07	6.69568e+07	6.16682e+07	6.55017e+07	6.72955e+07	7.38336e+07	7.83004e+07	6.67855e+07	-0.229484	0.00354862	0.0369534	1.09827	4-methyl-1h-pyrazole	4.909	83.0602	--	--	--	--	--	-	-	-	-
M324T171_POS	2.58924e+07	2.46112e+07	2.38116e+07	3.21321e+07	2.4204e+07	2.27716e+07	5.2278e+07	3.07963e+07	5.14118e+07	3.27455e+07	2.99684e+07	3.32262e+07	2.55705e+07	3.84044e+07	0.586791	0.0171179	0.101749	1.09698	Lsd	2.857	324.189	--	--	--	--	--	-	-	-	-
M362T71_POS	5.78774e+07	5.92937e+07	6.2241e+07	6.97527e+07	6.49038e+07	6.81544e+07	7.65757e+07	6.42205e+07	7.90994e+07	7.47744e+07	7.5301e+07	7.62392e+07	6.37038e+07	7.43684e+07	0.223309	0.004054	0.0404111	1.09644	(r)-(+)-arachidonyl-1'-hydroxy-2'-propylamide	1.177	362.326	--	--	--	--	--	-	-	-	-
M354T108_POS	9.69424e+06	1.14155e+07	1.43482e+07	1.6369e+07	8.79067e+06	9.63453e+06	1.41112e+06	4.97753e+06	1.42312e+06	1.45486e+06	1.75718e+06	3.14289e+06	1.17087e+07	2.36112e+06	-2.31004	4.52806e-05	0.00239438	1.09454	(z)-5-[(1s,2r,4ar,8ar)-5-(hydroxymethyl)-1,2,4a-trimethyl-2,3,4,7,8,8a-hexahydronaphthalen-1-yl]-3-(hydroxymethyl)pent-2-enoic acid	1.793	354.279	--	--	--	--	--	-	-	-	-
M394T128_POS	1.77525e+07	1.01915e+07	1.06243e+07	1.292e+07	1.64973e+07	1.64083e+07	5.71492e+06	2.79758e+06	4.59549e+06	3.86125e+06	4.83367e+06	4.89058e+06	1.40657e+07	4.44891e+06	-1.66065	4.17126e-05	0.00228484	1.09402	Cyclopamine	2.139	394.306	Lipids and lipid-like molecules	Steroids and steroid derivatives	Steroidal alkaloids	-	HMDB0250664	-	-	-	-
M316T154_POS	1.94355e+07	3.10102e+07	3.91731e+07	1.71702e+07	1.61039e+07	2.10298e+07	3.58742e+07	1.85049e+07	5.76404e+07	4.29161e+07	3.75488e+07	3.8874e+07	2.39871e+07	3.85597e+07	0.684835	0.0447785	0.186743	1.09097	[5-hydroxy-3-(hydroxymethyl)-2-oxo-6-propan-2-ylcyclohex-3-en-1-yl] 3-methylpentanoate	2.574	316.223	--	--	--	--	--	-	-	-	-
M403T78_POS	3.8542e+06	3.97804e+06	6.61999e+06	8.81886e+06	9.238e+06	7.46799e+06	4.08243e+07	1.08727e+07	2.09104e+07	1.02371e+07	1.07302e+07	2.00173e+07	6.66285e+06	1.8932e+07	1.50661	0.0311363	0.147472	1.08525	4,4'-diaponeurosporene	1.306	403.32	--	--	--	--	--	C16145	ko01110//Biosynthesis of secondary metabolites	Global and overview maps	Metabolism
M227T319_2_POS	3.76352e+07	3.69163e+07	4.1414e+07	4.0601e+07	3.32622e+07	3.43217e+07	6.41155e+07	2.87343e+07	4.73691e+07	5.46846e+07	5.81658e+07	5.1615e+07	3.73584e+07	5.07807e+07	0.442849	0.0264686	0.133051	1.08514	Glu-Pro	5.32	227.099	Organic acids and derivatives	Carboxylic acids and derivatives	Amino acids, peptides, and analogues	41745-47-5	HMDB0028827	-	-	-	-
M214T31_POS	2.26702e+07	2.81744e+07	2.97327e+07	2.79926e+07	2.20344e+07	2.42582e+07	1.51442e+06	1.82787e+07	1.35595e+07	2.75091e+07	1.35615e+07	1.34688e+07	2.58104e+07	1.46487e+07	-0.817184	0.0126772	0.0836585	1.07941	N-(9-oxodecyl)acetamide	0.517	214.18	--	--	--	--	--	-	-	-	-
M353T152_POS	3.62479e+06	1.69104e+07	1.73115e+07	6.20608e+06	1.10752e+07	7.85514e+06	2.09984e+07	1.40878e+07	2.53788e+07	2.76229e+07	2.03427e+07	2.04084e+07	1.04972e+07	2.14732e+07	1.03253	0.00443719	0.04288	1.07501	Prostaglandin h2	2.538	353.232	Lipids and lipid-like molecules	Fatty Acyls	Eicosanoids	42935-17-1	HMDB0001381	C00427	ko01100//Metabolic pathways;ko00590//Arachidonic acid metabolism;ko04726//Serotonergic synapse;ko04723//Retrograde endocannabinoid signaling;ko04611//Platelet activation;ko04921//Oxytocin signaling pathway;ko07034//Eicosanoids;ko07035//Prostaglandins	Endocrine system;Global and overview maps;Immune system;Lipid metabolism;Nervous system;Structure-based classification	Drug Development;Metabolism;Organismal Systems
M351T223_POS	2.56445e+07	8.1487e+06	1.36739e+07	9.3315e+06	9.16524e+06	1.2561e+07	2.25166e+07	1.77987e+07	3.25008e+07	1.85044e+07	2.33021e+07	3.36668e+07	1.30875e+07	2.47149e+07	0.917195	0.0130052	0.0849967	1.07249	Cys-Thr-Lys	3.717	351.176	--	--	--	--	--	-	-	-	-
M1016T143_POS	8.80638e+06	3.66904e+07	3.54778e+07	3.99937e+07	3.05287e+07	3.87997e+07	1.91251e+07	1.92292e+07	2.98904e+07	1.89925e+07	1.47577e+07	4.65401e+06	3.17161e+07	1.77748e+07	-0.835381	0.0376964	0.166894	1.07162	Aspartate conjugated chenodeoxycholic acid	2.379	1015.67	--	--	--	--	--	-	-	-	-
M431T236_POS	3.64946e+07	2.78424e+07	3.04648e+07	2.65555e+07	2.12984e+07	2.25126e+07	4.59902e+07	2.25604e+07	4.68466e+07	3.72072e+07	4.20798e+07	4.43939e+07	2.7528e+07	3.98464e+07	0.533545	0.0181442	0.105566	1.05799	6.beta.-hydroxyeplerenone	3.933	431.214	--	--	--	--	--	-	-	-	-
M387T141_POS	6.74958e+07	6.10047e+07	5.31557e+07	5.00333e+07	6.42176e+07	6.1597e+07	4.8121e+07	4.25352e+07	4.81164e+07	4.56327e+07	5.14796e+07	5.50368e+07	5.9584e+07	4.84869e+07	-0.297329	0.00669838	0.0559649	1.04978	Luffariellolide	2.344	387.289	--	--	--	--	--	-	-	-	-
M793T114_POS	4.06205e+07	3.7754e+07	3.02095e+07	3.21689e+07	3.73375e+07	3.42042e+07	3.38961e+07	2.61949e+07	2.56294e+07	2.0497e+07	2.2208e+07	2.39216e+07	3.53824e+07	2.53912e+07	-0.478706	0.00240985	0.0289709	1.04942	1-o-hexadecyl-2-o-(4z,7z,10z,13z,16z,19z-docosahexaenoyl)-sn-glyceryl-3-phosphorylcholine	1.901	792.592	--	--	--	--	--	-	-	-	-
M91T218_POS	1.22871e+08	1.50447e+08	1.45824e+08	1.33094e+08	1.34696e+08	1.31415e+08	1.23628e+08	1.20079e+08	1.07515e+08	1.32277e+08	1.20757e+08	1.33498e+08	1.36391e+08	1.22959e+08	-0.149572	0.0387988	0.170049	1.0482	Benzyl alcohol	3.641	91.054	Benzenoids	Benzene and substituted derivatives	Benzyl alcohols	100-51-6	HMDB0003119	C00556	ko01100//Metabolic pathways;ko01120//Microbial metabolism in diverse environments	Global and overview maps	Metabolism
M277T106_POS	2.7597e+06	8.68935e+06	1.62612e+07	5.0974e+06	7.44791e+06	4.75457e+06	1.40312e+07	1.00976e+07	2.71911e+07	1.52114e+07	1.57199e+07	2.55159e+07	7.50168e+06	1.79612e+07	1.2596	0.0116507	0.079019	1.04589	Stearidonic acid	1.772	277.216	Lipids and lipid-like molecules	Fatty Acyls	Lineolic acids and derivatives	20290-75-9	HMDB0006547	C16300	ko01110//Biosynthesis of secondary metabolites;ko00592//alpha-Linolenic acid metabolism	Global and overview maps;Lipid metabolism	Metabolism
M388T86_POS	4.19956e+06	3.65141e+06	3.39941e+06	4.90215e+06	1.10227e+07	7.46097e+06	1.49724e+07	1.11993e+07	1.61457e+07	1.51421e+07	1.27843e+07	1.4925e+07	5.77269e+06	1.41948e+07	1.29805	0.000145723	0.00482357	1.04423	Gln-Leu-Lys	1.426	388.254	--	--	--	--	--	-	-	-	-
M222T192_POS	8.9754e+07	7.88113e+07	7.85051e+07	8.00374e+07	7.68638e+07	7.88651e+07	7.45576e+07	7.14358e+07	6.50936e+07	6.97676e+07	6.77168e+07	7.53674e+07	8.04728e+07	7.06565e+07	-0.187679	0.00281066	0.0318874	1.04124	N-acetyl-d-mannosamine	3.194	222.097	Organic oxygen compounds	Organooxygen compounds	Carbohydrates and carbohydrate conjugates	7772-94-3	HMDB0001129	C00645	ko01100//Metabolic pathways;ko00520//Amino sugar and nucleotide sugar metabolism	Carbohydrate metabolism;Global and overview maps	Metabolism
M536T158_POS	1.84292e+07	8.38082e+06	1.03432e+07	1.39366e+07	9.70496e+06	1.27365e+07	4.12452e+06	3.17493e+06	3.97291e+06	2.36059e+06	3.85883e+06	3.99598e+06	1.22552e+07	3.5813e+06	-1.77484	0.000189815	0.00586984	1.04119	.alpha.-tocopherol nicotinate	2.629	536.418	--	--	--	--	--	C12981	ko04977//Vitamin digestion and absorption	Digestive system	Organismal Systems
M287T228_POS	3.00617e+07	4.37314e+07	3.87416e+07	3.63016e+07	4.44727e+07	4.5231e+07	2.87228e+07	3.286e+07	2.36946e+07	2.90227e+07	3.10565e+07	2.92451e+07	3.97566e+07	2.91003e+07	-0.450163	0.00289193	0.0322359	1.0408	Ethofumesate	3.803	287.091	Organoheterocyclic compounds	Coumarans	HASH(0x1898288)	-	HMDB0252019	-	-	-	-
M120T147_POS	2.8412e+06	1.14897e+06	1.12746e+06	4.01382e+06	2.64416e+06	6.64522e+06	1.00345e+07	1.75822e+07	8.01666e+06	1.03761e+07	1.05392e+07	1.35876e+07	3.07014e+06	1.16894e+07	1.92882	0.00034146	0.00840483	1.03536	Methyl 2-aminobenzoate	2.456	120.045	Benzenoids	Benzene and substituted derivatives	Benzoic acids and derivatives	134-20-3	HMDB0029703	-	-	-	-
M436T295_POS	2.00472e+07	8.95336e+06	1.12862e+07	1.06952e+07	1.06013e+07	1.14242e+07	2.30946e+07	1.50404e+07	2.59006e+07	1.96331e+07	1.98596e+07	2.73769e+07	1.21679e+07	2.18175e+07	0.842408	0.00288262	0.0322359	1.03326	Paxilline	4.918	436.24	Organoheterocyclic compounds	Naphthopyrans	HASH(0x27e2578)	57186-25-1	HMDB0030323	C13782	ko01110//Biosynthesis of secondary metabolites	Global and overview maps	Metabolism
M294T222_POS	3.32315e+07	3.92475e+07	4.13321e+07	4.33373e+07	4.06962e+07	3.75107e+07	5.34354e+07	5.92284e+07	3.68007e+07	4.19076e+07	4.65856e+07	6.30539e+07	3.92259e+07	5.01686e+07	0.354978	0.0321731	0.150573	1.02725	Irinotecan	3.707	294.155	Alkaloids and derivatives	Camptothecins	HASH(0x25a6c00)	-	HMDB0060510	C16641	ko00983//Drug metabolism - other enzymes	Xenobiotics biodegradation and metabolism	Metabolism
M776T34_2_POS	2.93748e+07	5.47013e+07	2.76788e+07	4.62412e+07	3.98969e+07	2.57051e+07	1.91397e+07	2.62324e+07	2.78542e+07	2.62246e+07	2.5588e+07	2.97747e+07	3.72663e+07	2.58023e+07	-0.530376	0.0441117	0.185227	1.02235	3alpha-hydroxy-5alpha-cholan-24-oic acid	0.561	775.604	--	--	--	--	--	-	-	-	-
M368T228_POS	3.41115e+07	4.72194e+07	3.9021e+07	4.37247e+07	5.39452e+07	5.25434e+07	3.27514e+07	4.09094e+07	2.6986e+07	3.46461e+07	3.27113e+07	3.37956e+07	4.50942e+07	3.36333e+07	-0.423051	0.0103608	0.0732393	1.02191	Retrorsine n-oxide	3.806	368.167	--	--	--	--	--	-	-	-	-
M386T222_POS	1.68947e+07	1.90494e+07	1.53305e+07	1.74723e+07	1.75305e+07	1.69283e+07	8.13171e+06	1.4708e+07	6.46358e+06	5.46291e+06	7.63581e+06	9.77942e+06	1.72009e+07	8.6969e+06	-0.983915	0.000142901	0.00478229	1.02121	Evoxine	3.705	386.099	--	--	--	--	--	-	-	-	-
M299T62_POS	2.30017e+06	8.7756e+06	1.20322e+07	4.19277e+06	4.73939e+06	3.95057e+06	1.3351e+07	2.20314e+07	1.09319e+07	1.08335e+07	1.10702e+07	2.39752e+07	5.99846e+06	1.53655e+07	1.35703	0.00861427	0.0656415	1.00684	5.beta.-pregnane-3.alpha.,17-diol-20-one	1.026	299.258	--	--	--	--	--	-	-	-	-
M590T110_POS	520912	1.24857e+06	1.67842e+06	218124	1.70357e+06	397635	1.58296e+07	6.26895e+06	9.0396e+06	9.47288e+06	5.00322e+06	9.30995e+06	961205	9.15403e+06	3.25149	0.000362091	0.0086845	1.00662	1-octadecyl-2-acetyl-sn-glycero-3-phosphocholine	1.836	590.381	--	--	--	--	--	-	-	-	-
M595T196_POS	2.47288e+06	2.03522e+06	2.57993e+06	2.16909e+06	5.62975e+06	1.1242e+07	1.35588e+07	9.54051e+06	1.09204e+07	1.06316e+07	1.33256e+07	1.58219e+07	4.35482e+06	1.22998e+07	1.49795	0.0011319	0.0179374	1.00318	Stercobilin	3.267	595.349	Organoheterocyclic compounds	Tetrapyrroles and derivatives	Bilirubins	34217-90-8	HMDB0240259	C05793	ko00860//Porphyrin metabolism	Metabolism of cofactors and vitamins	Metabolism
M327T167_POS	8.31113e+07	8.3281e+07	7.63646e+07	7.96968e+07	7.25445e+07	7.49465e+07	7.1242e+07	6.33489e+07	6.96881e+07	6.89976e+07	7.12738e+07	7.30783e+07	7.83241e+07	6.96048e+07	-0.17027	0.00329093	0.035324	1.00251	(-)-secoisolariciresinol	2.781	327.141	--	--	--	--	--	C18167	ko01100//Metabolic pathways;ko01110//Biosynthesis of secondary metabolites	Global and overview maps	Metabolism
M440T149_POS	1.66113e+07	1.84658e+07	1.6717e+07	1.48151e+07	9.06016e+06	1.21449e+07	6.62735e+06	6.28857e+06	6.7348e+06	6.4807e+06	6.33966e+06	8.06549e+06	1.46357e+07	6.7561e+06	-1.11523	0.000276008	0.00737732	1.00069	1-lauroyl-2-hydroxy-sn-glycero-3-phosphocholine	2.488	440.278	--	--	--	--	--	-	-	-	-

## Sheet: POS H-VS-H-RES-HMB
index	H-1	H-2	H-3	H-4	H-5	H-6	H-RES-HMB-1	H-RES-HMB-2	H-RES-HMB-3	H-RES-HMB-4	H-RES-HMB-5	H-RES-HMB-6	control_mean	case_mean	log2_FC(case_mean/control_mean)	Pvalue	fdr	vip	MS2_name	RT	m/z	SuperClass	Class	SubClass	CAS	HMDB	C_ID	Pathway	KEGG_B_class	KEGG_A_class
M162T260_2_POS	2.42377e+10	2.50766e+10	2.52471e+10	2.44614e+10	2.22178e+10	2.33513e+10	2.20091e+10	1.93379e+10	2.15902e+10	2.11076e+10	2.2118e+10	2.02054e+10	2.40987e+10	2.10614e+10	-0.194355	0.000839932	0.0264427	21.1173	L-carnitine	4.336	162.112	Organic nitrogen compounds	Organonitrogen compounds	Quaternary ammonium salts	541-15-1	HMDB0000062	C00318	ko04976//Bile secretion;ko05415//Diabetic cardiomyopathy;ko04714//Thermogenesis	Cardiovascular disease;Digestive system;Environmental adaptation	Human Diseases;Organismal Systems
M118T204_3_POS	7.75283e+09	7.84741e+09	7.77781e+09	7.62726e+09	7.33402e+09	7.3054e+09	6.08669e+09	6.22489e+09	6.31928e+09	6.56912e+09	6.94385e+09	6.49955e+09	7.60745e+09	6.44056e+09	-0.240227	2.15845e-05	0.00345304	13.8476	Betaine	3.402	118.086	Organic acids and derivatives	Carboxylic acids and derivatives	Amino acids, peptides, and analogues	6915-17-9	HMDB0000043	C00719	ko01100//Metabolic pathways;ko02010//ABC transporters;ko00260//Glycine, serine and threonine metabolism	Amino acid metabolism;Global and overview maps;Membrane transport	Environmental Information Processing;Metabolism
M213T314_1_POS	4.80658e+09	5.10241e+09	4.95298e+09	5.53045e+09	4.73697e+09	3.97369e+09	5.3875e+09	6.5128e+09	5.63173e+09	5.48805e+09	6.00575e+09	6.01281e+09	4.85052e+09	5.83978e+09	0.267775	0.00445123	0.0683476	10.6197	Pro-pro	5.233	213.123	Organic acids and derivatives	Carboxylic acids and derivatives	Amino acids, peptides, and analogues	20488-28-2	HMDB0011180	-	-	-	-
M462T147_2_POS	4.92052e+08	5.51268e+08	5.49498e+08	5.48525e+08	1.28951e+09	9.0217e+08	1.1908e+09	1.03406e+09	1.12775e+09	1.14214e+09	3.4361e+09	1.91018e+09	7.22171e+08	1.64017e+09	1.18344	0.0459901	0.240434	10.0984	Taurocholate	2.443	462.267	Lipids and lipid-like molecules	Steroids and steroid derivatives	Bile acids, alcohols and derivatives	-	HMDB0257923	C05122	ko01100//Metabolic pathways;ko04976//Bile secretion;ko00121//Secondary bile acid biosynthesis;ko00430//Taurine and hypotaurine metabolism;ko00120//Primary bile acid biosynthesis;ko04979//Cholesterol metabolism	Digestive system;Global and overview maps;Lipid metabolism;Metabolism of other amino acids	Metabolism;Organismal Systems
M414T151_1_POS	7.47271e+08	8.62184e+08	8.40127e+08	8.20561e+08	9.89589e+08	8.83369e+08	2.35812e+09	1.94816e+09	2.18178e+09	2.34579e+09	7.64179e+07	1.24262e+09	8.57184e+08	1.69215e+09	0.98118	0.0457267	0.240031	9.35486	Glycodeoxycholic acid	2.523	414.3	Lipids and lipid-like molecules	Steroids and steroid derivatives	Bile acids, alcohols and derivatives	360-65-6	HMDB0000631	-	-	-	-
M129T264_POS	4.47746e+08	4.77186e+08	4.87808e+08	4.44121e+08	3.62931e+08	3.95009e+08	1.08592e+09	9.87748e+08	1.06066e+09	1.08578e+09	6.42777e+08	8.31524e+08	4.358e+08	9.49068e+08	1.12284	4.70376e-05	0.00513004	8.98725	Dulcitol	4.402	129.066	Organic oxygen compounds	Organooxygen compounds	Carbohydrates and carbohydrate conjugates	488-45-9	HMDB0011632	C01697	ko01100//Metabolic pathways;ko00052//Galactose metabolism	Carbohydrate metabolism;Global and overview maps	Metabolism
M454T148_POS	1.52592e+09	1.51889e+09	1.60898e+09	1.75716e+09	1.07928e+09	1.08381e+09	9.86561e+08	1.0228e+09	9.61803e+08	1.15214e+09	5.63462e+08	9.02401e+08	1.42901e+09	9.31527e+08	-0.617342	0.00545899	0.0758607	8.44356	Terfenadine	2.469	454.293	Benzenoids	Benzene and substituted derivatives	Diphenylmethanes	50679-08-8	HMDB0014486	-	-	-	-
M250T92_POS	1.35212e+09	1.20295e+09	1.93767e+09	2.08036e+09	1.17232e+09	1.35781e+09	2.24401e+09	1.56082e+09	2.73227e+09	2.08768e+09	1.99698e+09	2.23592e+09	1.5172e+09	2.14294e+09	0.49818	0.0186564	0.150719	8.28267	Benzeneethanamine, 2,5-dimethoxy-4-(trifluoromethyl)-	1.529	250.093	--	--	--	--	--	-	-	-	-
M757T118_POS	8.67652e+08	8.96931e+08	8.48781e+08	8.85258e+08	9.2722e+08	8.83686e+08	1.73372e+09	8.70233e+08	1.35743e+09	1.44914e+09	1.76707e+09	9.79756e+08	8.84921e+08	1.35956e+09	0.619517	0.0111685	0.113781	8.07682	1,2-dihexadecanoyl-sn-glycero-3-phosphocholine	1.966	756.553	--	--	--	--	--	C00157	ko01100//Metabolic pathways;ko01110//Biosynthesis of secondary metabolites;ko00590//Arachidonic acid metabolism;ko00564//Glycerophospholipid metabolism;ko04723//Retrograde endocannabinoid signaling;ko05231//Choline metabolism in cancer;ko00592//alpha-Linolenic acid metabolism;ko00591//Linoleic acid metabolism	Cancer: overview;Global and overview maps;Lipid metabolism;Nervous system	Human Diseases;Metabolism;Organismal Systems
M542T134_POS	4.18857e+08	4.74893e+08	4.6942e+08	4.4741e+08	5.04063e+08	4.09646e+08	8.37402e+08	8.27325e+08	8.92137e+08	1.55511e+09	4.86097e+08	7.23704e+08	4.54048e+08	8.86963e+08	0.966028	0.0145441	0.131766	7.44148	Vinblastine	2.227	542.323	Organic acids and derivatives	Carboxylic acids and derivatives	Amino acids, peptides, and analogues	865-21-4	HMDB0014710	C07201	ko01110//Biosynthesis of secondary metabolites;ko04976//Bile secretion;ko01063//Biosynthesis of alkaloids derived from shikimate pathway	Chemical structure transformation maps;Digestive system;Global and overview maps	Metabolism;Organismal Systems
M166T188_1_POS	4.63034e+09	4.08292e+09	4.29673e+09	4.36336e+09	4.237e+09	4.3141e+09	5.09446e+09	4.62328e+09	5.25801e+09	5.20782e+09	4.0544e+09	4.56513e+09	4.32074e+09	4.80052e+09	0.151911	0.0417194	0.230069	7.10357	DL-phenylalanine	3.141	166.086	Organic acids and derivatives	Carboxylic acids and derivatives	Amino acids, peptides, and analogues	-	HMDB0250791	-	-	-	-
M120T188_POS	4.34813e+09	3.69422e+09	3.9888e+09	4.13767e+09	3.8499e+09	3.94304e+09	4.74194e+09	4.32964e+09	4.99297e+09	4.89001e+09	3.72485e+09	4.23558e+09	3.99362e+09	4.48583e+09	0.167678	0.0466387	0.242422	7.04474	2-amino-1-phenylethanol	3.141	120.081	Organic nitrogen compounds	Organonitrogen compounds	Amines	7568-93-6	HMDB0001065	-	-	-	-
M244T266_2_POS	9.3975e+08	1.25344e+09	1.39413e+09	1.24453e+09	1.02382e+09	9.6937e+08	1.72692e+09	1.43648e+09	1.86752e+09	1.79747e+09	1.11485e+09	1.38553e+09	1.13751e+09	1.5548e+09	0.450849	0.0141275	0.129555	6.99555	N-acetyl-d-galactosamine	4.436	244.094	Organic oxygen compounds	Organooxygen compounds	Carbohydrates and carbohydrate conjugates	14131-60-3	HMDB0000853	C01132	ko01100//Metabolic pathways;ko00520//Amino sugar and nucleotide sugar metabolism;ko00052//Galactose metabolism	Carbohydrate metabolism;Global and overview maps	Metabolism
M146T281_POS	2.9573e+08	3.20452e+08	3.27636e+08	3.1424e+08	4.98712e+08	3.91281e+08	6.12987e+08	5.25238e+08	6.00258e+08	5.94011e+08	1.00577e+09	7.17774e+08	3.58009e+08	6.76007e+08	0.917044	0.00207579	0.044661	6.84045	Acetylcholine	4.675	146.118	Organic nitrogen compounds	Organonitrogen compounds	Quaternary ammonium salts	51-84-3	HMDB0000895	C01996	ko04976//Bile secretion;ko04080//Neuroactive ligand-receptor interaction;ko04742//Taste transduction;ko00564//Glycerophospholipid metabolism;ko04024//cAMP signaling pathway;ko05022//Pathways of neurodegeneration - multiple diseases;ko04721//Synaptic vesicle cycle;ko04911//Insulin secretion;ko04725//Cholinergic synapse;ko04971//Gastric acid secretion;ko04970//Salivary secretion;ko04972//Pancreatic…	Cell motility;Digestive system;Endocrine system;Lipid metabolism;Nervous system;Neurodegenerative disease;Sensory system;Signal transduction;Signaling molecules and interaction;Substance dependence	Cellular Processes;Environmental Information Processing;Human Diseases;Metabolism;Organismal Systems
M276T295_POS	3.84656e+08	4.08232e+08	4.28016e+08	4.23432e+08	4.8138e+08	4.0604e+08	6.84787e+08	5.72407e+08	6.98524e+08	6.89115e+08	8.03316e+08	6.96594e+08	4.21959e+08	6.90791e+08	0.711145	9.43689e-06	0.0019758	6.72443	Homatropine	4.919	276.144	Alkaloids and derivatives	Tropane alkaloids	HASH(0x189ecf0)	-	HMDB0253199	-	-	-	-
M339T26_2_POS	3.99991e+08	5.13188e+08	4.39407e+08	3.52494e+08	4.93784e+08	4.91633e+08	7.14334e+08	9.23552e+08	6.74179e+08	6.67182e+08	7.50105e+08	6.87799e+08	4.48416e+08	7.36192e+08	0.715243	0.000113649	0.00856927	6.69545	1,2-dioleoyl-sn-glycerol	0.434	339.289	--	--	--	--	--	-	-	-	-
M835T115_POS	8.11704e+08	8.12606e+08	7.08678e+08	6.80474e+08	9.46445e+08	8.0664e+08	7.55758e+08	1.04247e+09	8.73647e+08	1.31414e+09	1.35438e+09	1.25737e+09	7.94424e+08	1.09963e+09	0.469033	0.0183113	0.149691	6.1354	1-docosahexaenoyl-2-stearoyl-sn-glycero-3-phosphocholine	1.911	834.6	Lipids and lipid-like molecules	Glycerophospholipids	Glycerophosphocholines	-	HMDB0008727	-	-	-	-
M733T119_POS	1.23344e+09	1.70122e+09	1.14236e+09	1.40561e+09	1.12306e+09	1.14125e+09	1.43474e+09	9.69877e+08	9.11204e+08	9.38912e+08	8.14216e+08	8.14383e+08	1.29116e+09	9.80555e+08	-0.396993	0.0408897	0.227964	5.86818	1-oleoyl-2-myristoyl-sn-glycero-3-phosphocholine	1.986	732.553	Lipids and lipid-like molecules	Glycerophospholipids	Glycerophosphocholines	-	HMDB0008097	-	-	-	-
M110T295_POS	1.98955e+09	2.05409e+09	2.03876e+09	2.16004e+09	1.94681e+09	2.05332e+09	2.03776e+09	2.61516e+09	2.10166e+09	2.74333e+09	2.05426e+09	2.72171e+09	2.04043e+09	2.37898e+09	0.22147	0.0417103	0.230069	5.76968	4-aminophenol	4.909	110.071	Organic acids and derivatives	Organic phosphoric acids and derivatives	Phosphate esters	-	HMDB0249961	C02372	ko01120//Microbial metabolism in diverse environments	Global and overview maps	Metabolism
M216T291_2_POS	2.003e+09	2.05511e+09	2.04954e+09	2.12325e+09	2.0237e+09	1.94352e+09	2.34643e+09	2.18028e+09	2.41009e+09	2.33803e+09	2.0832e+09	2.23217e+09	2.03302e+09	2.26503e+09	0.155908	0.00187372	0.0426211	5.58243	Isogentisin	4.853	216.063	Organoheterocyclic compounds	Benzopyrans	1-benzopyrans	491-64-5	HMDB0030871	-	-	-	-
M290T291_3_POS	3.51511e+08	3.71503e+08	3.6932e+08	3.74605e+08	3.70057e+08	3.61057e+08	5.52911e+08	5.251e+08	5.61077e+08	5.67736e+08	4.99954e+08	5.31589e+08	3.66342e+08	5.39728e+08	0.559039	2.20336e-08	3.3127e-05	5.45816	(-)-atropine	4.853	290.16	--	--	--	--	--	C02046	ko01100//Metabolic pathways;ko01110//Biosynthesis of secondary metabolites;ko01064//Biosynthesis of alkaloids derived from ornithine, lysine and nicotinic acid	Chemical structure transformation maps;Global and overview maps	Metabolism
M527T344_2_POS	1.11388e+08	1.42268e+08	1.3519e+08	1.35336e+08	1.7028e+08	1.71364e+08	4.2604e+08	4.33942e+08	4.07793e+08	4.36968e+08	8.06092e+07	3.5476e+08	1.44304e+08	3.56685e+08	1.30554	0.0040923	0.0656003	5.30848	Maltotriose	5.735	527.158	Organic oxygen compounds	Organooxygen compounds	Carbohydrates and carbohydrate conjugates	6118-87-2	HMDB0038852	C01835	ko02010//ABC transporters;ko04973//Carbohydrate digestion and absorption	Digestive system;Membrane transport	Environmental Information Processing;Organismal Systems
M464T120_POS	1.10058e+08	1.26477e+08	1.29635e+08	1.50342e+08	2.06658e+08	1.6541e+08	2.9356e+08	2.18657e+08	2.95628e+08	2.82339e+08	5.89077e+08	4.62942e+08	1.48097e+08	3.57034e+08	1.26952	0.00521712	0.0738199	5.30618	Tauroursodeoxycholic acid	1.998	464.283	Lipids and lipid-like molecules	Steroids and steroid derivatives	Bile acids, alcohols and derivatives	14605-22-2	HMDB0000874	-	-	-	-
M215T191_1_POS	9.26201e+08	6.57319e+08	6.82998e+08	7.63703e+08	4.98344e+08	5.64644e+08	1.07177e+09	8.84535e+08	1.1381e+09	1.06672e+09	6.13613e+08	8.43188e+08	6.82202e+08	9.3632e+08	0.456803	0.0305845	0.198187	5.02987	Benzoic acid, 4-[[(5,6,7,8-tetrahydro-5,5,8,8-tetramethyl-2-naphthalenyl)carbonyl]amino]-	3.186	215.139	--	--	--	--	--	-	-	-	-
M310T232_1_POS	6.03191e+08	4.07671e+08	4.47353e+08	5.12671e+08	4.01323e+08	3.90523e+08	6.75494e+08	6.12418e+08	7.06263e+08	7.26035e+08	5.43278e+08	5.942e+08	4.60455e+08	6.42948e+08	0.481641	0.00217119	0.045726	4.92586	Isopropalin	3.868	310.176	--	--	--	--	--	-	-	-	-
M282T98_POS	1.34245e+08	1.43469e+08	1.54683e+08	1.4342e+08	2.41551e+08	1.94671e+08	3.58693e+08	3.34073e+08	3.14223e+08	2.62717e+08	2.87592e+08	3.31103e+08	1.68673e+08	3.14734e+08	0.899901	6.01929e-05	0.00587129	4.87046	Sphingosine	1.641	282.279	Organic nitrogen compounds	Organonitrogen compounds	Amines	123-78-4	HMDB0000252	C00319	ko01100//Metabolic pathways;ko04071//Sphingolipid signaling pathway;ko00600//Sphingolipid metabolism;ko04217//Necroptosis;ko04210//Apoptosis	Cell growth and death;Global and overview maps;Lipid metabolism;Signal transduction	Cellular Processes;Environmental Information Processing;Metabolism
M246T181_2_POS	2.99487e+08	2.30146e+08	2.35212e+08	2.2529e+08	1.41129e+08	1.85561e+08	5.17224e+07	4.86635e+07	5.8974e+07	6.07806e+07	1.46253e+08	8.24516e+07	2.19471e+08	7.48075e+07	-1.55278	0.000269536	0.0133295	4.78388	Cycloheximide	3.02	246.17	Organoheterocyclic compounds	Piperidines	Piperidinones	-	HMDB0250657	-	-	-	-
M246T472_2_POS	1.53061e+09	1.68584e+09	1.74702e+09	1.74511e+09	1.63812e+09	1.60016e+09	1.93324e+09	1.60214e+09	1.97115e+09	1.93679e+09	1.81338e+09	1.80326e+09	1.65781e+09	1.84333e+09	0.153033	0.0182471	0.149489	4.73047	Tramadol	7.874	246.181	Benzenoids	Phenol ethers	Anisoles	-	HMDB0259401	-	-	-	-
M263T174_1_POS	7.00464e+08	5.024e+08	5.49887e+08	5.87097e+08	3.77664e+08	4.28035e+08	8.63543e+08	7.307e+08	9.28194e+08	8.79834e+08	4.09146e+08	6.41298e+08	5.24258e+08	7.42119e+08	0.501374	0.0401809	0.226546	4.58306	Phe-pro	2.897	263.139	Organic acids and derivatives	Carboxylic acids and derivatives	Amino acids, peptides, and analogues	7669-65-0	HMDB0011177	-	-	-	-
M220T195_POS	1.44584e+09	1.56302e+09	1.61234e+09	1.78193e+09	1.86842e+09	1.73424e+09	1.46331e+09	1.44352e+09	1.45915e+09	1.48849e+09	1.53223e+09	1.4919e+09	1.66763e+09	1.47977e+09	-0.172431	0.015864	0.138512	4.46651	Pantothenate	3.257	220.118	Organic acids and derivatives	Carboxylic acids and derivatives	Amino acids, peptides, and analogues	-	HMDB0250782	C00864	ko01100//Metabolic pathways;ko01110//Biosynthesis of secondary metabolites;ko04977//Vitamin digestion and absorption;ko00410//beta-Alanine metabolism;ko00770//Pantothenate and CoA biosynthesis	Digestive system;Global and overview maps;Metabolism of cofactors and vitamins;Metabolism of other amino acids	Metabolism;Organismal Systems
M215T214_POS	6.82181e+08	3.86508e+08	4.38561e+08	4.18228e+08	3.14085e+08	3.84656e+08	6.66649e+08	5.9664e+08	7.02012e+08	6.16494e+08	6.58426e+08	4.49542e+08	4.3737e+08	6.14961e+08	0.49164	0.018803	0.151204	4.46428	Harmaline	3.565	215.139	Alkaloids and derivatives	Harmala alkaloids	HASH(0x27e7e10)	304-21-2	HMDB0030310	C06536	ko01063//Biosynthesis of alkaloids derived from shikimate pathway	Chemical structure transformation maps	Metabolism
M468T148_POS	5.28222e+08	5.6889e+08	5.25389e+08	5.37022e+08	3.89238e+08	4.12214e+08	3.97701e+08	3.63427e+08	3.8204e+08	4.5171e+08	1.58446e+08	3.06721e+08	4.93496e+08	3.43341e+08	-0.523396	0.0153372	0.135855	4.38401	Delsoline	2.464	468.308	--	--	--	--	--	-	-	-	-
M417T245_2_POS	5.62076e+08	4.76468e+08	4.90637e+08	5.88573e+08	5.76483e+08	5.21689e+08	7.02385e+08	6.48389e+08	6.91746e+08	7.12781e+08	5.56563e+08	7.23955e+08	5.35988e+08	6.72637e+08	0.327627	0.00158752	0.0382478	4.35591	Leu-Glu-Arg	4.086	417.246	--	--	--	--	--	-	-	-	-
M328T182_1_POS	3.187e+08	1.94829e+08	2.10854e+08	1.55508e+08	1.44813e+08	1.57402e+08	4.56492e+08	4.3333e+08	5.41128e+08	4.49857e+08	8.17995e+07	3.04465e+08	1.97018e+08	3.77845e+08	0.939471	0.0306797	0.198187	4.29875	Diprotin b	3.028	328.223	--	--	--	--	--	-	-	-	-
M118T262_POS	3.40667e+08	3.62154e+08	3.51817e+08	4.04603e+08	3.86811e+08	3.72415e+08	2.81872e+08	3.05073e+08	2.62098e+08	2.69982e+08	1.81136e+08	2.34974e+08	3.69744e+08	2.55856e+08	-0.531196	0.000206089	0.0111458	4.18325	Carbetamide	4.373	118.086	--	--	--	--	--	-	-	-	-
M533T147_1_POS	8.04748e+07	8.21725e+07	9.14585e+07	8.85844e+07	2.19044e+08	1.43961e+08	2.01033e+08	1.68212e+08	1.80254e+08	1.87991e+08	5.43323e+08	3.093e+08	1.17616e+08	2.65019e+08	1.17201	0.0427998	0.232977	4.0841	(6r)-2-hydroxy-2-methyl-6-((3r,5s,7r,8r,9s,10s,12s,13r,14s,17r)-3,7,12-trihydroxy-10,13-dimethylhexadecahydro-1h-cyclopenta[a]phenanthren-17-yl)heptyl hydrogen sulfate	2.443	533.325	--	--	--	--	--	-	-	-	-
M306T304_POS	1.68671e+08	1.86671e+08	2.01923e+08	1.87402e+08	1.9515e+08	1.7589e+08	2.63782e+08	2.32804e+08	2.7456e+08	2.83785e+08	5.10979e+08	3.31892e+08	1.85951e+08	3.163e+08	0.766373	0.0103563	0.109716	4.08291	Imazamox	5.067	306.155	Organic acids and derivatives	Carboxylic acids and derivatives	Amino acids, peptides, and analogues	-	HMDB0253404	-	-	-	-
M284T344_POS	9.78039e+07	8.17384e+07	1.0555e+08	1.28135e+08	1.03292e+08	7.05074e+07	2.51626e+08	1.4521e+08	2.68499e+08	2.64162e+08	1.20619e+08	2.6257e+08	9.78377e+07	2.18781e+08	1.16103	0.00175919	0.0410086	4.08153	Penconazole	5.739	284.08	Benzenoids	Benzene and substituted derivatives	Halobenzenes	-	HMDB0256219	-	-	-	-
M203T222_POS	1.77817e+09	2.01418e+09	1.7423e+09	1.73325e+09	2.07577e+09	1.99905e+09	1.79334e+09	1.74506e+09	1.73701e+09	1.71065e+09	1.71513e+09	1.67712e+09	1.89045e+09	1.72972e+09	-0.128194	0.0338518	0.208207	3.91637	Bergaptol	3.704	203.053	Phenylpropanoids and polyketides	Coumarins and derivatives	Furanocoumarins	486-60-2	HMDB0013679	C00758	ko01110//Biosynthesis of secondary metabolites;ko01061//Biosynthesis of phenylpropanoids	Chemical structure transformation maps;Global and overview maps	Metabolism
M423T416_POS	9.16131e+07	1.73369e+07	2.10256e+07	1.94542e+07	2.60407e+07	3.18385e+07	1.56122e+08	1.37631e+08	1.9857e+08	1.54121e+08	6.69285e+07	1.24995e+08	3.45515e+07	1.39728e+08	2.0158	0.00057207	0.0206741	3.88181	Ophiobolin a	6.927	423.258	--	--	--	--	--	-	-	-	-
M284T269_POS	8.86084e+07	6.12948e+07	7.20853e+07	1.04593e+08	6.40497e+07	4.406e+07	1.38214e+08	1.95419e+08	1.34677e+08	1.47082e+08	1.89111e+08	2.27712e+08	7.24485e+07	1.72036e+08	1.24768	0.00021925	0.0115937	3.76223	Imazapyr	4.491	284.08	Organic acids and derivatives	Carboxylic acids and derivatives	Amino acids, peptides, and analogues	-	HMDB0253405	-	-	-	-
M922T151_2_POS	3.26669e+07	3.86266e+07	3.8838e+07	4.08931e+07	5.63762e+07	4.64387e+07	2.35889e+08	1.88008e+08	1.9385e+08	2.26965e+08	215931	7.94694e+07	4.23066e+07	1.54066e+08	1.8646	0.0156217	0.137156	3.70897	Glycochenodeoxycholic acid	2.523	921.617	Lipids and lipid-like molecules	Steroids and steroid derivatives	Bile acids, alcohols and derivatives	640-79-9	HMDB0000637	C05466	ko04976//Bile secretion;ko00121//Secondary bile acid biosynthesis;ko00120//Primary bile acid biosynthesis;ko04979//Cholesterol metabolism	Digestive system;Lipid metabolism	Metabolism;Organismal Systems
M385T281_1_POS	2.76163e+08	2.0388e+08	2.22481e+08	2.28216e+08	3.08567e+08	2.87338e+08	3.85967e+08	3.64792e+08	3.79391e+08	3.57555e+08	2.751e+08	3.17018e+08	2.54441e+08	3.46637e+08	0.446096	0.00358052	0.0607945	3.6281	S-adenosyl-l-homocysteine	4.683	385.129	Organoheterocyclic compounds	Lactones	Gamma butyrolactones	979-92-0	HMDB0000939	C00021	ko01100//Metabolic pathways;ko01230//Biosynthesis of amino acids;ko00270//Cysteine and methionine metabolism;ko05208//Chemical carcinogenesis - reactive oxygen species	Amino acid metabolism;Cancer: overview;Global and overview maps	Human Diseases;Metabolism
M384T296_POS	1.31375e+08	1.24253e+08	1.23772e+08	9.78919e+07	8.10758e+07	8.68456e+07	2.04695e+08	2.31997e+08	2.70975e+08	2.60559e+08	1.02844e+08	1.72046e+08	1.07536e+08	2.07186e+08	0.946113	0.0042442	0.0664652	3.55019	Bezafibrate	4.939	384.115	Benzenoids	Benzene and substituted derivatives	Phenoxyacetic acid derivatives	41859-67-0	HMDB0015465	-	-	-	-
M275T293_POS	3.26236e+07	3.28839e+07	3.41347e+07	3.24014e+07	8.93114e+06	1.97679e+07	1.55178e+08	1.48558e+08	1.45696e+08	1.59264e+08	9.67312e+06	9.49828e+07	2.67904e+07	1.18892e+08	2.14986	0.00345329	0.0595791	3.4813	Afzelechin	4.886	275.071	Phenylpropanoids and polyketides	Flavonoids	Flavans	2545-00-8	HMDB0030823	C09320	ko01110//Biosynthesis of secondary metabolites	Global and overview maps	Metabolism
M300T346_2_POS	6.80538e+07	7.06044e+07	7.06016e+07	7.72821e+07	6.39672e+07	6.73141e+07	3.55822e+08	3.05805e+08	1.26409e+08	1.40381e+08	6.08265e+07	1.00413e+08	6.96372e+07	1.81609e+08	1.38291	0.045109	0.238325	3.41443	Lycopsamine	5.764	300.203	Alkaloids and derivatives	-	HASH(0x216b470)	-	HMDB0301846	-	-	-	-
M468T128_POS	1.56482e+08	1.4254e+08	1.83391e+08	1.23766e+08	1.17796e+08	1.22902e+08	5.69599e+07	7.70474e+07	6.00611e+07	6.60499e+07	8.37863e+07	8.50932e+07	1.41146e+08	7.14996e+07	-0.981183	0.000119264	0.00867149	3.32493	Lauric acid leelamide	2.128	468.405	--	--	--	--	--	-	-	-	-
M118T243_POS	3.99026e+08	3.9306e+08	3.71297e+08	3.95561e+08	2.05771e+08	3.5468e+08	2.34251e+08	2.25752e+08	2.84754e+08	2.65474e+08	3.0404e+08	2.85002e+08	3.53233e+08	2.66546e+08	-0.406235	0.0247141	0.174548	3.31724	L-norvaline	4.053	118.086	--	--	--	--	--	-	-	-	-
M282T266_POS	3.80047e+08	3.7393e+08	3.61901e+08	3.40806e+08	3.93796e+08	3.58805e+08	4.49874e+08	4.16403e+08	4.34504e+08	4.57584e+08	4.04793e+08	4.38835e+08	3.68214e+08	4.33665e+08	0.236037	0.000152462	0.00968438	3.23576	1-naphthalenesulfonic acid, 8-(phenylamino)-	4.429	282.05	--	--	--	--	--	-	-	-	-
M263T125_POS	6.36939e+07	1.90829e+07	2.23546e+07	3.33065e+07	6.78332e+07	8.32209e+07	1.48179e+08	1.37012e+08	1.44226e+08	1.5365e+08	5.548e+07	9.06979e+07	4.82487e+07	1.21541e+08	1.33288	0.00372279	0.0618693	3.22988	Anisatin	2.089	263.085	Lipids and lipid-like molecules	Prenol lipids	Terpene lactones	-	HMDB0302686	-	-	-	-
M170T339_1_POS	9.22672e+07	9.34331e+07	1.00779e+08	1.02295e+08	1.13405e+08	1.02782e+08	2.37984e+08	1.86889e+08	2.47683e+08	2.25075e+08	5.54568e+07	1.6855e+08	1.00827e+08	1.8694e+08	0.890691	0.0146851	0.132285	3.20583	2-methoxy-5-nitrophenol	5.648	170.058	--	--	--	--	--	-	-	-	-
M221T207_POS	2.18395e+08	2.11472e+08	2.23137e+08	2.06819e+08	1.90705e+08	1.97398e+08	1.41328e+08	1.20254e+08	1.4174e+08	1.41543e+08	1.76691e+08	1.42986e+08	2.07988e+08	1.4409e+08	-0.529523	3.2054e-05	0.00416531	3.19497	Butylated hydroxytoluene	3.451	221.186	Benzenoids	Benzene and substituted derivatives	Phenylpropanes	128-37-0	HMDB0033826	-	-	-	-
M123T28_2_POS	9.89673e+07	1.71938e+08	1.42316e+08	1.32508e+08	1.06321e+08	1.07456e+08	7.03597e+07	6.15023e+07	6.65946e+07	6.56156e+07	5.10246e+07	5.93493e+07	1.26584e+08	6.24077e+07	-1.0203	0.000267984	0.0133066	3.18753	Kinoprene	0.472	123.117	--	--	--	--	--	-	-	-	-
M198T291_POS	6.83988e+08	6.84429e+08	6.91783e+08	7.16983e+08	6.74288e+08	6.52225e+08	7.90527e+08	7.19168e+08	8.2675e+08	7.81865e+08	6.98778e+08	7.49784e+08	6.83949e+08	7.61145e+08	0.154283	0.00467683	0.0695077	3.11188	4-amino-2,6-dinitrotoluene	4.853	198.052	Benzenoids	Benzene and substituted derivatives	Toluenes	-	HMDB0246344	C16394	ko01120//Microbial metabolism in diverse environments	Global and overview maps	Metabolism
M689T397_POS	2.05234e+07	2.84079e+07	2.7606e+07	2.6779e+07	3.59352e+07	3.65834e+07	1.21211e+08	1.18177e+08	9.63883e+07	1.28703e+08	2.94668e+07	7.03747e+07	2.93058e+07	9.40534e+07	1.68229	0.0021072	0.0448423	3.04795	Cellotetraose	6.615	689.211	--	--	--	--	--	-	-	-	-
M85T344_POS	1.93637e+07	2.23095e+07	2.2403e+07	2.24943e+07	2.70578e+07	2.66179e+07	1.17021e+08	1.06371e+08	1.12905e+08	1.21595e+08	1.19783e+07	7.45723e+07	2.33744e+07	9.07405e+07	1.95682	0.00289341	0.0537128	3.03624	1h-1,2,4-triazol-3-amine	5.735	85.0285	--	--	--	--	--	-	-	-	-
M306T450_POS	7.13988e+07	1.15722e+08	1.19315e+08	8.80037e+07	8.89674e+07	7.64962e+07	1.77038e+08	1.30998e+08	1.73168e+08	2.1356e+08	1.27641e+08	1.16523e+08	9.33172e+07	1.56488e+08	0.745839	0.00452114	0.0684225	2.9728	Convolvamine	7.508	306.185	--	--	--	--	--	-	-	-	-
M228T216_POS	1.88599e+08	2.4239e+08	2.43801e+08	2.24158e+08	2.30345e+08	2.27491e+08	1.65868e+08	1.41783e+08	1.67606e+08	1.6663e+08	1.91614e+08	1.75903e+08	2.26131e+08	1.68234e+08	-0.426688	0.000261203	0.0131843	2.91303	Benz[a]anthracene	3.608	228.098	Benzenoids	Phenanthrenes and derivatives	HASH(0x24127f0)	-	HMDB0248969	-	-	-	-
M159T289_POS	1.02399e+08	1.13889e+08	1.20683e+08	1.29363e+08	1.14501e+08	1.11007e+08	5.06647e+07	4.64156e+07	4.16828e+07	4.55204e+07	1.01909e+08	6.95315e+07	1.15307e+08	5.92873e+07	-0.959687	0.000249968	0.0126695	2.90754	L-citrulline	4.809	159.076	Organic acids and derivatives	Carboxylic acids and derivatives	Amino acids, peptides, and analogues	372-75-8	HMDB0000904	C00327	ko01100//Metabolic pathways;ko01110//Biosynthesis of secondary metabolites;ko01230//Biosynthesis of amino acids;ko00220//Arginine biosynthesis	Amino acid metabolism;Global and overview maps	Metabolism
M194T220_1_POS	4.34199e+07	5.29245e+07	4.6669e+07	4.4467e+07	6.43366e+07	4.99853e+07	1.04103e+08	8.63526e+07	1.02098e+08	9.65268e+07	1.11817e+08	9.38137e+07	5.03004e+07	9.91186e+07	0.978586	1.36268e-06	0.0007237	2.90115	8-(trifluoromethyl)quinolin-4-ol	3.665	194.048	--	--	--	--	--	-	-	-	-
M313T148_POS	1.59855e+08	1.59583e+08	1.70772e+08	1.89614e+08	1.01927e+08	1.12965e+08	1.09095e+08	1.08079e+08	1.00324e+08	1.02041e+08	5.02781e+07	8.15181e+07	1.49119e+08	9.18891e+07	-0.698501	0.00663348	0.0850944	2.85855	1-palmitoylglycerol	2.469	313.274	Lipids and lipid-like molecules	Glycerolipids	Monoradylglycerols	-	HMDB0245964	-	-	-	-
M381T296_POS	2.28309e+07	7.69497e+07	6.68296e+07	4.39765e+07	9.01527e+07	9.33117e+07	1.12692e+08	1.1793e+08	1.18925e+08	1.18615e+08	1.2215e+08	1.1724e+08	6.56752e+07	1.17925e+08	0.844453	0.00095746	0.0287958	2.85139	Sulfasalazine	4.93	381.079	Organoheterocyclic compounds	Azobenzenes	HASH(0x1f4e770)	599-79-1	HMDB0014933	-	-	-	-
M316T278_2_POS	2.06473e+07	3.45549e+07	2.1455e+07	3.40073e+07	2.82274e+07	2.30546e+07	6.46157e+07	5.39476e+07	9.95064e+07	6.11523e+07	2.30596e+08	7.88838e+07	2.69911e+07	9.81169e+07	1.86202	0.0267704	0.183812	2.82982	Oxycodone	4.634	316.176	Benzenoids	Phenanthrenes and derivatives	HASH(0x1f34a30)	76-42-6	HMDB0014640	-	-	-	-
M228T337_3_POS	5.05191e+07	4.12742e+07	5.15854e+07	5.52274e+07	5.80155e+07	6.32641e+07	1.23015e+08	9.27161e+07	1.36808e+08	1.1231e+08	6.10533e+07	9.42938e+07	5.33143e+07	1.03366e+08	0.95517	0.00129889	0.0340134	2.687	N-octanoyl-l-homoserine lactone	5.614	228.171	Organic acids and derivatives	Carboxylic acids and derivatives	Amino acids, peptides, and analogues	-	HMDB0255213	-	-	-	-
M448T131_POS	1.67888e+08	2.25226e+08	2.19453e+08	1.78154e+08	1.81998e+08	1.74838e+08	1.26008e+08	9.73867e+07	1.17466e+08	1.31504e+08	1.99361e+08	1.27269e+08	1.9126e+08	1.33166e+08	-0.522308	0.00735944	0.0902476	2.66949	3-[(cholamidopropyl)dimethylammonio]-1-propanesulfonate	2.182	448.342	--	--	--	--	--	-	-	-	-
M106T237_2_POS	7.6443e+07	8.38055e+07	9.20959e+07	1.58557e+08	8.38728e+07	8.3311e+07	4.94976e+07	3.39626e+07	5.15819e+07	3.92752e+07	5.95872e+07	4.3567e+07	9.63476e+07	4.62453e+07	-1.05894	0.00343545	0.0594604	2.66316	4,4'-diaminodiphenylmethane	3.953	106.086	Benzenoids	Benzene and substituted derivatives	Diphenylmethanes	101-77-9	HMDB0041808	-	-	-	-
M285T26_POS	3.93282e+07	3.75553e+07	3.25762e+07	3.28236e+07	2.94465e+07	3.57206e+07	9.09186e+07	9.54374e+07	8.35366e+07	8.16951e+07	5.19714e+07	7.04921e+07	3.45751e+07	7.90085e+07	1.19228	5.1926e-05	0.00547091	2.62617	5.alpha.-pregnane-3.alpha.,20.alpha.-diol	0.435	285.242	Lipids and lipid-like molecules	Steroids and steroid derivatives	Pregnane steroids	-	HMDB0060409	C18042	ko00140//Steroid hormone biosynthesis	Lipid metabolism	Metabolism
M543T344_POS	2.43806e+07	3.12163e+07	3.29395e+07	3.17597e+07	3.79636e+07	3.8529e+07	1.01545e+08	9.70061e+07	1.03058e+08	1.05651e+08	1.66282e+07	8.49675e+07	3.27981e+07	8.48094e+07	1.37061	0.00421683	0.0664652	2.62295	Melezitose	5.732	543.133	Organic oxygen compounds	Organooxygen compounds	Carbohydrates and carbohydrate conjugates	597-12-6	HMDB0011730	-	-	-	-
M140T204_POS	3.19018e+08	3.28045e+08	3.3014e+08	3.25556e+08	3.31799e+08	3.30089e+08	4.13396e+08	3.8937e+08	4.04684e+08	4.24489e+08	3.00339e+08	3.55735e+08	3.27441e+08	3.81335e+08	0.219824	0.0176284	0.146883	2.55288	3-amino-2,3-dihydrobenzoic acid	3.399	140.067	Organic acids and derivatives	Carboxylic acids and derivatives	Amino acids, peptides, and analogues	-	HMDB0251519	-	-	-	-
M227T239_1_POS	1.54736e+08	8.58121e+07	9.08822e+07	1.03405e+08	8.20319e+07	8.49383e+07	1.88284e+08	1.6106e+08	1.88708e+08	1.86587e+08	8.74971e+07	1.32472e+08	1.00301e+08	1.57435e+08	0.65042	0.0175724	0.146617	2.53348	Genipin	3.987	227.103	Lipids and lipid-like molecules	Prenol lipids	Monoterpenoids	6902-77-8	HMDB0035830	-	-	-	-
M719T119_1_POS	1.24536e+08	1.11522e+08	9.23342e+07	7.49988e+07	8.97921e+07	9.38178e+07	5.60277e+07	6.20598e+07	5.43638e+07	5.81351e+07	5.49713e+07	5.65368e+07	9.78335e+07	5.70157e+07	-0.778968	0.000215765	0.011459	2.52412	1-palmitoyl-2-oleoyl-sn-glycero-3-phosphoethanolamine	1.988	718.538	Lipids and lipid-like molecules	Glycerophospholipids	Glycerophosphoethanolamines	26662-94-2	HMDB0008927	-	-	-	-
M347T303_POS	7.67158e+07	5.56622e+07	5.79727e+07	6.0212e+07	6.3225e+07	5.81903e+07	1.11477e+08	1.14652e+08	1.21463e+08	1.23269e+08	6.6856e+07	9.83015e+07	6.19964e+07	1.06003e+08	0.773851	0.000728041	0.0237828	2.51435	Ala-Glu-Lys	5.051	347.193	--	--	--	--	--	-	-	-	-
M599T26_1_POS	3.06998e+07	2.65812e+07	2.67921e+07	2.41428e+07	3.32223e+07	3.51572e+07	6.47337e+07	6.87461e+07	5.70096e+07	5.31683e+07	9.06098e+07	7.07072e+07	2.94326e+07	6.74958e+07	1.19738	5.19546e-05	0.00547091	2.47436	3,4-dihydrospirilloxanthin	0.428	598.504	--	--	--	--	--	-	-	-	-
M143T237_POS	3.98102e+07	3.93578e+07	3.97186e+07	4.01642e+07	3.82683e+07	3.86058e+07	7.45065e+07	6.9453e+07	7.81874e+07	7.56047e+07	7.82592e+07	6.94938e+07	3.93208e+07	7.42508e+07	0.917113	1.24252e-09	7.56086e-06	2.46328	Ectoine	3.952	143.082	Organic acids and derivatives	Carboxylic acids and derivatives	Amino acids, peptides, and analogues	96702-03-3	HMDB0240650	C06231	ko01100//Metabolic pathways;ko01120//Microbial metabolism in diverse environments;ko00260//Glycine, serine and threonine metabolism	Amino acid metabolism;Global and overview maps	Metabolism
M113T184_POS	1.38956e+08	1.48944e+08	1.37402e+08	1.18837e+08	6.40351e+07	6.0859e+07	4.35733e+07	6.50301e+07	4.2893e+07	6.53715e+07	6.48107e+07	1.06322e+08	1.11506e+08	6.46669e+07	-0.786017	0.030317	0.1974	2.46169	Heptanoic acid	3.06	113.107	Lipids and lipid-like molecules	Fatty Acyls	Fatty acids and conjugates	-	HMDB0304376	-	-	-	-
M303T30_POS	7.19303e+07	1.23191e+08	9.41966e+07	8.46719e+07	1.13279e+08	7.86024e+07	7.51624e+07	5.33733e+07	3.89994e+07	5.54453e+07	2.97343e+07	4.87182e+07	9.43118e+07	5.02388e+07	-0.908636	0.00171673	0.0404211	2.46083	Laevopimaric acid	0.504	303.232	--	--	--	--	--	-	-	-	-
M747T119_POS	3.7124e+08	3.60121e+08	3.18884e+08	2.87638e+08	3.76009e+08	3.46805e+08	2.98341e+08	2.74536e+08	3.00362e+08	3.01793e+08	3.07618e+08	2.67303e+08	3.43449e+08	2.91659e+08	-0.235817	0.00746421	0.0908121	2.4546	1-stearoyl-2-oleoyl-sn-glycero-3-phosphoethanolamine	1.977	746.569	Lipids and lipid-like molecules	Glycerophospholipids	Glycerophosphoethanolamines	6418-95-7	HMDB0008993	-	-	-	-
M436T148_POS	1.27691e+08	1.20453e+08	1.31803e+08	1.43373e+08	8.79626e+07	9.39799e+07	8.06653e+07	7.83715e+07	8.06639e+07	9.9297e+07	4.46198e+07	7.48838e+07	1.17544e+08	7.64169e+07	-0.621235	0.00512476	0.0730476	2.4139	Borrelidin	2.469	436.282	--	--	--	--	--	-	-	-	-
M400T134_POS	4.5738e+07	9.56401e+07	8.3733e+07	1.49615e+08	1.02402e+08	1.06551e+08	3.9738e+07	3.02785e+07	4.33593e+07	3.774e+07	9.28435e+07	4.91136e+07	9.72799e+07	4.88455e+07	-0.993917	0.0151018	0.134746	2.38454	L-palmitoylcarnitine	2.226	400.342	Lipids and lipid-like molecules	Fatty Acyls	Fatty acid esters	-	HMDB0240774	C02990	ko00071//Fatty acid degradation;ko01212//Fatty acid metabolism	Global and overview maps;Lipid metabolism	Metabolism
M530T133_POS	6.2669e+07	6.01061e+07	8.21126e+07	7.81419e+07	7.3481e+07	7.18179e+07	4.26966e+07	4.16857e+07	3.21656e+07	3.32952e+07	2.65639e+07	4.06371e+07	7.13881e+07	3.6174e+07	-0.98073	1.14925e-05	0.00224016	2.37775	3-deoxo-3beta-acetoxydeoxydihydrogedunin	2.216	530.324	--	--	--	--	--	-	-	-	-
M282T215_2_POS	4.04409e+08	4.00546e+08	4.04383e+08	4.088e+08	3.1121e+08	3.33415e+08	3.41137e+08	3.05165e+08	3.61833e+08	3.62013e+08	2.92433e+08	3.10183e+08	3.77127e+08	3.28794e+08	-0.197868	0.0483482	0.247102	2.35823	1-methyladenosine	3.586	282.12	Nucleosides, nucleotides, and analogues	Purine nucleosides	HASH(0x1ebb320)	-	HMDB0243935	-	-	-	-
M465T193_POS	1.36541e+08	1.37957e+08	1.23537e+08	1.14995e+08	1.12677e+08	1.19613e+08	9.46566e+07	9.64521e+07	9.55205e+07	9.83952e+07	7.38755e+07	7.56999e+07	1.2422e+08	8.91e+07	-0.479401	0.000246604	0.0125813	2.33808	N-acetylglucosamine	3.214	465.169	Organic oxygen compounds	Organooxygen compounds	Carbohydrates and carbohydrate conjugates	14131-68-1	HMDB0000803	-	-	-	-
M320T155_2_POS	2.67262e+08	2.28257e+08	2.17518e+08	2.45567e+08	1.55858e+08	1.98194e+08	1.65773e+08	1.63688e+08	1.75032e+08	1.77552e+08	1.95528e+08	1.81068e+08	2.18776e+08	1.7644e+08	-0.310278	0.0283964	0.189749	2.31842	S-methyl-5'-thioadenosine	2.584	320.097	Nucleosides, nucleotides, and analogues	5'-deoxyribonucleosides	5'-deoxy-5'-thionucleosides	2457-80-9	HMDB0001173	C00170	ko01100//Metabolic pathways;ko01060//Biosynthesis of plant secondary metabolites;ko00270//Cysteine and methionine metabolism	Amino acid metabolism;Chemical structure transformation maps;Global and overview maps	Metabolism
M332T297_POS	2.56644e+07	2.79008e+07	2.8235e+07	2.56577e+07	6.35889e+07	4.23644e+07	9.22384e+07	7.93357e+07	9.90704e+07	8.83283e+07	3.06893e+07	6.27895e+07	3.55685e+07	7.54086e+07	1.08413	0.00777119	0.0935222	2.30524	(-)-trans-4-[4-(4'-fluorophenyl)-3-piperidinylmethoxy]-2-methoxyphenol	4.944	332.147	--	--	--	--	--	-	-	-	-
M301T27_POS	5.54063e+07	7.24125e+07	8.20657e+07	6.97802e+07	6.40139e+07	5.39526e+07	4.00009e+07	3.88803e+07	3.46573e+07	3.87371e+07	1.35621e+07	3.04701e+07	6.62718e+07	3.2718e+07	-1.01831	0.000227978	0.011931	2.28112	Prostaglandin d1	0.45	301.216	Lipids and lipid-like molecules	Fatty Acyls	Eicosanoids	17968-82-0	HMDB0005102	-	-	-	-
M332T289_POS	1.73037e+07	2.055e+07	2.02011e+07	1.9111e+07	3.35411e+07	2.54509e+07	4.36494e+07	3.93028e+07	4.34049e+07	4.53764e+07	1.60074e+08	8.69501e+07	2.2693e+07	6.9793e+07	1.62084	0.0371467	0.217896	2.28104	Alitame	4.811	332.17	Organic acids and derivatives	Carboxylic acids and derivatives	Amino acids, peptides, and analogues	80863-62-3	HMDB0037324	-	-	-	-
M680T151_POS	6.77152e+07	2.24647e+07	3.38756e+07	2.4031e+07	4.35548e+07	5.27154e+07	1.29954e+08	1.05752e+08	1.209e+08	1.02413e+08	2.01016e+06	7.57458e+07	4.07261e+07	8.94625e+07	1.13533	0.0377199	0.219464	2.27518	Scopularide g	2.521	680.485	--	--	--	--	--	-	-	-	-
M169T274_POS	2.71908e+08	2.79836e+08	2.87588e+08	2.83378e+08	2.96082e+08	2.91985e+08	3.47876e+08	3.03296e+08	3.79632e+08	3.36024e+08	2.93463e+08	3.00801e+08	2.85129e+08	3.26849e+08	0.197006	0.0147754	0.132862	2.27155	Orsellinic acid	4.568	169.058	--	--	--	--	--	-	-	-	-
M293T281_POS	1.40571e+07	2.75395e+07	2.37594e+07	2.00043e+07	3.28186e+07	2.53519e+07	5.48977e+07	5.45366e+07	6.40371e+07	5.75748e+07	4.92387e+07	4.48804e+07	2.39218e+07	5.41942e+07	1.17981	1.14926e-05	0.00224016	2.24607	Picrotin	4.688	293.084	Organoheterocyclic compounds	Furopyrans	HASH(0x1264268)	-	HMDB0240279	-	-	-	-
M325T344_1_POS	9.21978e+06	1.12014e+07	1.12318e+07	1.07529e+07	1.3602e+07	1.36188e+07	6.20738e+07	5.73809e+07	5.99736e+07	6.60163e+07	5.49637e+06	3.87674e+07	1.16044e+07	4.82847e+07	2.05689	0.00298358	0.054969	2.24086	Cellobiose	5.737	325.113	Organic oxygen compounds	Organooxygen compounds	Carbohydrates and carbohydrate conjugates	528-50-7	HMDB0000055	C00185	ko01100//Metabolic pathways;ko02010//ABC transporters;ko00500//Starch and sucrose metabolism	Carbohydrate metabolism;Global and overview maps;Membrane transport	Environmental Information Processing;Metabolism
M431T291_POS	2.85514e+08	2.85728e+08	2.88807e+08	3.01912e+08	2.79554e+08	2.67446e+08	3.37306e+08	3.00471e+08	3.53894e+08	3.49646e+08	2.87854e+08	3.15502e+08	2.84827e+08	3.24112e+08	0.186407	0.00826818	0.0977615	2.19242	Ononin	4.853	431.119	Phenylpropanoids and polyketides	Isoflavonoids	Isoflavonoid O-glycosides	486-62-4	HMDB0033987	-	-	-	-
M553T285_POS	2.81519e+08	2.9381e+08	2.56316e+08	2.49869e+08	2.81465e+08	2.73307e+08	2.3519e+08	2.1733e+08	2.31112e+08	2.35753e+08	2.68338e+08	2.24088e+08	2.72714e+08	2.35302e+08	-0.212877	0.00363784	0.061141	2.18147	1-stearoyl-2-hydroxy-sn-glycero-3-phosphate	4.755	553.169	--	--	--	--	--	-	-	-	-
M252T296_POS	5.01276e+07	4.66786e+07	4.48492e+07	3.31283e+07	3.08381e+07	3.34873e+07	7.61686e+07	8.56305e+07	1.00296e+08	9.37523e+07	3.77697e+07	6.31334e+07	3.98515e+07	7.61252e+07	0.933739	0.00449177	0.0683768	2.13858	Benzo(b)fluoranthene	4.939	252.073	Benzenoids	Phenanthrenes and derivatives	HASH(0x2440860)	-	HMDB0249002	-	-	-	-
M269T238_POS	1.136e+08	1.17829e+08	1.13237e+08	1.14115e+08	6.86333e+07	8.22045e+07	6.57684e+07	5.71529e+07	6.66569e+07	6.73039e+07	9.13965e+07	6.98105e+07	1.01603e+08	6.96815e+07	-0.544098	0.00812454	0.0965382	2.10311	N-acetyl-l-carnosine	3.964	269.125	--	--	--	--	--	-	-	-	-
M288T285_POS	1.49148e+07	2.38302e+07	1.90126e+07	2.11898e+07	3.24434e+07	2.37731e+07	4.29795e+07	4.44882e+07	4.55761e+07	4.54535e+07	8.30283e+07	5.26571e+07	2.25273e+07	5.23638e+07	1.21689	0.00126492	0.0338096	2.09866	Dihydromorphine	4.743	288.144	Alkaloids and derivatives	Morphinans	HASH(0x190d068)	-	HMDB0253251	-	-	-	-
M309T243_POS	3.15136e+07	3.47874e+07	3.61025e+07	6.5346e+07	3.2708e+07	3.09856e+07	5.02925e+07	7.43787e+07	5.04235e+07	9.4769e+07	8.4311e+07	7.93678e+07	3.85739e+07	7.22571e+07	0.905516	0.00441227	0.068161	2.09736	Phenylbutazone	4.058	309.138	Benzenoids	Benzene and substituted derivatives	HASH(0x1f1a5c8)	50-33-9	HMDB0014950	-	-	-	-
M281T370_POS	6.24207e+07	6.3836e+07	6.59576e+07	3.55367e+07	2.74304e+07	2.8215e+07	9.81246e+06	2.18435e+07	8.83494e+06	5.98836e+06	3.55245e+07	1.35252e+07	4.72327e+07	1.59215e+07	-1.56881	0.00543685	0.0757254	2.09144	5alpha-pregnan-3,20-dione	6.163	281.234	Lipids and lipid-like molecules	Steroids and steroid derivatives	Pregnane steroids	566-65-4	HMDB0003759	C03681	ko00140//Steroid hormone biosynthesis	Lipid metabolism	Metabolism
M254T245_POS	3.4868e+07	1.8254e+07	2.17693e+07	3.59254e+07	4.38149e+07	3.77498e+07	5.69748e+07	5.43542e+07	5.0674e+07	5.66084e+07	6.70937e+07	7.7788e+07	3.20636e+07	6.05822e+07	0.917957	0.000574922	0.0207158	2.07531	D-neopterin	4.09	254.07	Organoheterocyclic compounds	Pteridines and derivatives	Pterins and derivatives	2009-64-5	HMDB0000845	C05926	ko00790//Folate biosynthesis	Metabolism of cofactors and vitamins	Metabolism
M365T296_POS	2.10231e+07	459930	2.47328e+07	2.52356e+07	4.18968e+07	3.31802e+07	4.24869e+07	6.13718e+07	5.06663e+07	4.47314e+07	5.80161e+07	6.32487e+07	2.44214e+07	5.34202e+07	1.12924	0.00151436	0.0372191	2.05963	Maltose	4.93	365.105	Organic oxygen compounds	Organooxygen compounds	Carbohydrates and carbohydrate conjugates	-	HMDB0246552	C00208	ko01100//Metabolic pathways;ko01110//Biosynthesis of secondary metabolites;ko02010//ABC transporters;ko04742//Taste transduction;ko00500//Starch and sucrose metabolism;ko04973//Carbohydrate digestion and absorption	Carbohydrate metabolism;Digestive system;Global and overview maps;Membrane transport;Sensory system	Environmental Information Processing;Metabolism;Organismal Systems
M279T197_POS	1.60208e+08	1.08832e+08	1.20315e+08	1.23987e+08	8.69446e+07	9.44789e+07	1.90555e+08	1.59644e+08	1.92827e+08	1.92589e+08	8.83173e+07	1.39929e+08	1.15794e+08	1.60644e+08	0.4723	0.048857	0.248455	2.05817	Rac-didemethylcitalopram	3.288	279.134	--	--	--	--	--	C16609	ko00982//Drug metabolism - cytochrome P450	Xenobiotics biodegradation and metabolism	Metabolism
M260T263_POS	1.33236e+08	5.96211e+07	7.52805e+07	6.14785e+07	6.10046e+07	7.46882e+07	1.46372e+08	1.25508e+08	1.55324e+08	1.26818e+08	6.47837e+07	9.7157e+07	7.75515e+07	1.19327e+08	0.621695	0.0412889	0.228935	2.04452	Primaquine	4.391	260.197	Organoheterocyclic compounds	Quinolines and derivatives	Aminoquinolines and derivatives	90-34-6	HMDB0015219	-	-	-	-
M246T264_POS	5.32338e+07	5.40914e+07	3.02753e+06	2.60986e+06	3.70661e+07	4.0766e+07	7.29265e+07	8.0273e+07	8.51196e+07	8.33252e+07	3.27793e+07	5.29526e+07	3.17991e+07	6.78961e+07	1.09434	0.0181482	0.148979	2.03856	Resveratrol	4.392	246.109	Phenylpropanoids and polyketides	Stilbenes	HASH(0x1d71810)	-	HMDB0041772	C03582	ko01110//Biosynthesis of secondary metabolites;ko01061//Biosynthesis of phenylpropanoids;ko04211//Longevity regulating pathway;ko04212//Longevity regulating pathway - worm	Aging;Chemical structure transformation maps;Global and overview maps	Metabolism;Organismal Systems
M342T223_POS	1.41948e+08	1.45572e+08	1.41796e+08	1.41917e+08	1.57021e+08	1.55723e+08	1.65195e+08	1.67543e+08	1.74622e+08	1.62378e+08	1.86197e+08	1.81839e+08	1.4733e+08	1.72962e+08	0.231412	0.000372726	0.0161448	1.97684	Propiconazole	3.712	342.082	Benzenoids	Benzene and substituted derivatives	Halobenzenes	-	HMDB0256825	-	-	-	-
M127T86_POS	6.83309e+06	8.02473e+07	9.11758e+07	8.41093e+07	7.09671e+07	4.68106e+07	3.44669e+07	2.01508e+07	3.48743e+07	2.80138e+07	2.88532e+07	2.72362e+07	6.33572e+07	2.89325e+07	-1.13082	0.0254213	0.17738	1.95862	Diethylcarbamazine	1.427	127.087	Organoheterocyclic compounds	Diazinanes	Piperazines	90-89-1	HMDB0014849	-	-	-	-
M513T27_POS	1.39963e+08	1.55442e+08	1.0032e+08	7.28833e+07	9.81337e+07	7.96423e+07	7.25952e+07	8.97425e+07	7.59693e+07	6.97127e+07	7.12294e+07	7.59313e+07	1.07731e+08	7.58634e+07	-0.505954	0.0437903	0.234811	1.93624	N-myristoylsphinganine	0.447	512.503	--	--	--	--	--	-	-	-	-
M508T146_POS	2.92846e+07	3.76985e+07	3.84386e+07	3.33807e+07	3.59944e+07	3.31167e+07	1.07723e+08	8.60715e+07	8.94582e+07	4.4768e+07	3.82497e+07	4.02529e+07	3.46523e+07	6.77539e+07	0.967353	0.0235682	0.169844	1.90987	1-(1z-octadecenyl)-sn-glycero-3-phosphocholine	2.433	508.375	Lipids and lipid-like molecules	Glycerophospholipids	Glycerophosphocholines	-	HMDB0013122	C04230	ko00564//Glycerophospholipid metabolism;ko05231//Choline metabolism in cancer	Cancer: overview;Lipid metabolism	Human Diseases;Metabolism
M74T258_POS	1.88474e+08	1.78442e+08	1.79076e+08	1.63448e+08	1.93164e+08	1.74789e+08	2.20425e+08	2.12249e+08	2.46834e+08	2.31319e+08	1.79747e+08	1.76455e+08	1.79565e+08	2.11171e+08	0.233905	0.0274634	0.1861	1.90829	N,n-dimethylformamide	4.302	74.06	Organic acids and derivatives	Carboxylic acids and derivatives	Carboxylic acid derivatives	1968-12-02	HMDB0001888	-	-	-	-
M244T268_POS	1.13901e+08	9.47824e+07	4.89445e+07	1.17559e+08	7.0761e+07	7.76985e+07	1.38185e+08	1.47845e+08	1.45048e+08	1.45699e+08	6.50688e+07	1.21663e+08	8.72745e+07	1.27251e+08	0.544051	0.0400129	0.226067	1.90402	Pro-gln	4.473	244.129	Organic acids and derivatives	Carboxylic acids and derivatives	Amino acids, peptides, and analogues	-	HMDB0029015	-	-	-	-
M452T348_POS	8.34435e+07	3.68473e+07	3.63497e+07	3.40769e+07	2.01136e+07	2.76592e+07	7.79991e+07	7.97777e+07	9.43969e+07	1.04889e+08	2.99319e+07	6.32206e+07	3.97484e+07	7.50358e+07	0.916684	0.0313044	0.200407	1.89491	Doxazosin	5.799	452.199	Organoheterocyclic compounds	Diazinanes	Piperazines	74191-85-8	HMDB0014728	-	-	-	-
M357T480_1_POS	7.07418e+07	7.26204e+07	7.2961e+07	8.31944e+07	8.76599e+07	8.28798e+07	1.13712e+08	9.82313e+07	1.20554e+08	1.17519e+08	7.78729e+07	9.87038e+07	7.83429e+07	1.04432e+08	0.414693	0.00456546	0.0686787	1.88862	.beta.-estradiol 17-valerate	8.001	357.25	--	--	--	--	--	-	-	-	-
M323T222_POS	1.16143e+08	6.92473e+07	1.1511e+08	1.31283e+08	7.8718e+07	5.98482e+07	4.72651e+07	7.15487e+07	7.02975e+07	7.38098e+07	5.40828e+07	7.62416e+07	9.50582e+07	6.55409e+07	-0.536415	0.0459727	0.240434	1.86916	Tazobactam	3.704	323.039	Organic acids and derivatives	Carboxylic acids and derivatives	Amino acids, peptides, and analogues	89786-04-9	HMDB0015544	-	-	-	-
M371T280_1_POS	1.10856e+08	7.25828e+07	8.16623e+07	7.08775e+07	1.07414e+08	8.84808e+07	1.20501e+08	1.02417e+08	1.23077e+08	1.18189e+08	1.23009e+08	9.84573e+07	8.86455e+07	1.14275e+08	0.366393	0.0114848	0.115333	1.86463	Rebamipide	4.658	371.058	Benzenoids	Benzene and substituted derivatives	Benzoic acids and derivatives	-	HMDB0257127	C01937	ko04976//Bile secretion	Digestive system	Organismal Systems
M187T228_POS	8.49145e+07	6.60793e+07	6.55172e+07	7.90179e+07	4.7069e+07	4.86954e+07	1.2108e+08	9.67852e+07	1.13019e+08	1.13385e+08	5.09973e+07	9.15815e+07	6.52156e+07	9.7808e+07	0.584737	0.0229887	0.167147	1.8419	Deoxyvasicinone	3.799	187.108	--	--	--	--	--	-	-	-	-
M126T366_POS	5.21038e+07	5.14438e+07	6.12321e+07	5.19183e+07	6.6333e+07	6.0397e+07	2.93067e+07	3.25703e+07	3.35052e+07	3.31402e+07	4.48084e+07	3.67663e+07	5.7238e+07	3.50162e+07	-0.708951	6.0876e-05	0.00587129	1.81794	Ciliatine	6.095	126.031	Organic acids and derivatives	Organic phosphonic acids and derivatives	Organic phosphonic acids	2041-14-7	HMDB0011747	C03557	ko01100//Metabolic pathways;ko01120//Microbial metabolism in diverse environments;ko02010//ABC transporters;ko00440//Phosphonate and phosphinate metabolism	Global and overview maps;Membrane transport;Metabolism of other amino acids	Environmental Information Processing;Metabolism
M280T100_POS	2.2241e+07	2.34075e+07	2.94425e+07	5.7405e+07	2.91786e+07	4.59334e+07	5.85884e+07	5.0709e+07	7.1043e+07	5.61464e+07	4.98712e+07	7.65393e+07	3.46013e+07	6.04829e+07	0.8057	0.0051498	0.0733157	1.79838	Palmitoleoyl ethanolamide	1.674	280.263	Organic nitrogen compounds	Organonitrogen compounds	Amines	94421-67-7	HMDB0013648	-	-	-	-
M130T49_POS	4.04948e+07	3.45717e+07	4.23197e+07	4.64723e+07	2.5098e+07	7.24259e+07	7.38867e+07	9.92795e+07	7.48449e+07	8.01927e+07	2.58214e+07	9.38272e+07	4.35637e+07	7.46421e+07	0.776861	0.0318559	0.200946	1.79666	.beta.-homoproline	0.812	130.086	Organoheterocyclic compounds	Pyrrolidines	HASH(0x1072600)	-	HMDB0247562	-	-	-	-
M568T330_POS	1.71838e+07	6.16042e+07	2.28787e+07	2.37866e+07	3.73115e+07	7.5929e+07	1.26258e+07	1.08874e+07	1.21619e+07	1.19913e+07	9.80406e+06	1.0553e+07	3.97823e+07	1.13372e+07	-1.81106	0.0153035	0.135753	1.77159	1h-indole-5-sulfonamide, n-(3-chlorophenyl)-3-[[3,5-dimethyl-4-[(4-methyl-1-piperazinyl)carbonyl]-1h-pyrrol-2-yl]methylene]-2,3-dihydro-n-methyl-2-oxo-, (3z)-	5.506	568.185	--	--	--	--	--	-	-	-	-
M238T338_POS	4.77918e+07	3.15703e+07	3.58853e+07	3.54056e+07	4.12721e+07	3.39926e+07	5.5659e+07	5.17025e+07	6.31543e+07	6.43953e+07	5.62116e+07	5.35332e+07	3.7653e+07	5.74427e+07	0.60936	0.00010515	0.00823336	1.77077	Drazoxolon	5.632	238.038	--	--	--	--	--	-	-	-	-
M109T28_POS	8.75266e+07	1.18022e+08	1.148e+08	1.02894e+08	1.0599e+08	9.61727e+07	8.81394e+07	7.71743e+07	8.26947e+07	7.7318e+07	7.83665e+07	9.14423e+07	1.04234e+08	8.25225e+07	-0.336969	0.00209125	0.0448423	1.75812	(cis+trans)-nerodilol	0.473	109.101	--	--	--	--	--	C09704	ko01100//Metabolic pathways;ko01062//Biosynthesis of terpenoids and steroids	Chemical structure transformation maps;Global and overview maps	Metabolism
M242T307_2_POS	4.0785e+07	3.92991e+07	4.17876e+07	4.15478e+07	4.41903e+07	4.01732e+07	6.72769e+07	5.89998e+07	7.42722e+07	7.11518e+07	4.3745e+07	5.92555e+07	4.12972e+07	6.24502e+07	0.596663	0.000929706	0.0281796	1.75186	N-nonanoyl-l-homoserine lactone	5.115	242.186	--	--	--	--	--	-	-	-	-
M223T328_POS	9.90855e+07	1.09033e+08	1.08306e+08	1.07529e+08	1.16955e+08	1.09257e+08	1.23243e+08	1.20061e+08	1.21725e+08	1.32934e+08	1.4877e+08	1.25049e+08	1.08361e+08	1.2863e+08	0.247391	0.00229795	0.0469004	1.74555	1-methyl-3-isobutylxanthine	5.473	223.119	Organoheterocyclic compounds	Imidazopyrimidines	Purines and purine derivatives	-	HMDB0245912	-	-	-	-
M1031T344_POS	1.76983e+06	2.84515e+06	2.18207e+06	2.48458e+06	4.50367e+06	4.46716e+06	3.18498e+07	3.24898e+07	2.93181e+07	3.27943e+07	470485	2.05679e+07	3.04208e+06	2.45817e+07	3.01446	0.00199147	0.0438302	1.73131	3.alpha.,4.beta.-galactotriose	5.736	1031.33	--	--	--	--	--	-	-	-	-
M137T236_POS	7.75337e+06	8.09344e+06	7.59056e+06	6.01653e+06	5.77006e+06	5.47273e+06	2.99983e+07	3.01235e+07	4.09185e+07	4.0042e+07	6.74963e+06	2.16871e+07	6.78278e+06	2.82532e+07	2.05846	0.00210549	0.0448423	1.71302	N-methylnicotinamide	3.934	137.071	Organoheterocyclic compounds	Pyridines and derivatives	Pyridinecarboxylic acids and derivatives	114-33-0	HMDB0003152	-	-	-	-
M218T207_POS	1.54674e+07	4.56995e+07	4.19702e+07	4.74959e+07	2.99603e+07	2.91413e+07	1.21358e+07	1.32011e+07	9.66268e+06	1.42166e+07	1.84898e+07	2.05432e+07	3.49558e+07	1.47082e+07	-1.24891	0.00338038	0.0590721	1.68747	Pentazocine	3.447	218.139	Alkaloids and derivatives	6,7-benzomorphans	2,6-dimethyl-3-benzazocines	-	HMDB0243543	-	-	-	-
M478T340_POS	1.36718e+07	1.99606e+07	2.14319e+07	1.43612e+07	1.29529e+07	9.75711e+06	3.07365e+07	2.48843e+07	3.75502e+07	4.09352e+07	2.81373e+07	3.82504e+07	1.53559e+07	3.34156e+07	1.12173	0.00020548	0.0111458	1.64493	1- piperazinecarboxylic acid, 4-[3-(2,3-dihydro-2-oxo-6-benzoxazolyl)-3-oxopropyl]-, (3,5-dichlorophenyl)methyl ester	5.663	478.108	--	--	--	--	--	-	-	-	-
M267T26_POS	3.21744e+07	4.34005e+07	3.45724e+07	2.14503e+07	4.30633e+07	3.24124e+07	1.50531e+07	2.12813e+07	1.62064e+07	1.9427e+07	9.69415e+06	1.37446e+07	3.45122e+07	1.59011e+07	-1.11798	0.000548533	0.0201657	1.63755	17.alpha.-methyltestosterone	0.433	267.211	Lipids and lipid-like molecules	Steroids and steroid derivatives	Androstane steroids	58-18-4	HMDB0015655	-	-	-	-
M117T265_POS	1.13296e+08	1.18606e+08	1.1411e+08	1.11638e+08	1.29719e+08	1.23602e+08	8.01378e+07	8.16122e+07	7.50741e+07	7.98529e+07	1.399e+08	9.57799e+07	1.18495e+08	9.20595e+07	-0.36419	0.0291093	0.192616	1.63715	2-deoxy-d-ribose	4.424	117.066	Organic oxygen compounds	Organooxygen compounds	Carbonyl compounds	-	HMDB0245099	C01801	ko01100//Metabolic pathways;ko00030//Pentose phosphate pathway	Carbohydrate metabolism;Global and overview maps	Metabolism
M794T285_POS	1.43148e+08	1.45172e+08	1.40245e+08	1.53373e+08	1.58502e+08	1.4707e+08	1.30478e+08	1.34387e+08	1.31129e+08	1.29525e+08	1.2682e+08	1.30705e+08	1.47918e+08	1.30507e+08	-0.180669	0.000152127	0.00968438	1.63655	2'-epitaxol	4.75	794.297	--	--	--	--	--	-	-	-	-
M348T295_POS	1.38385e+08	1.55649e+08	1.65923e+08	1.43612e+08	1.32349e+08	1.23486e+08	1.64962e+08	1.54068e+08	1.80327e+08	1.75875e+08	1.6522e+08	1.57416e+08	1.43234e+08	1.66311e+08	0.215514	0.0123173	0.120461	1.63597	Adenosine 2'-monophosphate	4.92	348.07	--	--	--	--	--	-	-	-	-
M908T149_POS	3.92549e+07	3.60859e+07	2.96219e+07	2.94664e+07	1.34621e+07	2.33956e+07	1.20574e+07	1.50922e+07	1.28766e+07	1.62088e+07	2.16187e+06	5.64949e+06	2.85478e+07	1.06744e+07	-1.41923	0.00229673	0.0469004	1.63284	1-palmitoyl-2-hydroxy-sn-glycero-3-phosphoethanolamine	2.476	907.578	Lipids and lipid-like molecules	Glycerophospholipids	Glycerophosphoethanolamines	53862-35-4	HMDB0011503	-	-	-	-
M334T298_POS	1.0429e+08	1.09374e+08	1.13689e+08	1.10655e+08	9.88508e+07	9.75797e+07	1.24612e+08	1.06157e+08	1.27686e+08	1.20896e+08	1.60275e+08	1.2838e+08	1.0574e+08	1.28001e+08	0.275634	0.0165061	0.141787	1.61584	Tebufenpyrad	4.972	334.186	Benzenoids	Benzene and substituted derivatives	Phenylpropanes	-	HMDB0258765	-	-	-	-
M319T243_1_POS	3.4877e+07	4.46996e+07	4.00397e+07	3.8108e+07	4.17044e+07	4.07128e+07	7.0509e+07	5.45213e+07	6.16816e+07	6.6346e+07	4.22213e+07	5.21309e+07	4.00236e+07	5.79017e+07	0.532756	0.00240016	0.0482203	1.6031	Albiflorin	4.054	319.137	Lipids and lipid-like molecules	Prenol lipids	Terpene glycosides	-	HMDB0248116	-	-	-	-
M452T413_POS	2.10845e+07	7.75222e+06	9.07166e+06	1.20922e+07	2.04892e+07	1.81089e+07	3.90872e+07	3.53964e+07	3.96374e+07	3.93533e+07	1.42766e+07	3.13365e+07	1.47664e+07	3.31812e+07	1.16805	0.00274307	0.0517839	1.6028	Cytochalasin j	6.89	452.267	--	--	--	--	--	-	-	-	-
M441T164_POS	1.47284e+07	6.41026e+06	6.6785e+06	6.99124e+06	1.30159e+07	1.05251e+07	2.49585e+07	2.42042e+07	2.6311e+07	2.72074e+07	2.08728e+07	2.31892e+07	9.7249e+06	2.44572e+07	1.33051	6.86207e-06	0.00164353	1.56987	Di(2-nonyl) phthalate	2.736	441.307	--	--	--	--	--	-	-	-	-
M489T335_POS	1.27028e+07	1.4824e+07	1.54583e+07	1.46693e+07	2.48863e+07	1.8393e+07	3.31488e+07	2.54571e+07	3.45057e+07	3.35511e+07	3.18065e+07	2.97307e+07	1.68223e+07	3.13667e+07	0.898858	6.9607e-05	0.00632746	1.56324	Cytidine 5'-diphosphocholine	5.575	489.115	Organoheterocyclic compounds	Pteridines and derivatives	Pterins and derivatives	987-78-0	HMDB0001413	C00307	ko01100//Metabolic pathways;ko00564//Glycerophospholipid metabolism;ko05231//Choline metabolism in cancer	Cancer: overview;Global and overview maps;Lipid metabolism	Human Diseases;Metabolism
M730T388_POS	2.69723e+07	2.86998e+07	2.68306e+07	2.81115e+07	1.84257e+07	2.30197e+07	9.52473e+06	9.10969e+06	9.53296e+06	9.97291e+06	1.57994e+07	1.08998e+07	2.53433e+07	1.08066e+07	-1.22969	1.77336e-05	0.00296735	1.56225	Lnt	6.475	730.238	Organic oxygen compounds	Organooxygen compounds	Carbohydrates and carbohydrate conjugates	7578-24-7	HMDB0006566	-	-	-	-
M294T222_POS	3.32315e+07	3.92475e+07	4.13321e+07	4.33373e+07	4.06962e+07	3.75107e+07	6.47362e+07	4.54889e+07	6.96725e+07	6.72109e+07	4.31645e+07	5.22541e+07	3.92259e+07	5.70878e+07	0.541377	0.00474925	0.0702329	1.55365	Irinotecan	3.707	294.155	Alkaloids and derivatives	Camptothecins	HASH(0x25a6c00)	-	HMDB0060510	C16641	ko00983//Drug metabolism - other enzymes	Xenobiotics biodegradation and metabolism	Metabolism
M427T373_1_POS	1.33633e+08	1.43742e+08	1.40404e+08	1.27114e+08	1.35945e+08	1.34377e+08	1.23955e+08	1.30011e+08	1.11667e+08	1.25443e+08	1.11148e+08	1.04058e+08	1.35869e+08	1.17714e+08	-0.206936	0.00344979	0.0595791	1.52129	Resveratrol 3-o-d-glucuronide	6.215	427.106	--	--	--	--	--	-	-	-	-
M257T26_POS	7.27977e+06	7.49416e+06	7.70648e+06	7.17954e+06	5.96596e+06	5.80043e+06	2.58116e+07	2.50124e+07	2.25471e+07	2.35215e+07	1.32583e+07	1.83027e+07	6.90439e+06	2.1409e+07	1.63263	2.51583e-05	0.00374073	1.51989	Abietic acid	0.434	257.211	Lipids and lipid-like molecules	Prenol lipids	Diterpenoids	-	HMDB0247751	C06087	ko01100//Metabolic pathways;ko01110//Biosynthesis of secondary metabolites	Global and overview maps	Metabolism
M124T237_POS	2.31924e+07	3.98489e+07	4.18643e+07	3.90425e+07	4.01891e+07	3.59857e+07	1.24671e+07	1.03281e+07	1.38731e+07	1.3135e+07	3.84725e+07	2.20957e+07	3.66872e+07	1.83952e+07	-0.995943	0.00538322	0.0754084	1.51863	Nicotinate	3.955	124.039	Organic acids and derivatives	Carboxylic acids and derivatives	Amino acids, peptides, and analogues	583-08-4	HMDB0003269	C00253	ko01100//Metabolic pathways;ko01110//Biosynthesis of secondary metabolites;ko01120//Microbial metabolism in diverse environments;ko01060//Biosynthesis of plant secondary metabolites;ko01064//Biosynthesis of alkaloids derived from ornithine, lysine and nicotinic acid;ko00760//Nicotinate and nicotinamide metabolism;ko05133//Pertussis	Chemical structure transformation maps;Global and overview maps;Infectious disease: bacterial;Metabolism of cofactors and vitamins	Human Diseases;Metabolism
M177T26_POS	1.70025e+07	4.73429e+07	2.83695e+07	1.57033e+07	1.47008e+07	1.79486e+07	6.3247e+06	6.83388e+06	1.07191e+07	7.35454e+06	5.37998e+06	4.16265e+06	2.35113e+07	6.79582e+06	-1.79063	0.00980061	0.106728	1.48982	Primin	0.428	177.091	--	--	--	--	--	-	-	-	-
M376T299_POS	4.71447e+07	4.81881e+07	5.25529e+07	4.75947e+07	2.35412e+07	3.36084e+07	6.51897e+07	5.40919e+07	6.61175e+07	6.39408e+07	5.75452e+07	5.4522e+07	4.2105e+07	6.02345e+07	0.516599	0.00500483	0.0725196	1.48726	Cyphenothrin	4.984	376.197	--	--	--	--	--	-	-	-	-
M266T240_POS	4.54936e+07	3.08243e+07	3.02025e+07	3.62744e+07	2.97326e+07	3.11692e+07	6.83174e+07	5.3441e+07	5.89154e+07	6.05881e+07	2.84739e+07	4.59835e+07	3.39494e+07	5.26199e+07	0.63222	0.0134416	0.126953	1.48616	Albendazole	3.996	266.111	Organoheterocyclic compounds	Benzimidazoles	2-benzimidazolylcarbamic acid esters	54965-21-8	HMDB0014659	-	-	-	-
M350T182_POS	3.09474e+07	2.01425e+07	2.26327e+07	1.5296e+07	1.34395e+07	1.54826e+07	4.76987e+07	4.33886e+07	5.11329e+07	5.38804e+07	9.72485e+06	3.04761e+07	1.96568e+07	3.93836e+07	1.00257	0.0223975	0.165608	1.4781	Methanone, [1-[(4-fluorophenyl)methyl]-1h-indol-3-yl](2,2,3,3-tetramethylcyclopropyl)-	3.031	350.205	--	--	--	--	--	-	-	-	-
M274T269_1_POS	4.74516e+07	5.63107e+07	5.74945e+07	6.18376e+07	5.69895e+07	5.20595e+07	6.833e+07	6.94848e+07	6.13656e+07	7.35331e+07	7.22825e+07	7.29457e+07	5.53572e+07	6.96569e+07	0.331495	0.000400734	0.0167268	1.47197	N-acetylneuraminic acid	4.479	274.092	Organic oxygen compounds	Organooxygen compounds	Carbohydrates and carbohydrate conjugates	-	HMDB0246275	C00270	ko01100//Metabolic pathways;ko00520//Amino sugar and nucleotide sugar metabolism	Carbohydrate metabolism;Global and overview maps	Metabolism
M322T335_POS	2.24791e+07	2.1455e+07	2.69105e+07	2.61801e+07	3.36057e+07	2.98967e+07	3.8767e+07	3.19546e+07	4.05879e+07	3.61928e+07	5.81929e+07	4.65728e+07	2.67545e+07	4.20447e+07	0.652139	0.00465049	0.0692932	1.46391	Octanediamide, n1-(2-aminophenyl)-n8-phenyl-	5.588	322.18	--	--	--	--	--	-	-	-	-
M384T228_POS	6.88783e+07	8.92222e+07	8.77712e+07	8.47625e+07	9.6583e+07	1.02478e+08	5.60537e+07	5.46927e+07	5.91072e+07	6.07878e+07	1.02527e+08	6.55732e+07	8.82826e+07	6.6457e+07	-0.409708	0.0317004	0.200946	1.44552	(-)-b-hydrastine	3.806	384.144	--	--	--	--	--	-	-	-	-
M244T239_POS	4.6327e+07	2.67618e+07	2.71439e+07	2.91938e+07	2.98986e+07	2.61961e+07	5.86115e+07	4.90608e+07	5.64051e+07	5.65571e+07	2.78224e+07	4.0052e+07	3.09202e+07	4.80848e+07	0.637032	0.0148056	0.132862	1.4191	Gln-pro	3.987	244.129	Organic acids and derivatives	Carboxylic acids and derivatives	Amino acids, peptides, and analogues	139370-58-4	HMDB0028805	-	-	-	-
M618T26_1_POS	1.21041e+07	1.43384e+07	1.054e+07	7.15925e+06	1.12173e+07	1.36856e+07	2.9913e+07	4.09924e+07	2.46359e+07	2.53127e+07	1.52517e+07	2.18105e+07	1.15074e+07	2.63194e+07	1.19356	0.00245095	0.0487595	1.41344	1,2-dilinoleoylglycerol	0.429	617.513	--	--	--	--	--	-	-	-	-
M363T213_2_POS	2.24265e+07	3.05359e+07	2.4733e+07	2.23982e+07	3.31959e+07	3.94954e+07	5.93168e+07	5.68225e+07	5.05057e+07	4.90519e+07	2.47052e+07	3.17952e+07	2.87975e+07	4.53662e+07	0.655677	0.0261762	0.180827	1.40752	Daunorubicin	3.55	363.09	Phenylpropanoids and polyketides	Anthracyclines	HASH(0x1a82078)	-	HMDB0255779	C01907	ko01110//Biosynthesis of secondary metabolites	Global and overview maps	Metabolism
M172T244_POS	5.34263e+07	3.03418e+07	3.14706e+07	3.05725e+07	2.76249e+07	2.58911e+07	4.38242e+07	7.05228e+07	8.63915e+07	4.4114e+07	4.17558e+07	3.98687e+07	3.32212e+07	5.44128e+07	0.711842	0.0387871	0.222643	1.37396	Crimidine	4.064	172.079	Organic nitrogen compounds	Organonitrogen compounds	Amines	-	HMDB0250537	-	-	-	-
M398T128_POS	1.41881e+07	2.88792e+07	2.878e+07	2.64349e+07	9.0131e+06	2.81197e+07	9.8328e+06	8.17975e+06	1.10248e+07	1.00437e+07	6.65482e+06	7.39848e+06	2.25692e+07	8.85572e+06	-1.34967	0.00354	0.0603926	1.37382	Solanidine	2.139	398.327	Lipids and lipid-like molecules	Steroids and steroid derivatives	Steroidal alkaloids	80-78-4	HMDB0003236	C06543	ko01066//Biosynthesis of alkaloids derived from terpenoid and polyketide	Chemical structure transformation maps	Metabolism
M846T416_POS	1.15277e+07	2.11541e+06	2.17861e+06	1.87982e+06	3.18977e+06	3.68351e+06	2.02245e+07	1.96005e+07	2.47954e+07	1.96852e+07	7.57473e+06	1.31402e+07	4.0958e+06	1.75034e+07	2.09542	0.000996727	0.0296229	1.37247	1-stearoyl-2-docosahexaenoyl-sn-glycero-3-phospho-(1'-sn-glycerol)	6.933	845.509	--	--	--	--	--	-	-	-	-
M404T198_POS	3.16198e+07	2.14709e+07	2.36185e+07	2.77872e+07	1.26676e+07	1.69945e+07	9.65451e+06	4.63619e+06	9.78498e+06	1.27938e+07	1.10677e+07	1.03198e+07	2.23598e+07	9.70949e+06	-1.20344	0.00195722	0.0434682	1.3688	Benthiavalicarb-isopropyl	3.298	404.161	--	--	--	--	--	-	-	-	-
M361T301_POS	2.71057e+07	2.60944e+07	2.55346e+07	2.88533e+07	3.17699e+07	3.0455e+07	5.51569e+07	4.99845e+07	5.66424e+07	5.28116e+07	1.6789e+07	3.80247e+07	2.83022e+07	4.49015e+07	0.665852	0.0253949	0.17738	1.36479	Ritonavir	5.017	361.183	Organic acids and derivatives	Carboxylic acids and derivatives	Amino acids, peptides, and analogues	155213-67-5	HMDB0014646	C07240	ko04976//Bile secretion	Digestive system	Organismal Systems
M374T321_POS	2.1921e+07	2.45776e+07	2.3667e+07	2.43985e+07	8.77208e+06	1.45879e+07	8.18119e+06	7.26135e+06	8.08745e+06	7.89274e+06	7.99282e+06	7.95796e+06	1.9654e+07	7.89559e+06	-1.31571	0.00130039	0.0340134	1.3545	Retrorsine	5.345	374.144	Phenylpropanoids and polyketides	Macrolides and analogues	HASH(0x12fdf10)	-	HMDB0242334	-	-	-	-
M283T26_1_POS	2.53018e+07	3.64733e+07	3.88102e+07	2.55999e+07	3.3898e+07	2.69018e+07	2.08579e+07	1.63699e+07	1.44128e+07	1.55255e+07	2.62154e+07	1.00693e+07	3.11642e+07	1.72418e+07	-0.853975	0.00191737	0.042895	1.35016	4-oxoretinol	0.442	283.206	Lipids and lipid-like molecules	Prenol lipids	Retinoids	62702-55-0	HMDB0012329	C16683	ko00830//Retinol metabolism	Metabolism of cofactors and vitamins	Metabolism
M628T138_POS	5.61921e+07	5.65022e+07	3.63919e+07	2.75235e+07	3.56083e+07	2.58792e+07	1.4987e+07	2.67497e+07	2.63832e+07	2.59151e+07	3.22566e+07	2.16828e+07	3.96829e+07	2.46624e+07	-0.686204	0.0319062	0.200997	1.34766	2-epahpa [dmed-fahfa]	2.301	627.535	--	--	--	--	--	-	-	-	-
M154T134_POS	2.16929e+07	2.29704e+07	2.08245e+07	2.56011e+07	2.14635e+07	2.0811e+07	4.14355e+06	2.24871e+06	4.26481e+06	1.90974e+06	2.7951e+07	8.33626e+06	2.22272e+07	8.14235e+06	-1.44881	0.00673234	0.0856621	1.34188	4-nitroanisole	2.238	154.061	Benzenoids	Benzene and substituted derivatives	Nitrobenzenes	-	HMDB0246530	-	-	-	-
M434T335_POS	5.10833e+07	3.94463e+07	4.07823e+07	4.53045e+07	3.49833e+07	3.53258e+07	5.62855e+07	4.79857e+07	6.02009e+07	6.11253e+07	5.12506e+07	5.12878e+07	4.11543e+07	5.46893e+07	0.410217	0.00229056	0.0469004	1.33834	Mycophenolate mofetil	5.589	434.225	Organoheterocyclic compounds	Isocoumarans	Isobenzofuranones	24280-93-1	HMDB0015159	-	-	-	-
M479T337_POS	5.08297e+07	4.13471e+07	4.42583e+07	4.00965e+07	2.31818e+07	2.97673e+07	6.26563e+07	5.06625e+07	7.03385e+07	6.78499e+07	3.28143e+07	5.16387e+07	3.82468e+07	5.59934e+07	0.549918	0.0301206	0.196551	1.33305	21-deacetoxy-11-oxodeflazacort-3,20-hydrazinecarboxamide	5.609	479.246	--	--	--	--	--	-	-	-	-
M230T453_POS	1.44314e+07	1.53743e+07	1.61732e+07	1.53155e+07	2.07191e+07	1.7006e+07	2.80614e+07	2.37157e+07	2.6767e+07	2.72268e+07	2.91792e+07	2.53273e+07	1.65032e+07	2.67129e+07	0.694788	7.55792e-06	0.00176173	1.33158	Arg-Arg-Lys	7.547	230.15	--	--	--	--	--	-	-	-	-
M491T204_POS	2.29742e+07	2.61789e+07	2.60073e+07	2.59552e+07	2.50405e+07	2.46813e+07	1.36227e+07	1.03818e+07	1.27822e+07	1.24889e+07	1.9994e+07	1.51516e+07	2.51396e+07	1.40702e+07	-0.837319	1.60117e-05	0.00279404	1.33003	Caudatin	3.405	491.305	Lipids and lipid-like molecules	Steroids and steroid derivatives	Pregnane steroids	-	HMDB0249707	-	-	-	-
M348T318_POS	3.24405e+07	3.72104e+07	3.42096e+07	3.69959e+07	4.57104e+07	4.02202e+07	4.90366e+07	4.22686e+07	4.70242e+07	4.68407e+07	6.45536e+07	5.3002e+07	3.77978e+07	5.04543e+07	0.416674	0.00651551	0.0840411	1.32354	Adenosine 5'-monophosphate	5.293	348.07	Nucleosides, nucleotides, and analogues	Purine nucleotides	Purine ribonucleotides	61-19-8	HMDB0000045	C00020	ko01100//Metabolic pathways;ko01110//Biosynthesis of secondary metabolites;ko01060//Biosynthesis of plant secondary metabolites;ko01070//Biosynthesis of plant hormones;ko00230//Purine metabolism;ko01065//Biosynthesis of alkaloids derived from histidine and purine;ko04742//Taste transduction;ko04024//cAMP signaling pathway;ko04925//Aldosterone synthesis and secretion;ko05012//Parkinson disease;ko0…	Aging;Chemical structure transformation maps;Drug resistance: antineoplastic;Endocrine and metabolic disease;Endocrine system;Global and overview maps;Neurodegenerative disease;Nucleotide metabolism;Sensory system;Signal transduction;Substance dependence	Environmental Information Processing;Human Diseases;Metabolism;Organismal Systems
M322T246_POS	1.94766e+07	1.0946e+07	1.03863e+07	1.34952e+07	1.13875e+07	1.11403e+07	2.94256e+07	2.9091e+07	2.79635e+07	3.13166e+07	1.10536e+07	2.78673e+07	1.28053e+07	2.61196e+07	1.02839	0.0026902	0.0514958	1.32222	Sisomicin	4.095	322.213	--	--	--	--	--	-	-	-	-
M261T308_POS	5.98366e+07	6.63289e+07	6.79431e+07	6.36e+07	8.31686e+07	6.88246e+07	7.81251e+07	6.89065e+07	7.8342e+07	7.95866e+07	1.07115e+08	8.60011e+07	6.82836e+07	8.30127e+07	0.281792	0.0397334	0.225531	1.3198	Diaveridine	5.13	261.145	Benzenoids	Benzene and substituted derivatives	Methoxybenzenes	-	HMDB0251144	-	-	-	-
M536T25_POS	4.22021e+07	3.62521e+07	7.33893e+07	5.23241e+07	4.61295e+07	5.13872e+07	7.14933e+07	4.64036e+07	7.44308e+07	6.42649e+07	6.68332e+07	7.0429e+07	5.02807e+07	6.56425e+07	0.384624	0.0434955	0.2343	1.30881	Cephalochromin	0.411	536.165	--	--	--	--	--	-	-	-	-
M231T316_POS	6.86949e+07	6.01031e+07	6.12714e+07	6.23966e+07	3.97549e+07	5.17836e+07	5.49484e+07	4.63474e+07	4.22512e+07	3.83413e+07	3.78908e+07	4.59001e+07	5.73341e+07	4.42799e+07	-0.372742	0.0236045	0.170005	1.2939	7-demethylsuberosin	5.268	231.098	Phenylpropanoids and polyketides	Coumarins and derivatives	Hydroxycoumarins	-	HMDB0304330	C18083	ko01110//Biosynthesis of secondary metabolites;ko01061//Biosynthesis of phenylpropanoids	Chemical structure transformation maps;Global and overview maps	Metabolism
M216T204_1_POS	4.51735e+07	4.4031e+07	4.39516e+07	4.20013e+07	4.10699e+07	4.38679e+07	2.80374e+07	3.00293e+07	3.03752e+07	2.91835e+07	4.34308e+07	3.09303e+07	4.33492e+07	3.19977e+07	-0.438035	0.000814524	0.0258956	1.27999	Visnagin	3.407	216.054	Organoheterocyclic compounds	Benzopyrans	1-benzopyrans	-	HMDB0259840	C09049	ko01060//Biosynthesis of plant secondary metabolites	Chemical structure transformation maps	Metabolism
M257T182_POS	2.03073e+07	2.43741e+07	2.27477e+07	3.56054e+07	4.00854e+06	1.47626e+07	1.75848e+06	1.6175e+06	1.68102e+06	1.82801e+06	2.5636e+07	6.11124e+06	2.03009e+07	6.43871e+06	-1.6567	0.0380643	0.220412	1.27057	Isoliquiritigenin	3.03	257.075	Phenylpropanoids and polyketides	Linear 1,3-diarylpropanoids	Chalcones and dihydrochalcones	961-29-5	HMDB0037316	C08650	ko01100//Metabolic pathways;ko01110//Biosynthesis of secondary metabolites;ko01061//Biosynthesis of phenylpropanoids	Chemical structure transformation maps;Global and overview maps	Metabolism
M342T295_POS	8.63662e+07	9.28085e+07	9.74687e+07	9.00971e+07	1.04145e+08	1.02702e+08	1.03662e+08	9.81682e+07	1.19026e+08	1.12361e+08	1.06332e+08	1.06435e+08	9.55978e+07	1.07664e+08	0.171486	0.0151992	0.135027	1.26367	Tepraloxydim	4.92	342.131	--	--	--	--	--	-	-	-	-
M88T237_POS	3.3898e+07	3.20492e+07	3.49237e+07	3.58358e+07	3.22018e+07	3.45684e+07	2.44695e+07	2.03537e+07	2.17342e+07	2.32864e+07	2.94164e+07	2.2558e+07	3.39128e+07	2.36364e+07	-0.520822	2.97102e-05	0.00407764	1.26093	Morpholine	3.955	88.0758	Organoheterocyclic compounds	Oxazinanes	Morpholines	110-91-8	HMDB0031581	-	-	-	-
M311T145_POS	2.44363e+07	2.82979e+07	2.70133e+07	1.63397e+07	2.21058e+07	1.92245e+07	1.22988e+07	1.19693e+07	1.65547e+07	1.39982e+07	2.96401e+06	1.40754e+07	2.29029e+07	1.19767e+07	-0.935296	0.00225587	0.0469004	1.25472	Desogestrel	2.421	311.258	Lipids and lipid-like molecules	Steroids and steroid derivatives	Estrane steroids	54024-22-5	HMDB0014449	-	-	-	-
M749T364_POS	2.36642e+07	2.72792e+07	2.77929e+07	2.67974e+07	2.69362e+07	2.45703e+07	1.84804e+07	1.54928e+07	1.9277e+07	1.96972e+07	9.95043e+06	1.48394e+07	2.61734e+07	1.62896e+07	-0.684152	0.000135609	0.00908679	1.23272	G2s2 neuac(2-6,2-3)	6.066	749.282	--	--	--	--	--	-	-	-	-
M585T26_1_POS	9.36876e+06	1.05132e+07	1.09229e+07	9.90453e+06	1.16779e+07	9.96996e+06	1.83555e+07	1.8136e+07	1.64292e+07	1.58361e+07	3.62091e+07	2.68642e+07	1.03929e+07	2.19717e+07	1.08005	0.00561868	0.076846	1.23155	Antheraxanthin	0.427	585.451	--	--	--	--	--	C08579	ko01100//Metabolic pathways;ko01110//Biosynthesis of secondary metabolites	Global and overview maps	Metabolism
M242T293_POS	1.64815e+07	1.83251e+07	1.79838e+07	1.7634e+07	1.72403e+07	1.72998e+07	7.55404e+06	8.98239e+06	8.36715e+06	8.21163e+06	1.03137e+07	9.46171e+06	1.74941e+07	8.8151e+06	-0.988816	5.78935e-09	1.50331e-05	1.22744	Mefenamic acid	4.886	242.115	Phenylpropanoids and polyketides	Isoflavonoids	Isoflav-2-enes	4044-00-2	HMDB0030699	-	-	-	-
M469T120_POS	1.91564e+07	4.79022e+07	1.17458e+07	2.83243e+07	3.95026e+07	1.82428e+07	1.64941e+07	2.06168e+07	1.71601e+07	8.5895e+06	1.29038e+07	8.77692e+06	2.7479e+07	1.40902e+07	-0.963637	0.0499092	0.250554	1.21674	14,17,20,23,26,29-dotriacontahexaenoic acid, (14z,17z,20z,23z,26z,29z)-	1.999	469.408	--	--	--	--	--	-	-	-	-
M342T138_POS	7.44004e+06	1.11574e+07	9.7896e+06	1.52447e+07	7.95327e+06	8.08895e+06	1.68366e+07	1.31754e+07	1.87843e+07	1.79349e+07	4.36271e+07	2.71337e+07	9.94567e+06	2.29153e+07	1.20417	0.0202212	0.156172	1.21459	1-pyrrolidineheptanoic acid, 2-(3-hydroxyoctyl)-5-oxo-	2.308	342.264	--	--	--	--	--	-	-	-	-
M333T204_POS	2.14656e+07	2.23128e+07	2.01561e+07	2.03716e+07	1.80372e+07	1.93469e+07	8.88491e+06	1.08305e+07	1.10588e+07	9.85089e+06	1.62779e+07	1.23866e+07	2.02817e+07	1.15483e+07	-0.812502	3.25627e-05	0.00417446	1.20316	Zanamivir	3.407	333.133	Organic acids and derivatives	Carboxylic acids and derivatives	Carboxylic acid derivatives	139110-80-8	HMDB0014698	-	-	-	-
M152T256_POS	6.21813e+07	5.85106e+07	6.00223e+07	5.91136e+07	5.22302e+07	5.34303e+07	7.54471e+07	6.70049e+07	7.76934e+07	7.87708e+07	5.8472e+07	5.99233e+07	5.75814e+07	6.95519e+07	0.272488	0.0138151	0.128483	1.19255	Chlordimeform	4.258	152.022	Benzenoids	Benzene and substituted derivatives	Halobenzenes	-	HMDB0250093	-	-	-	-
M324T232_POS	1.20645e+07	1.23911e+07	1.01442e+07	1.06795e+07	5.73834e+06	7.81516e+06	3.06274e+07	2.17168e+07	2.93738e+07	2.81632e+07	4.97145e+06	1.61305e+07	9.80546e+06	2.18305e+07	1.15469	0.0164846	0.141703	1.17327	Pentamidine	3.863	324.153	Benzenoids	Phenol ethers	HASH(0x1f6ce78)	100-33-4	HMDB0014876	-	-	-	-
M165T105_POS	4.83664e+07	4.7121e+07	2.88491e+07	4.2742e+07	2.414e+07	5.09453e+07	4.3058e+07	5.07422e+07	6.50646e+07	4.87249e+07	6.29825e+07	5.81933e+07	4.03606e+07	5.47942e+07	0.441076	0.031327	0.200407	1.16941	Isoxaben	1.752	165.051	Benzenoids	Benzene and substituted derivatives	Methoxybenzenes	-	HMDB0253709	-	-	-	-
M617T155_POS	4.90272e+07	4.04583e+07	3.71941e+07	4.44273e+07	1.83347e+07	2.85988e+07	2.56132e+07	2.19043e+07	2.95105e+07	2.69921e+07	2.26666e+07	2.53802e+07	3.634e+07	2.53445e+07	-0.519889	0.0419526	0.23086	1.16825	Poncirin	2.583	617.204	Phenylpropanoids and polyketides	Flavonoids	Flavonoid glycosides	14941-08-3	HMDB0037487	-	-	-	-
M281T264_POS	4.003e+07	2.47256e+07	2.9902e+07	2.5602e+07	2.27618e+07	2.59418e+07	4.40111e+07	3.74382e+07	5.0808e+07	4.29188e+07	3.03524e+07	3.40345e+07	2.81605e+07	3.99272e+07	0.503696	0.0142026	0.12961	1.16409	Luvangetin	4.4	281.065	--	--	--	--	--	-	-	-	-
M851T452_POS	4.40735e+06	3.36984e+06	4.17812e+06	2.22272e+06	6.38441e+06	7.1414e+06	1.22345e+07	2.27137e+07	1.98988e+07	2.52945e+07	3.12664e+06	9.49296e+06	4.61731e+06	1.54602e+07	1.74343	0.0126778	0.122352	1.161	Dp5	7.533	851.264	--	--	--	--	--	-	-	-	-
M474T319_POS	1.35952e+07	6.3848e+06	6.58493e+06	7.75635e+06	7.45572e+06	7.19457e+06	1.61299e+07	2.43934e+07	2.84129e+07	3.14092e+07	5.63459e+06	1.27385e+07	8.16193e+06	1.97864e+07	1.27753	0.0200082	0.15557	1.14468	Cabergoline	5.322	474.292	Alkaloids and derivatives	Ergoline and derivatives	Lysergic acids and derivatives	81409-90-7	HMDB0014393	-	-	-	-
M113T289_POS	1.21794e+07	1.59686e+07	1.83186e+07	1.82582e+07	1.39533e+07	1.45809e+07	6.27882e+06	4.71682e+06	5.83751e+06	6.24555e+06	1.12772e+07	8.39742e+06	1.55432e+07	7.12555e+06	-1.12521	0.000121522	0.00868906	1.14337	Vigabatrin	4.809	113.071	Organic acids and derivatives	Carboxylic acids and derivatives	Amino acids, peptides, and analogues	60643-86-9	HMDB0015212	-	-	-	-
M330T184_2_POS	1.61281e+07	1.54408e+07	1.45434e+07	1.22625e+07	7.36496e+06	9.77611e+06	2.16835e+07	2.41579e+07	2.50802e+07	2.21454e+07	1.81831e+07	2.06891e+07	1.2586e+07	2.19899e+07	0.80502	0.000293371	0.013847	1.14183	Hetisine	3.074	330.228	--	--	--	--	--	-	-	-	-
M387T230_POS	1.78545e+07	1.57182e+07	1.44395e+07	1.07678e+07	1.37979e+07	1.28985e+07	3.61687e+07	2.99841e+07	3.40335e+07	3.08181e+07	5.5221e+06	2.13211e+07	1.4246e+07	2.63079e+07	0.884937	0.0294111	0.193434	1.13825	Bufalin	3.835	387.272	Lipids and lipid-like molecules	Steroids and steroid derivatives	Steroid lactones	-	HMDB0249428	-	-	-	-
M127T27_POS	1.49928e+07	2.16801e+07	1.85399e+07	1.9058e+07	1.24222e+07	1.99084e+07	1.06475e+07	9.80155e+06	9.35139e+06	1.0541e+07	8.41435e+06	7.85017e+06	1.77669e+07	9.43432e+06	-0.9132	0.000206947	0.0111458	1.13578	Valproic acid	0.455	127.112	Lipids and lipid-like molecules	Fatty Acyls	Fatty acids and conjugates	99-66-1	HMDB0001877	C07185	ko04976//Bile secretion;ko00982//Drug metabolism - cytochrome P450	Digestive system;Xenobiotics biodegradation and metabolism	Metabolism;Organismal Systems
M705T397_POS	2.14353e+06	2.11449e+06	1.56147e+06	2.33783e+06	3.57617e+06	2.28892e+06	1.46138e+07	1.25818e+07	1.44938e+07	1.46796e+07	1.86037e+06	9.97549e+06	2.33707e+06	1.13675e+07	2.28214	0.00136941	0.0351114	1.13183	Laminaritetraose	6.616	705.185	--	--	--	--	--	-	-	-	-
M155T276_POS	6.37034e+07	6.30703e+07	7.32917e+07	6.825e+07	7.19523e+07	7.0845e+07	8.54923e+07	7.42916e+07	9.49618e+07	8.34483e+07	7.11164e+07	6.79516e+07	6.85188e+07	7.95437e+07	0.215247	0.0350608	0.211804	1.13065	3-ureidopropionic acid	4.602	155.042	Organic acids and derivatives	Organic carbonic acids and derivatives	Ureas	462-88-4	HMDB0000026	C02642	ko01100//Metabolic pathways;ko00240//Pyrimidine metabolism;ko00410//beta-Alanine metabolism;ko00770//Pantothenate and CoA biosynthesis	Global and overview maps;Metabolism of cofactors and vitamins;Metabolism of other amino acids;Nucleotide metabolism	Metabolism
M214T31_POS	2.26702e+07	2.81744e+07	2.97327e+07	2.79926e+07	2.20344e+07	2.42582e+07	1.99667e+07	1.62444e+07	1.48223e+07	1.15013e+07	1.73996e+07	2.31475e+07	2.58104e+07	1.71803e+07	-0.587199	0.0022222	0.0464797	1.12822	N-(9-oxodecyl)acetamide	0.517	214.18	--	--	--	--	--	-	-	-	-
M389T265_POS	2.12047e+07	2.07927e+07	1.79191e+07	1.73083e+07	2.52648e+07	1.85218e+07	3.24529e+07	3.13632e+07	2.944e+07	3.19545e+07	2.18286e+07	2.61952e+07	2.01686e+07	2.88724e+07	0.517582	0.00183717	0.0421033	1.12004	Thr-Leu-Arg	4.423	389.251	--	--	--	--	--	-	-	-	-
M270T258_POS	1.05061e+07	1.05345e+07	1.07286e+07	8.06691e+06	1.28781e+07	1.08144e+07	1.86233e+07	1.58742e+07	1.8871e+07	1.84359e+07	2.26499e+07	1.44041e+07	1.05881e+07	1.81431e+07	0.776975	0.000187644	0.0107609	1.11344	Linamarin	4.293	270.11	Organic oxygen compounds	Organooxygen compounds	Carbohydrates and carbohydrate conjugates	554-35-8	HMDB0033699	C01594	ko01100//Metabolic pathways;ko01110//Biosynthesis of secondary metabolites	Global and overview maps	Metabolism
M284T386_POS	9.07318e+06	5.02887e+06	7.61075e+06	8.30163e+06	6.40637e+06	6.47385e+06	1.29659e+07	1.35872e+07	1.50647e+07	1.65105e+07	1.4038e+07	1.64629e+07	7.14911e+06	1.47715e+07	1.04698	4.49427e-06	0.00135041	1.11264	Isoguanosine	6.438	284.08	--	--	--	--	--	-	-	-	-
M318T271_POS	2.94053e+07	3.19771e+07	2.95403e+07	2.82837e+07	1.4588e+07	1.99737e+07	1.68693e+07	1.71538e+07	1.56614e+07	1.76755e+07	1.60632e+07	1.74075e+07	2.5628e+07	1.68051e+07	-0.608821	0.0101621	0.108886	1.1126	Tetrabenazine	4.524	318.191	Organoheterocyclic compounds	Tetrahydroisoquinolines	HASH(0x21b65c0)	58-46-8	HMDB0015592	-	-	-	-
M397T151_POS	2.36617e+07	1.65538e+07	1.75407e+07	2.16008e+07	2.15551e+07	2.30256e+07	1.43226e+07	1.18006e+07	1.45741e+07	1.43699e+07	6.60694e+06	1.05584e+07	2.06563e+07	1.20388e+07	-0.778895	0.000597161	0.0212662	1.11139	Ergosterol	2.519	397.343	Lipids and lipid-like molecules	Steroids and steroid derivatives	Ergostane steroids	57-87-4	HMDB0000878	C01694	ko01100//Metabolic pathways;ko01110//Biosynthesis of secondary metabolites;ko00100//Steroid biosynthesis	Global and overview maps;Lipid metabolism	Metabolism
M294T265_POS	6.13812e+07	5.47431e+07	4.58251e+07	4.38416e+07	5.72582e+07	5.99981e+07	4.09809e+07	4.30645e+07	3.64336e+07	4.02358e+07	5.00811e+07	4.7208e+07	5.38412e+07	4.30007e+07	-0.324352	0.0135592	0.12728	1.10956	Ethaboxam	4.412	294.05	--	--	--	--	--	-	-	-	-
M438T346_2_POS	1.98936e+07	9.20317e+06	1.17766e+07	1.05864e+07	9.68103e+06	1.23175e+07	3.08682e+07	2.60892e+07	3.2374e+07	2.85704e+07	4.28461e+06	2.04018e+07	1.22431e+07	2.37647e+07	0.956857	0.0297661	0.194747	1.10511	Chemotatic peptide	5.772	438.22	--	--	--	--	--	C11596	ko05150//Staphylococcus aureus infection	Infectious disease: bacterial	Human Diseases
M809T397_POS	3.01139e+06	2.82759e+06	3.67926e+06	2.58051e+06	5.39259e+06	4.39997e+06	1.45577e+07	1.36517e+07	1.15933e+07	1.69234e+07	4.18038e+06	1.00382e+07	3.64855e+06	1.18241e+07	1.69633	0.00136797	0.0351114	1.10364	3-[(2s,3r,4s,5s,6r)-4,5-dihydroxy-3-[(2r,3r,4r,5r,6s)-3,4,5-trihydroxy-6-methyloxan-2-yl]oxy-6-[[(2r,3r,4r,5r,6s)-3,4,5-trihydroxy-6-methyloxan-2-yl]oxymethyl]oxan-2-yl]oxy-5,7-dihydroxy-2-(4-hydroxyphenyl)-6-methoxychromen-4-one	6.616	809.169	--	--	--	--	--	-	-	-	-
M394T222_1_POS	9.6895e+07	1.043e+08	9.88777e+07	1.01261e+08	9.32634e+07	9.3898e+07	1.14801e+08	1.03718e+08	1.03802e+08	9.73566e+07	1.20327e+08	1.14938e+08	9.80825e+07	1.09157e+08	0.154339	0.0197433	0.154494	1.08812	Pyridine, 4-[4-(4-fluorophenyl)-2-[4-(methylsulfonyl)phenyl]-1h-imidazol-5-yl]-	3.706	394.088	--	--	--	--	--	-	-	-	-
M380T297_POS	2.75821e+07	2.99659e+07	3.16666e+07	3.21173e+07	2.53995e+07	2.54828e+07	1.69882e+07	1.45257e+07	1.67025e+07	1.74803e+07	3.07082e+07	2.13477e+07	2.87024e+07	1.96254e+07	-0.548445	0.00701378	0.0874757	1.08702	Catalpol	4.951	380.155	Organic oxygen compounds	Organooxygen compounds	Carbohydrates and carbohydrate conjugates	-	HMDB0242754	-	-	-	-
M133T28_POS	6.31666e+07	7.3335e+07	6.17761e+07	5.85866e+07	5.78844e+07	6.51185e+07	5.83747e+07	5.29762e+07	5.10893e+07	5.21407e+07	4.60746e+07	6.29587e+07	6.33112e+07	5.39357e+07	-0.231221	0.0183535	0.149758	1.08177	2-amino-1-phenylbutane	0.472	133.101	--	--	--	--	--	-	-	-	-
M415T293_POS	1.74392e+07	7.98882e+06	1.06003e+07	9.63719e+06	6.53703e+06	1.12299e+07	2.32359e+07	2.00917e+07	3.63461e+07	2.17181e+07	1.07576e+07	1.58151e+07	1.05721e+07	2.13274e+07	1.01245	0.0189749	0.152086	1.08128	Naltrindole	4.875	415.182	--	--	--	--	--	C18128	ko07224//Opioid receptor agonists/antagonists	Target-based classification: G protein-coupled receptors	Drug Development
M405T293_POS	2.26339e+07	1.29747e+07	1.7217e+07	1.21358e+07	1.07961e+07	1.43503e+07	2.53992e+07	2.461e+07	2.78504e+07	2.72778e+07	1.78956e+07	2.04605e+07	1.5018e+07	2.39156e+07	0.671259	0.00394789	0.0640494	1.08064	Deoxyrhapontin	4.886	405.162	--	--	--	--	--	-	-	-	-
M350T210_POS	8.4071e+06	6.4948e+06	5.52681e+06	3.29061e+06	6.42829e+06	5.12292e+06	1.98227e+07	1.87303e+07	2.13199e+07	2.11565e+07	3.32269e+06	8.31369e+06	5.87842e+06	1.54443e+07	1.39357	0.0138349	0.128483	1.07623	10-nitrooleic acid	3.498	350.219	Lipids and lipid-like molecules	Fatty Acyls	Fatty acids and conjugates	-	HMDB0247556	-	-	-	-
M351T259_POS	1.73263e+07	1.64383e+07	1.22806e+07	1.23452e+07	2.06e+07	1.86547e+07	2.68376e+07	2.55023e+07	2.79493e+07	2.79278e+07	1.82104e+07	2.01054e+07	1.62742e+07	2.44221e+07	0.585603	0.00414028	0.0659368	1.07168	Aflatoxin g1	4.315	351.069	Phenylpropanoids and polyketides	Coumarins and derivatives	Furanocoumarins	6795-23-9	HMDB0030479	C16755	ko01100//Metabolic pathways;ko01110//Biosynthesis of secondary metabolites	Global and overview maps	Metabolism
M707T51_POS	2.98497e+07	2.75184e+07	1.72367e+07	3.16241e+07	3.03108e+07	2.69294e+07	1.72304e+07	2.41591e+07	2.93971e+07	1.0883e+07	9.85387e+06	1.70129e+07	2.72448e+07	1.80894e+07	-0.590839	0.0347942	0.210808	1.0689	1,2-dipentadecanoyl-sn-glycero-3-phosphocholine	0.857	706.537	--	--	--	--	--	-	-	-	-
M206T505_POS	4.6288e+07	4.71905e+07	5.10868e+07	5.54485e+07	4.8245e+07	5.53476e+07	7.16e+07	5.36001e+07	6.53962e+07	7.14058e+07	4.72743e+07	5.5061e+07	5.06011e+07	6.07229e+07	0.263073	0.0471001	0.244097	1.06866	N,n-diethylcathinone	8.412	206.152	--	--	--	--	--	-	-	-	-
M243T228_POS	3.25354e+07	2.72862e+07	2.60434e+07	2.46086e+07	2.80025e+07	3.09315e+07	1.55837e+07	1.55087e+07	6.46647e+06	1.1381e+07	3.64481e+07	1.75439e+07	2.82346e+07	1.71553e+07	-0.71881	0.0292534	0.193361	1.06545	.beta.-lapachone	3.802	243.095	Organoheterocyclic compounds	Naphthopyrans	Naphthopyranones	-	HMDB0249138	-	-	-	-
M497T280_POS	1.1673e+07	1.16399e+07	1.35723e+07	8.87043e+06	1.20855e+07	1.12095e+07	2.4503e+07	1.93991e+07	2.57807e+07	2.47818e+07	1.19776e+07	1.34546e+07	1.15084e+07	1.99828e+07	0.796069	0.00778564	0.093604	1.06002	Icariside ii	4.658	497.163	--	--	--	--	--	-	-	-	-
M297T26_3_POS	5.34271e+06	3.04016e+07	2.78607e+07	1.91391e+07	1.3442e+07	1.47193e+07	9.07191e+06	9.20178e+06	9.6953e+06	9.95607e+06	6.18194e+06	8.4681e+06	1.84842e+07	8.76252e+06	-1.07688	0.0312009	0.200243	1.05198	7,8-dehydropregnenolone	0.435	297.242	--	--	--	--	--	-	-	-	-
M225T359_POS	5.63081e+07	5.91993e+07	5.60162e+07	5.26012e+07	5.02607e+07	5.03164e+07	6.24624e+07	5.54734e+07	6.64063e+07	6.43802e+07	6.70843e+07	5.93705e+07	5.4117e+07	6.25295e+07	0.208456	0.00493708	0.0717274	1.03893	2-amino-1-methyl-6-phenylimidazo[4,5-b]pyridine (phip)	5.983	225.124	--	--	--	--	--	C16038	ko05208//Chemical carcinogenesis - reactive oxygen species;ko05200//Pathways in cancer;ko05204//Chemical carcinogenesis - DNA adducts;ko05215//Prostate cancer	Cancer: overview;Cancer: specific types	Human Diseases
M290T98_POS	5.07792e+07	4.63031e+07	6.39894e+07	6.05305e+07	5.73625e+07	4.48933e+07	5.47662e+07	4.60612e+07	3.98547e+07	3.56752e+07	3.84012e+07	4.86165e+07	5.39764e+07	4.38958e+07	-0.298244	0.0426445	0.232546	1.03553	Fingolimod	1.627	290.269	Organic nitrogen compounds	Organonitrogen compounds	Amines	-	HMDB0252262	-	-	-	-
M237T175_POS	805227	2.50346e+06	2.81412e+06	2.41568e+06	74899.4	869971	1.44293e+07	76468.3	2.23595e+07	1.95709e+07	67105.1	1.17124e+07	1.58056e+06	1.13693e+07	2.84663	0.0313463	0.200407	1.03217	Fenpiclonil	2.922	237.023	--	--	--	--	--	-	-	-	-
M186T184_POS	5.44837e+06	2.34941e+07	4.69863e+06	2.61904e+07	7.85544e+06	2.37608e+07	6.42633e+06	5.39537e+06	4.96704e+06	4.71857e+06	5.37429e+06	6.57678e+06	1.52413e+07	5.5764e+06	-1.45058	0.0434939	0.2343	1.031	Ecgonine	3.063	186.113	Alkaloids and derivatives	Tropane alkaloids	HASH(0x221d2d8)	481-37-8	HMDB0006548	-	-	-	-
M330T310_POS	2.45356e+07	2.60668e+07	2.72294e+07	2.50292e+07	2.187e+07	2.12563e+07	2.97452e+07	2.38617e+07	3.03217e+07	3.20628e+07	4.78003e+07	3.75478e+07	2.43312e+07	3.35566e+07	0.463786	0.0249094	0.175203	1.01809	Paroxetine	5.173	330.131	Organoheterocyclic compounds	Piperidines	Phenylpiperidines	61869-08-7	HMDB0014853	-	-	-	-
M328T271_POS	4.6025e+06	3.07661e+06	4.12486e+06	3.36063e+06	8.63302e+06	3.20591e+06	1.04541e+07	1.0403e+07	1.21295e+07	1.05529e+07	1.17049e+07	9.53953e+06	4.50059e+06	1.07973e+07	1.26249	5.57686e-05	0.00558371	1.01365	Cytidine 2',3'-cyclic phosphate	4.523	328.044	Organic acids and derivatives	Carboxylic acids and derivatives	Amino acids, peptides, and analogues	15718-51-1	HMDB0011691	C00127	ko01100//Metabolic pathways;ko05415//Diabetic cardiomyopathy;ko00480//Glutathione metabolism;ko04216//Ferroptosis;ko05208//Chemical carcinogenesis - reactive oxygen species;ko04918//Thyroid hormone synthesis	Cancer: overview;Cardiovascular disease;Cell growth and death;Endocrine system;Global and overview maps;Metabolism of other amino acids	Cellular Processes;Human Diseases;Metabolism;Organismal Systems
M414T130_POS	1.61934e+07	3.61295e+07	2.05394e+07	1.58787e+07	2.10446e+07	1.80733e+07	3.491e+07	3.72027e+07	3.64081e+07	3.29333e+07	2.50323e+07	2.11894e+07	2.13098e+07	3.12793e+07	0.55369	0.0353949	0.212665	1.0093	Solasodine	2.173	414.357	Lipids and lipid-like molecules	Steroids and steroid derivatives	Steroidal alkaloids	126-17-0	HMDB0035282	C10822	ko01066//Biosynthesis of alkaloids derived from terpenoid and polyketide	Chemical structure transformation maps	Metabolism
M90T266_POS	2.94502e+07	3.08614e+07	3.52047e+07	3.2955e+07	2.92247e+07	2.80108e+07	4.31517e+07	3.75027e+07	4.41457e+07	4.29499e+07	2.95266e+07	3.75659e+07	3.09512e+07	3.91404e+07	0.338666	0.00856503	0.0992911	1.00261	2-amino-2-methyl-1-propanol	4.435	90.0912	Organic nitrogen compounds	Organonitrogen compounds	Amines	-	HMDB0244974	-	-	-	-
M753T181_POS	1.33066e+07	1.08219e+07	1.05583e+07	1.07326e+07	3.0893e+06	6.31074e+06	3.35324e+06	3.24687e+06	2.80038e+06	3.18182e+06	788381	2.03626e+06	9.13658e+06	2.56782e+06	-1.83111	0.00190681	0.0428915	1.00236	Axinastatin 1	3.019	753.424	--	--	--	--	--	-	-	-	-

## Sheet: NEG H-VS-H-RES
index	H-1	H-2	H-3	H-4	H-5	H-6	H-RES-1	H-RES-2	H-RES-3	H-RES-4	H-RES-5	H-RES-6	control_mean	case_mean	log2_FC(case_mean/control_mean)	Pvalue	fdr	vip	MS2_name	RT	m/z	SuperClass	Class	SubClass	CAS	HMDB	C_ID	Pathway	KEGG_B_class	KEGG_A_class
M283T33_3_NEG	6.62866e+09	6.11446e+09	6.53293e+09	4.07931e+09	5.71247e+09	6.89321e+09	5.04254e+09	3.3253e+09	3.82702e+09	1.82499e+09	2.02595e+09	1.95804e+09	5.99351e+09	3.00064e+09	-0.99813	0.00125682	0.0471836	16.3144	Octadecanoic acid	0.543	283.264	Lipids and lipid-like molecules	Fatty Acyls	Fatty acids and conjugates	-	HMDB0303352	C01530	ko01100//Metabolic pathways;ko01060//Biosynthesis of plant secondary metabolites;ko01040//Biosynthesis of unsaturated fatty acids;ko00061//Fatty acid biosynthesis;ko04745//Phototransduction - fly	Chemical structure transformation maps;Global and overview maps;Lipid metabolism;Sensory system	Metabolism;Organismal Systems
M89T172_3_NEG	1.01253e+10	1.09554e+10	1.16161e+10	1.12515e+10	1.02273e+10	1.03466e+10	1.34695e+10	1.32187e+10	1.3154e+10	1.30194e+10	1.12392e+10	1.29288e+10	1.07537e+10	1.28383e+10	0.255617	0.000498991	0.0298395	13.5899	Dl-lactate	2.86	89.0244	--	--	--	--	--	-	-	-	-
M303T33_NEG	1.83615e+10	1.69489e+10	1.51626e+10	1.85276e+10	1.70246e+10	1.64006e+10	1.28439e+10	1.36142e+10	1.30191e+10	1.3702e+10	1.88085e+10	1.54755e+10	1.70709e+10	1.45772e+10	-0.22783	0.0405169	0.271383	12.5033	Arachidonic acid (peroxide free)	0.542	303.233	--	--	--	--	--	C00219	ko01100//Metabolic pathways;ko00590//Arachidonic acid metabolism;ko01040//Biosynthesis of unsaturated fatty acids;ko04726//Serotonergic synapse;ko04925//Aldosterone synthesis and secretion;ko04216//Ferroptosis;ko04723//Retrograde endocannabinoid signaling;ko04750//Inflammatory mediator regulation of TRP channels;ko04913//Ovarian steroidogenesis;ko04611//Platelet activation;ko04270//Vascular smoot…	Cell growth and death;Circulatory system;Endocrine system;Global and overview maps;Immune system;Infectious disease: parasitic;Lipid metabolism;Nervous system;Sensory system;Structure-based classification	Cellular Processes;Drug Development;Human Diseases;Metabolism;Organismal Systems
M180T219_1_NEG	6.47141e+09	7.01213e+09	7.30243e+09	6.61868e+09	6.46383e+09	6.56332e+09	5.44335e+09	5.36973e+09	5.21443e+09	5.33095e+09	5.56044e+09	5.63163e+09	6.73863e+09	5.42509e+09	-0.312809	6.31403e-06	0.00282658	11.3778	DL-tyrosine	3.647	180.067	--	--	--	--	--	C00082	ko01100//Metabolic pathways;ko01110//Biosynthesis of secondary metabolites;ko01060//Biosynthesis of plant secondary metabolites;ko01063//Biosynthesis of alkaloids derived from shikimate pathway;ko01230//Biosynthesis of amino acids;ko01210//2-Oxocarboxylic acid metabolism;ko05230//Central carbon metabolism in cancer;ko00350//Tyrosine metabolism;ko04974//Protein digestion and absorption;ko00360//Ph…	Amino acid metabolism;Biosynthesis of other secondary metabolites;Cancer: overview;Chemical structure transformation maps;Digestive system;Endocrine system;Global and overview maps;Metabolism of cofactors and vitamins;Nervous system;Neurodegenerative disease;Substance dependence;Translation	Genetic Information Processing;Human Diseases;Metabolism;Organismal Systems
M271T34_NEG	3.15443e+09	4.02669e+09	3.2145e+09	3.05754e+09	1.67746e+09	2.40207e+09	1.37249e+09	2.07726e+09	1.31246e+09	1.35118e+09	1.37558e+09	1.58629e+09	2.92211e+09	1.51254e+09	-0.950034	0.00230763	0.0601302	11.066	16-hydroxyhexadecanoic acid	0.575	271.228	Lipids and lipid-like molecules	Fatty Acyls	Fatty acids and conjugates	506-13-8	HMDB0006294	C18218	ko01100//Metabolic pathways	Global and overview maps	Metabolism
M267T167_5_NEG	8.61346e+09	8.27004e+09	8.44719e+09	8.27842e+09	6.39308e+09	7.18886e+09	6.68329e+09	7.04343e+09	6.38437e+09	6.17268e+09	6.67393e+09	6.72206e+09	7.86518e+09	6.61329e+09	-0.25011	0.00797432	0.113931	10.003	Inosine	2.785	267.073	Nucleosides, nucleotides, and analogues	Purine nucleosides	HASH(0x93a41a0)	58-63-9	HMDB0000195	C00294	ko01100//Metabolic pathways;ko02010//ABC transporters;ko00230//Purine metabolism	Global and overview maps;Membrane transport;Nucleotide metabolism	Environmental Information Processing;Metabolism
M329T96_NEG	1.91657e+08	6.63789e+08	7.64598e+08	3.65344e+08	5.81952e+08	5.61606e+08	1.54898e+09	2.50815e+09	1.52572e+09	2.42915e+09	4.62445e+08	1.05706e+09	5.21491e+08	1.58858e+09	1.60703	0.00941598	0.125925	9.05745	11beta-hydroxyprogesterone	1.594	329.234	Lipids and lipid-like molecules	Steroids and steroid derivatives	Androstane steroids	-	HMDB0304821	C05498	ko00140//Steroid hormone biosynthesis	Lipid metabolism	Metabolism
M124T217_2_NEG	2.00943e+09	1.98849e+09	2.15142e+09	1.90625e+09	1.93976e+09	1.96578e+09	3.2122e+09	3.45037e+09	3.35647e+09	3.09756e+09	1.70373e+09	2.86901e+09	1.99352e+09	2.94822e+09	0.564525	0.00479635	0.0892178	8.64704	Guanidinoethyl sulfonate	3.615	124.007	Organic acids and derivatives	Organic sulfonic acids and derivatives	Organosulfonic acids and derivatives	543-18-0	HMDB0003584	C01959	ko00430//Taurine and hypotaurine metabolism	Metabolism of other amino acids	Metabolism
M111T79_3_NEG	7.46274e+09	7.79898e+09	8.04073e+09	7.98857e+09	5.80966e+09	6.58493e+09	8.23296e+09	8.48773e+09	8.17416e+09	8.21464e+09	8.30052e+09	8.48494e+09	7.28094e+09	8.31583e+09	0.191736	0.0190804	0.181095	8.34965	Uracil	1.313	111.02	Organoheterocyclic compounds	Diazines	Pyrimidines and pyrimidine derivatives	66-22-8	HMDB0000300	C00106	ko01100//Metabolic pathways;ko00240//Pyrimidine metabolism;ko00410//beta-Alanine metabolism;ko00770//Pantothenate and CoA biosynthesis	Global and overview maps;Metabolism of cofactors and vitamins;Metabolism of other amino acids;Nucleotide metabolism	Metabolism
M229T56_2_NEG	5.44547e+08	1.20045e+09	1.07522e+09	7.97445e+08	4.30631e+08	3.59158e+08	1.887e+09	1.82267e+09	2.40034e+09	2.44344e+09	3.3652e+08	1.09909e+09	7.34575e+08	1.66484e+09	1.18041	0.0276049	0.220347	7.65487	Phlorobenzophenone	0.935	229.058	--	--	--	--	--	-	-	-	-
M283T222_2_NEG	2.16144e+09	2.21351e+09	2.37575e+09	2.76985e+09	1.80837e+09	1.86109e+09	1.04009e+09	1.09898e+09	1.00038e+09	8.3681e+08	2.69554e+09	1.63355e+09	2.19834e+09	1.38423e+09	-0.667333	0.0287861	0.226411	7.35048	Xanthosine	3.7	283.068	Nucleosides, nucleotides, and analogues	Purine nucleosides	HASH(0x51d4cb8)	146-80-5	HMDB0000299	C01762	ko01100//Metabolic pathways;ko01110//Biosynthesis of secondary metabolites;ko02010//ABC transporters;ko00230//Purine metabolism;ko01065//Biosynthesis of alkaloids derived from histidine and purine;ko00232//Caffeine metabolism	Biosynthesis of other secondary metabolites;Chemical structure transformation maps;Global and overview maps;Membrane transport;Nucleotide metabolism	Environmental Information Processing;Metabolism
M133T292_NEG	5.47456e+09	5.14365e+09	5.50297e+09	5.0278e+09	5.9227e+09	5.09084e+09	4.84261e+09	4.69308e+09	4.86172e+09	4.91078e+09	4.14218e+09	4.70891e+09	5.36042e+09	4.69321e+09	-0.19177	0.00418876	0.0839627	7.19133	Dl-malic acid	4.874	133.014	--	--	--	--	--	C00497	ko01100//Metabolic pathways;ko00650//Butanoate metabolism	Carbohydrate metabolism;Global and overview maps	Metabolism
M103T149_NEG	6.85558e+08	7.82249e+08	9.56995e+08	9.51771e+08	1.01136e+09	9.46965e+08	3.72921e+08	4.06591e+08	3.5165e+08	3.30475e+08	3.87855e+08	4.02994e+08	8.89149e+08	3.75414e+08	-1.24394	2.10064e-06	0.00146653	7.15669	Dl-a-hydroxybutyric acid	2.482	103.04	--	--	--	--	--	C05984	ko00640//Propanoate metabolism	Carbohydrate metabolism	Metabolism
M128T215_3_NEG	1.86736e+09	2.03001e+09	2.20172e+09	2.2034e+09	2.6084e+09	2.43497e+09	2.61866e+09	2.72241e+09	2.78142e+09	2.5453e+09	2.855e+09	2.84716e+09	2.22431e+09	2.72832e+09	0.294656	0.0018934	0.0557225	6.68899	L-pyroglutamic acid	3.585	128.035	Organic acids and derivatives	Carboxylic acids and derivatives	Amino acids, peptides, and analogues	98-79-3	HMDB0000267	C01879	ko01100//Metabolic pathways;ko00480//Glutathione metabolism	Global and overview maps;Metabolism of other amino acids	Metabolism
M165T375_NEG	6.09295e+08	7.88004e+08	7.50785e+08	6.9634e+08	5.06363e+08	5.48172e+08	2.1409e+08	2.36101e+08	2.28596e+08	4.63192e+08	4.76942e+08	2.02049e+08	6.49826e+08	3.03495e+08	-1.09838	0.000595646	0.0318311	5.58355	Terephthalic acid	6.256	165.04	Benzenoids	Benzene and substituted derivatives	Benzoic acids and derivatives	100-21-0	HMDB0002428	C06337	ko01100//Metabolic pathways;ko01120//Microbial metabolism in diverse environments	Global and overview maps	Metabolism
M214T290_4_NEG	6.8041e+09	6.86941e+09	7.25425e+09	6.97454e+09	6.84242e+09	6.83421e+09	7.33868e+09	7.43989e+09	7.16812e+09	7.08364e+09	7.38205e+09	7.27512e+09	6.92982e+09	7.28125e+09	0.0713677	0.0026049	0.0639423	5.51203	Kinetin	4.826	214.048	Organoheterocyclic compounds	Imidazopyrimidines	Purines and purine derivatives	525-79-1	HMDB0012245	-	-	-	-
M146T288_2_NEG	2.61255e+09	2.45326e+09	2.49728e+09	2.58196e+09	2.97159e+09	2.7829e+09	3.06375e+09	2.93211e+09	2.91954e+09	2.86668e+09	3.203e+09	3.03029e+09	2.64992e+09	3.00256e+09	0.180244	0.00373401	0.0789729	5.4815	DL-Glutamic acid	4.799	146.046	Organic acids and derivatives	Carboxylic acids and derivatives	Amino acids, peptides, and analogues	-	HMDB0060475	C00302	ko01100//Metabolic pathways	Global and overview maps	Metabolism
M97T316_NEG	2.05005e+08	2.10702e+08	2.07813e+08	2.39706e+08	2.05381e+08	1.96031e+08	6.8436e+08	6.4582e+08	6.77967e+08	5.62733e+08	2.38265e+08	4.96359e+08	2.10773e+08	5.50917e+08	1.38615	0.000629199	0.0318311	5.41844	Phosphoric acid	5.268	96.9602	Homogeneous non-metal compounds	Non-metal oxoanionic compounds	Non-metal phosphates	14265-44-2	HMDB0001429	C00009	ko02010//ABC transporters;ko05012//Parkinson disease;ko04978//Mineral absorption;ko00190//Oxidative phosphorylation;ko05022//Pathways of neurodegeneration - multiple diseases;ko04928//Parathyroid hormone synthesis, secretion and action	Digestive system;Endocrine system;Energy metabolism;Membrane transport;Neurodegenerative disease	Environmental Information Processing;Human Diseases;Metabolism;Organismal Systems
M101T223_NEG	3.16887e+08	3.47077e+08	6.45532e+08	3.20786e+08	7.62941e+08	3.2302e+08	9.34173e+08	9.15102e+08	7.35202e+08	7.74811e+08	5.31613e+08	8.31839e+08	4.52707e+08	7.87123e+08	0.798011	0.00781931	0.113528	5.26738	D-galacturonic acid	3.723	101.024	Organic oxygen compounds	Organooxygen compounds	Carbohydrates and carbohydrate conjugates	-	HMDB0062783	C00333	ko01100//Metabolic pathways;ko02010//ABC transporters;ko00520//Amino sugar and nucleotide sugar metabolism;ko00053//Ascorbate and aldarate metabolism;ko00040//Pentose and glucuronate interconversions	Carbohydrate metabolism;Global and overview maps;Membrane transport	Environmental Information Processing;Metabolism
M175T337_NEG	3.80522e+08	3.54386e+08	3.55462e+08	4.50993e+08	2.35041e+08	3.4403e+08	5.99434e+07	7.23701e+07	1.00102e+08	5.85322e+07	1.64501e+08	1.25e+08	3.53406e+08	9.67415e+07	-1.86912	1.60883e-05	0.00411555	5.09631	Digalacturonic acid	5.612	175.025	Organic oxygen compounds	Organooxygen compounds	Carbohydrates and carbohydrate conjugates	5894-59-7	HMDB0039721	C02273	ko01100//Metabolic pathways;ko02010//ABC transporters;ko00040//Pentose and glucuronate interconversions	Carbohydrate metabolism;Global and overview maps;Membrane transport	Environmental Information Processing;Metabolism
M130T201_2_NEG	3.50274e+09	3.1867e+09	3.42629e+09	3.59035e+09	3.07914e+09	3.16057e+09	2.98931e+09	3.00487e+09	3.07657e+09	2.81828e+09	3.1246e+09	3.10595e+09	3.3243e+09	3.01993e+09	-0.138534	0.0105479	0.133956	4.87878	Norleucine	3.353	130.087	Organic acids and derivatives	Carboxylic acids and derivatives	Amino acids, peptides, and analogues	-	HMDB0251526	-	-	-	-
M236T130_2_NEG	5.94641e+08	1.09333e+09	9.62016e+08	1.17705e+09	1.06761e+09	9.76585e+08	1.22784e+09	1.50909e+09	1.72854e+09	1.53776e+09	9.01539e+08	1.19773e+09	9.78538e+08	1.35042e+09	0.464704	0.0301803	0.231613	4.83303	Sepiapterin	2.175	236.093	Organoheterocyclic compounds	Pteridines and derivatives	Pterins and derivatives	17094-01-8	HMDB0000238	C00835	ko01100//Metabolic pathways;ko00790//Folate biosynthesis	Global and overview maps;Metabolism of cofactors and vitamins	Metabolism
M267T283_NEG	9.06722e+07	6.84772e+07	1.14941e+08	1.65928e+08	3.57458e+08	1.2809e+08	4.01969e+08	3.60836e+08	6.6439e+08	4.10003e+08	3.20616e+08	3.95535e+08	1.54261e+08	4.25558e+08	1.46398	0.00202075	0.0572516	4.7644	Dichlorophen	4.722	267.012	Benzenoids	Benzene and substituted derivatives	Diphenylmethanes	-	HMDB0251200	-	-	-	-
M268T226_1_NEG	2.54149e+07	1.62538e+08	1.65983e+08	2.44139e+07	1.46705e+08	8.60095e+07	4.30364e+08	5.0557e+08	4.32828e+08	4.81126e+08	5.74123e+07	3.46839e+08	1.01844e+08	3.7569e+08	1.88318	0.0036602	0.0777178	4.73799	Wogonin	3.77	268.059	--	--	--	--	--	-	-	-	-
M181T219_1_NEG	1.0426e+09	8.73122e+08	9.53005e+08	1.00259e+09	1.1556e+09	1.08314e+09	7.22755e+08	7.20381e+08	6.67963e+08	6.50526e+08	9.87445e+08	8.06194e+08	1.01834e+09	7.59211e+08	-0.423652	0.00255724	0.0639423	4.54302	D-sorbitol	3.652	181.071	Organic oxygen compounds	Organooxygen compounds	Carbohydrates and carbohydrate conjugates	50-70-4	HMDB0000247	C00794	ko01100//Metabolic pathways;ko02010//ABC transporters;ko05415//Diabetic cardiomyopathy;ko00052//Galactose metabolism;ko00051//Fructose and mannose metabolism	Carbohydrate metabolism;Cardiovascular disease;Global and overview maps;Membrane transport	Environmental Information Processing;Human Diseases;Metabolism
M353T96_NEG	1.34219e+08	3.1341e+08	3.35356e+08	1.16715e+08	3.14641e+08	1.42478e+08	6.52926e+08	5.25729e+08	5.28755e+08	5.14103e+08	1.5118e+08	5.68051e+08	2.26137e+08	4.90124e+08	1.11595	0.00967252	0.127808	4.50042	Prostaglandin e1	1.594	353.233	Lipids and lipid-like molecules	Fatty Acyls	Eicosanoids	745-65-3	HMDB0001442	-	-	-	-
M239T326_2_NEG	1.14117e+08	1.47628e+08	1.26398e+08	1.15412e+08	1.37275e+08	1.35915e+08	3.86747e+08	4.38084e+08	4.40957e+08	3.6599e+08	1.29594e+08	3.60444e+08	1.29458e+08	3.53636e+08	1.44978	0.000792827	0.036068	4.41291	Anserine	5.441	239.115	Organic acids and derivatives	Peptidomimetics	Hybrid peptides	584-85-0	HMDB0000194	C01262	ko01100//Metabolic pathways;ko00340//Histidine metabolism;ko00410//beta-Alanine metabolism	Amino acid metabolism;Global and overview maps;Metabolism of other amino acids	Metabolism
M282T194_NEG	7.70442e+08	6.93041e+08	7.25101e+08	7.59012e+08	5.30877e+08	6.32297e+08	4.84751e+08	5.50277e+08	4.5813e+08	4.34508e+08	4.88329e+08	5.09527e+08	6.85128e+08	4.87587e+08	-0.490714	0.000638605	0.0318311	4.26071	Crotonoside	3.241	282.085	Organoheterocyclic compounds	Imidazopyrimidines	Purines and purine derivatives	3373-53-3	HMDB0000403	-	-	-	-
M337T35_NEG	2.0236e+08	7.73284e+08	6.08683e+08	3.81053e+08	3.22946e+08	3.42542e+08	5.80763e+08	5.83332e+08	7.13255e+08	6.53959e+08	9.52232e+08	7.19095e+08	4.38478e+08	7.00439e+08	0.675756	0.028898	0.22643	4.19721	Prostaglandin f1.alpha.	0.582	337.239	Lipids and lipid-like molecules	Fatty Acyls	Eicosanoids	745-62-0	HMDB0002685	-	-	-	-
M157T337_NEG	2.41363e+08	2.28877e+08	2.26803e+08	2.88457e+08	1.50766e+08	2.19699e+08	3.74514e+07	4.53688e+07	6.39941e+07	3.56615e+07	1.02452e+08	7.93265e+07	2.25994e+08	6.07091e+07	-1.8963	1.41183e-05	0.00400922	4.09489	L-dihydroorotate	5.61	157.014	Organic acids and derivatives	Carboxylic acids and derivatives	Amino acids, peptides, and analogues	5988-19-2	HMDB0003349	C00337	ko01100//Metabolic pathways;ko00240//Pyrimidine metabolism	Global and overview maps;Nucleotide metabolism	Metabolism
M313T57_NEG	1.66723e+08	5.71769e+08	4.98273e+08	2.4665e+08	2.89409e+08	2.73193e+08	6.87139e+08	7.40123e+08	6.04782e+08	5.54473e+08	3.3813e+08	5.43619e+08	3.41003e+08	5.78045e+08	0.761398	0.0204373	0.188317	4.05189	Progesterone	0.942	313.239	Lipids and lipid-like molecules	Steroids and steroid derivatives	Pregnane steroids	57-83-0	HMDB0001830	C00410	ko01100//Metabolic pathways;ko00140//Steroid hormone biosynthesis;ko04925//Aldosterone synthesis and secretion;ko04913//Ovarian steroidogenesis;ko04917//Prolactin signaling pathway;ko05200//Pathways in cancer;ko05207//Chemical carcinogenesis - receptor activation;ko04927//Cortisol synthesis and secretion;ko04934//Cushing syndrome;ko05215//Prostate cancer;ko07226//Progesterone, androgen and estrog…	Cancer: overview;Cancer: specific types;Cell growth and death;Endocrine and metabolic disease;Endocrine system;Global and overview maps;Lipid metabolism;Target-based classification: Nuclear receptors	Cellular Processes;Drug Development;Human Diseases;Metabolism;Organismal Systems
M211T243_2_NEG	7.23738e+08	5.89748e+08	6.6115e+08	9.25822e+08	1.10023e+09	1.0429e+09	5.0215e+08	4.94304e+08	4.37657e+08	4.77827e+08	8.99059e+08	6.80943e+08	8.40598e+08	5.8199e+08	-0.530421	0.0445242	0.28605	3.89648	Volemitol	4.049	211.082	--	--	--	--	--	-	-	-	-
M209T214_NEG	3.04296e+08	3.56145e+08	3.69052e+08	3.58845e+08	3.19869e+08	3.21078e+08	1.93817e+08	2.06131e+08	2.07904e+08	1.89667e+08	2.01481e+08	2.08903e+08	3.38214e+08	2.01317e+08	-0.748467	2.55542e-07	0.000343193	3.76724	Sinapyl alcohol	3.561	209.067	Benzenoids	Phenols	Methoxyphenols	537-33-7	HMDB0013070	C02325	ko01100//Metabolic pathways;ko01110//Biosynthesis of secondary metabolites;ko01061//Biosynthesis of phenylpropanoids	Chemical structure transformation maps;Global and overview maps	Metabolism
M242T283_3_NEG	2.82671e+09	2.86026e+09	2.92712e+09	2.84506e+09	2.67885e+09	2.62723e+09	2.48769e+09	2.50992e+09	2.40391e+09	2.50363e+09	2.87651e+09	2.67091e+09	2.79421e+09	2.57543e+09	-0.117626	0.0267068	0.216394	3.75433	Cytidine	4.724	242.08	Nucleosides, nucleotides, and analogues	Pyrimidine nucleosides	HASH(0x592c520)	65-46-3	HMDB0000089	C00475	ko01100//Metabolic pathways;ko02010//ABC transporters;ko00240//Pyrimidine metabolism	Global and overview maps;Membrane transport;Nucleotide metabolism	Environmental Information Processing;Metabolism
M186T56_NEG	1.36939e+08	2.9408e+08	2.82725e+08	2.0053e+08	1.10367e+08	8.67781e+07	4.62652e+08	4.57828e+08	6.13601e+08	6.04994e+08	8.48039e+07	2.49172e+08	1.85237e+08	4.12175e+08	1.15389	0.0336857	0.246875	3.72145	Indolelactic acid	0.935	186.052	Organoheterocyclic compounds	Indoles and derivatives	Indolyl carboxylic acids and derivatives	7417-65-4	HMDB0000671	-	-	-	-
M119T220_NEG	1.66211e+08	5.2053e+08	1.92619e+08	5.51572e+08	1.72919e+08	5.00028e+08	1.74883e+08	1.76867e+08	1.62185e+08	1.52885e+08	1.38388e+08	1.68727e+08	3.50646e+08	1.62322e+08	-1.11115	0.036686	0.257617	3.70104	Purine	3.662	119.035	Organoheterocyclic compounds	Imidazopyrimidines	Purines and purine derivatives	120-73-0	HMDB0001366	-	-	-	-
M295T33_NEG	3.2752e+08	4.95494e+08	5.0807e+08	4.13861e+08	3.05399e+08	3.33967e+08	6.59079e+08	5.74333e+08	7.13867e+08	6.71474e+08	3.76875e+08	5.18598e+08	3.97385e+08	5.85704e+08	0.559635	0.0129718	0.151739	3.60712	9-hydroxy-10e,12z-octadecadienoic acid	0.545	295.228	Lipids and lipid-like molecules	Fatty Acyls	Lineolic acids and derivatives	98524-19-7	HMDB0062652	-	-	-	-
M175T333_NEG	3.86295e+08	3.57418e+08	3.6423e+08	1.32824e+07	2.34635e+08	3.46669e+08	6.78746e+07	7.98292e+07	1.08476e+08	6.66411e+07	1.69063e+08	1.29424e+08	2.83755e+08	1.03551e+08	-1.4543	0.013944	0.155732	3.54111	Canavanine	5.556	174.993	Organic acids and derivatives	Carboxylic acids and derivatives	Amino acids, peptides, and analogues	543-38-4	HMDB0002706	-	-	-	-
M178T137_NEG	1.62457e+06	2.3403e+07	1.82315e+07	2.17721e+06	1.24954e+07	8.58066e+06	1.69382e+08	2.39759e+08	2.24663e+08	1.90591e+08	3.74526e+06	1.30537e+08	1.10854e+07	1.59779e+08	3.84935	0.00176901	0.0545302	3.52299	Norvaline, 5-phosphono-	2.286	178.018	--	--	--	--	--	-	-	-	-
M115T292_NEG	1.25741e+09	1.17441e+09	1.25617e+09	1.16528e+09	1.32581e+09	1.15164e+09	1.0924e+09	1.07837e+09	1.11025e+09	1.11393e+09	9.56039e+08	1.07603e+09	1.22179e+09	1.07117e+09	-0.189806	0.0021935	0.0583342	3.49907	Fumarate	4.874	115.004	Organic acids and derivatives	Carboxylic acids and derivatives	Dicarboxylic acids and derivatives	110-17-8	HMDB0000134	C00122	ko01100//Metabolic pathways;ko01110//Biosynthesis of secondary metabolites;ko01120//Microbial metabolism in diverse environments;ko01060//Biosynthesis of plant secondary metabolites;ko01063//Biosynthesis of alkaloids derived from shikimate pathway;ko01061//Biosynthesis of phenylpropanoids;ko01070//Biosynthesis of plant hormones;ko01200//Carbon metabolism;ko01064//Biosynthesis of alkaloids derived…	Amino acid metabolism;Cancer: overview;Cancer: specific types;Carbohydrate metabolism;Chemical structure transformation maps;Endocrine system;Energy metabolism;Global and overview maps;Metabolism of cofactors and vitamins	Human Diseases;Metabolism;Organismal Systems
M145T272_NEG	1.01975e+09	9.58766e+08	1.00068e+09	9.54302e+08	1.04949e+09	9.79391e+08	1.0901e+09	1.13298e+09	1.06005e+09	1.06543e+09	1.13486e+09	1.16385e+09	9.93729e+08	1.10788e+09	0.156875	0.000547168	0.0309409	3.32511	D-glutamine	4.541	145.062	Organic acids and derivatives	Carboxylic acids and derivatives	Amino acids, peptides, and analogues	5959-95-5	HMDB0003423	C00819	ko01100//Metabolic pathways;ko00470//D-Amino acid metabolism	Global and overview maps;Metabolism of other amino acids	Metabolism
M153T189_NEG	5.86096e+07	6.67622e+07	7.06011e+07	8.88051e+07	1.37393e+08	9.98389e+07	1.61009e+08	1.81345e+08	2.30286e+08	2.37724e+08	1.34015e+08	2.37688e+08	8.70016e+07	1.97011e+08	1.17917	0.000484468	0.0298395	3.18445	Gentisic acid	3.154	152.996	Benzenoids	Benzene and substituted derivatives	Benzoic acids and derivatives	-	HMDB0059999	C00628	ko01100//Metabolic pathways;ko01120//Microbial metabolism in diverse environments;ko00350//Tyrosine metabolism	Amino acid metabolism;Global and overview maps	Metabolism
M74T265_NEG	5.50816e+08	5.27944e+08	5.90867e+08	6.09571e+08	6.60557e+08	5.9145e+08	6.46834e+08	6.40888e+08	6.86179e+08	9.15503e+08	7.36868e+08	6.99727e+08	5.88534e+08	7.21e+08	0.292873	0.0157148	0.164884	3.17805	Glycine	4.413	74.0249	Organic acids and derivatives	Carboxylic acids and derivatives	Amino acids, peptides, and analogues	56-40-6	HMDB0000123	C00037	ko01100//Metabolic pathways;ko01110//Biosynthesis of secondary metabolites;ko01120//Microbial metabolism in diverse environments;ko01060//Biosynthesis of plant secondary metabolites;ko02010//ABC transporters;ko01230//Biosynthesis of amino acids;ko01200//Carbon metabolism;ko00230//Purine metabolism;ko04080//Neuroactive ligand-receptor interaction;ko05230//Central carbon metabolism in cancer;ko0047…	Amino acid metabolism;Cancer: overview;Carbohydrate metabolism;Chemical structure transformation maps;Digestive system;Global and overview maps;Lipid metabolism;Membrane transport;Metabolism of cofactors and vitamins;Metabolism of other amino acids;Nervous system;Nucleotide metabolism;Signaling molecules and interaction;Translation	Environmental Information Processing;Genetic Information Processing;Human Diseases;Metabolism;Organismal Systems
M115T67_NEG	2.27933e+07	1.03498e+08	1.18546e+08	4.28212e+07	1.37978e+08	8.9251e+07	1.65301e+08	3.44921e+08	2.91573e+08	3.31681e+08	6.25149e+06	2.20022e+08	8.58147e+07	2.26625e+08	1.40101	0.028918	0.22643	3.1091	Caproic acid	1.123	115.077	Lipids and lipid-like molecules	Fatty Acyls	Fatty acids and conjugates	142-62-1	HMDB0000535	-	-	-	-
M114T228_NEG	7.28651e+08	7.5308e+08	8.33261e+08	8.19062e+08	8.20925e+08	7.89679e+08	6.03535e+08	6.31767e+08	6.17999e+08	5.98807e+08	8.16424e+08	6.95057e+08	7.90776e+08	6.60598e+08	-0.259496	0.0067741	0.10733	3.10202	DL-proline	3.807	114.056	Organic acids and derivatives	Carboxylic acids and derivatives	Amino acids, peptides, and analogues	-	HMDB0251528	-	-	-	-
M179T219_2_NEG	1.30762e+09	1.3356e+09	1.38115e+09	1.34172e+09	1.29154e+09	1.26949e+09	1.24375e+09	1.29463e+09	1.20627e+09	1.21251e+09	1.0573e+09	1.18173e+09	1.32119e+09	1.19937e+09	-0.139561	0.00739257	0.110364	3.09587	D-allose	3.653	179.056	Organic oxygen compounds	Organooxygen compounds	Carbohydrates and carbohydrate conjugates	6038-51-3	HMDB0001151	C01487	ko01100//Metabolic pathways;ko01120//Microbial metabolism in diverse environments;ko02010//ABC transporters;ko00051//Fructose and mannose metabolism	Carbohydrate metabolism;Global and overview maps;Membrane transport	Environmental Information Processing;Metabolism
M233T23_NEG	2.5608e+08	3.02029e+08	2.77744e+08	3.1868e+08	2.51036e+08	2.59575e+08	1.95922e+08	1.70611e+08	2.59004e+08	1.70609e+08	1.26365e+08	1.44679e+08	2.77524e+08	1.77865e+08	-0.641828	0.00109842	0.0436364	3.07074	Riluzole	0.376	233.013	Organoheterocyclic compounds	Benzothiazoles	HASH(0x1f02518)	1744-22-5	HMDB0014878	-	-	-	-
M221T172_NEG	2.5539e+08	2.88606e+08	3.09717e+08	2.67645e+08	2.82123e+08	2.57947e+08	3.59739e+08	3.65859e+08	4.84e+08	3.92299e+08	3.08864e+08	3.70173e+08	2.76905e+08	3.80156e+08	0.457201	0.00209228	0.0572516	2.91085	Aminomethylphosphonic acid	2.861	221.011	Organic acids and derivatives	Organic phosphonic acids and derivatives	Organic phosphonic acids	-	HMDB0240707	-	-	-	-
M343T40_NEG	1.39952e+07	8.95421e+07	9.2147e+07	1.77104e+07	6.50806e+07	4.34297e+07	1.71592e+08	1.97332e+08	2.14282e+08	1.91966e+08	2.81691e+07	1.50582e+08	5.36508e+07	1.58987e+08	1.56724	0.00679304	0.10733	2.85685	14-hydroxy-4z,7z,10z,12e,16z,19z-docosahexaenoic acid	0.66	343.249	--	--	--	--	--	-	-	-	-
M178T145_NEG	1.2105e+08	1.30595e+08	1.33412e+08	1.27265e+08	2.9755e+08	2.14441e+08	5.6666e+07	5.26649e+07	5.27619e+07	5.53278e+07	9.58127e+07	7.25927e+07	1.70719e+08	6.43043e+07	-1.40864	0.00519167	0.0929655	2.82214	Hippuric acid	2.412	178.051	Benzenoids	Benzene and substituted derivatives	Benzoic acids and derivatives	495-69-2	HMDB0000714	C01586	ko01100//Metabolic pathways	Global and overview maps	Metabolism
M166T29_NEG	3.74346e+07	4.261e+07	4.52544e+07	3.85383e+07	8.11222e+07	8.77983e+07	9.3418e+07	1.23034e+08	9.42123e+07	1.14019e+08	2.17333e+08	2.28425e+08	5.54596e+07	1.45073e+08	1.38727	0.00735704	0.110364	2.73952	2-mercaptobenzothiazole	0.485	165.979	Organoheterocyclic compounds	Benzothiazoles	HASH(0x2213dc0)	149-30-4	HMDB0030524	-	-	-	-
M265T21_NEG	2.8173e+08	1.92581e+08	1.77139e+08	1.77931e+08	1.83223e+08	2.42981e+08	3.08151e+08	2.71456e+08	2.41677e+08	3.3948e+08	4.52368e+08	2.31824e+08	2.09264e+08	3.07493e+08	0.555226	0.026363	0.215231	2.59343	Magnolol	0.343	265.148	Benzenoids	Benzene and substituted derivatives	Biphenyls and derivatives	-	HMDB0254305	-	-	-	-
M308T267_NEG	9.30849e+07	9.36264e+07	9.38021e+07	9.85991e+07	1.09089e+08	9.22489e+07	1.63766e+08	1.53085e+08	1.7415e+08	1.67136e+08	1.54115e+08	1.4813e+08	9.67418e+07	1.60064e+08	0.726435	1.23678e-07	0.000221465	2.55082	N-acetylneuraminate	4.458	308.099	Organic oxygen compounds	Organooxygen compounds	Carbohydrates and carbohydrate conjugates	19342-33-7	HMDB0000230	C00270	ko01100//Metabolic pathways;ko00520//Amino sugar and nucleotide sugar metabolism	Carbohydrate metabolism;Global and overview maps	Metabolism
M201T98_NEG	1.83809e+07	7.84049e+07	8.30534e+07	2.63655e+07	3.77573e+07	6.19644e+07	2.19427e+08	2.25163e+08	1.29531e+08	1.35456e+08	1.04367e+07	1.3829e+08	5.09877e+07	1.43051e+08	1.4883	0.0212717	0.191409	2.51982	Sebacic acid	1.627	201.113	Lipids and lipid-like molecules	Fatty Acyls	Fatty acids and conjugates	111-20-6	HMDB0000792	-	-	-	-
M453T42_NEG	5.62315e+07	6.25488e+07	1.00271e+08	7.49761e+07	3.1652e+07	6.7766e+07	1.10934e+08	1.6905e+08	1.29046e+08	1.02623e+08	1.01199e+08	1.50341e+08	6.55742e+07	1.27199e+08	0.955887	0.00175481	0.0545302	2.30564	Biphenylindanone a	0.693	453.232	--	--	--	--	--	-	-	-	-
M208T222_NEG	7.19149e+06	3.22674e+07	3.04327e+07	9.11582e+06	2.50011e+07	1.69611e+07	9.72556e+07	1.08255e+08	9.78362e+07	1.01549e+08	1.1326e+07	7.54236e+07	2.01616e+07	8.19409e+07	2.02297	0.0025328	0.063879	2.262	L-kynurenine	3.696	208.073	Organic oxygen compounds	Organooxygen compounds	Carbonyl compounds	2922-83-0	HMDB0000684	C00328	ko01100//Metabolic pathways;ko00380//Tryptophan metabolism;ko05143//African trypanosomiasis	Amino acid metabolism;Global and overview maps;Infectious disease: parasitic	Human Diseases;Metabolism
M129T211_NEG	9.24504e+07	1.57196e+07	1.78938e+07	1.70756e+07	1.45512e+07	1.11485e+08	1.34635e+08	1.41949e+08	1.39562e+08	2.56714e+07	1.25728e+08	1.44758e+08	4.48626e+07	1.18717e+08	1.40394	0.0181741	0.178812	2.2562	(S)-2-Hydroxyglutarate	3.524	129.019	--	--	--	--	--	C03196	ko01100//Metabolic pathways;ko01120//Microbial metabolism in diverse environments;ko00310//Lysine degradation	Amino acid metabolism;Global and overview maps	Metabolism
M316T283_1_NEG	9.48177e+08	9.75106e+08	9.9199e+08	9.53286e+08	9.08903e+08	9.09861e+08	8.63013e+08	8.46855e+08	8.14362e+08	8.43874e+08	9.50206e+08	9.30435e+08	9.47887e+08	8.74791e+08	-0.115777	0.0178018	0.176757	2.2242	Piperlongumine	4.724	316.117	Phenylpropanoids and polyketides	Cinnamic acids and derivatives	HASH(0x27e6f38)	20069-09-4	HMDB0030341	-	-	-	-
M339T38_NEG	7.2402e+07	1.73587e+08	1.85248e+08	8.55471e+07	9.89671e+07	1.0912e+08	2.02893e+08	2.06459e+08	1.83076e+08	2.07296e+08	1.36576e+08	1.83458e+08	1.20812e+08	1.86626e+08	0.62739	0.0140929	0.155851	2.2128	Leukotriene b4	0.626	339.254	Lipids and lipid-like molecules	Fatty Acyls	Eicosanoids	71652-82-9	HMDB0005087	C02165	ko01100//Metabolic pathways;ko04976//Bile secretion;ko04080//Neuroactive ligand-receptor interaction;ko00590//Arachidonic acid metabolism;ko04726//Serotonergic synapse;ko04750//Inflammatory mediator regulation of TRP channels;ko07034//Eicosanoids;ko03320//PPAR signaling pathway	Digestive system;Endocrine system;Global and overview maps;Lipid metabolism;Nervous system;Sensory system;Signaling molecules and interaction;Structure-based classification	Drug Development;Environmental Information Processing;Metabolism;Organismal Systems
M102T288_NEG	4.44632e+08	4.21552e+08	4.2846e+08	4.43922e+08	5.16427e+08	4.77696e+08	5.25029e+08	4.91163e+08	4.98745e+08	4.93294e+08	5.50685e+08	5.22956e+08	4.55448e+08	5.13645e+08	0.173486	0.00740344	0.110364	2.17681	D-2-aminobutyric acid	4.798	102.056	Organic acids and derivatives	Carboxylic acids and derivatives	Amino acids, peptides, and analogues	2623-91-8	HMDB0000650	-	-	-	-
M103T174_NEG	2.00805e+08	2.13081e+08	2.28878e+08	2.28401e+08	1.95067e+08	2.00131e+08	3.01784e+08	2.90192e+08	2.89122e+08	2.78742e+08	2.08459e+08	2.53047e+08	2.11061e+08	2.70224e+08	0.3565	0.00314503	0.0703963	2.15817	3-hydroxybutyric acid	2.907	103.04	Organic acids and derivatives	Hydroxy acids and derivatives	Beta hydroxy acids and derivatives	6168-83-8	HMDB0000442	-	-	-	-
M163T219_NEG	2.4927e+08	2.70468e+08	2.89463e+08	2.60912e+08	2.54185e+08	2.56731e+08	2.18719e+08	2.0996e+08	2.03724e+08	2.0697e+08	2.19326e+08	2.28186e+08	2.63505e+08	2.14481e+08	-0.296981	3.87578e-05	0.00667762	2.15809	Trans-2-hydroxycinnamic acid	3.647	163.039	Phenylpropanoids and polyketides	Cinnamic acids and derivatives	Hydroxycinnamic acids and derivatives	614-60-8	HMDB0002641	C01772	ko01100//Metabolic pathways;ko01110//Biosynthesis of secondary metabolites;ko01120//Microbial metabolism in diverse environments;ko00360//Phenylalanine metabolism	Amino acid metabolism;Global and overview maps	Metabolism
M253T230_NEG	1.68599e+08	1.7137e+08	1.71765e+08	1.76129e+08	1.38739e+08	1.47298e+08	1.20401e+08	1.27304e+08	1.19637e+08	1.14732e+08	9.30183e+07	1.14174e+08	1.62317e+08	1.14878e+08	-0.498712	0.000130292	0.0139985	2.15198	Phomalone	3.836	253.093	--	--	--	--	--	-	-	-	-
M329T57_NEG	9.48354e+06	3.22341e+07	4.41907e+07	9.26861e+06	2.62424e+07	1.49017e+07	1.48861e+08	7.98693e+07	1.03655e+08	9.70447e+07	1.34812e+07	5.52274e+07	2.27202e+07	8.30232e+07	1.86954	0.0117919	0.142077	2.07204	(z)-5,8,11-trihydroxyoctadec-9-enoic acid	0.95	329.234	--	--	--	--	--	-	-	-	-
M251T20_NEG	2.86732e+06	1.17941e+07	1.51043e+07	3.23657e+06	6.84924e+06	6.82081e+06	6.37995e+07	7.12014e+07	6.81074e+07	6.6051e+07	1.37619e+07	4.43103e+07	7.77872e+06	5.45386e+07	2.80967	0.000493274	0.0298395	2.03924	2'-methoxyflavone	0.33	251.06	--	--	--	--	--	-	-	-	-
M183T169_NEG	1.33772e+08	1.60378e+08	1.60289e+08	1.56508e+08	1.34155e+08	1.13271e+08	2.61271e+08	1.89392e+08	2.18488e+08	2.51029e+08	1.01861e+08	2.20251e+08	1.43062e+08	2.07049e+08	0.533329	0.0271984	0.218915	2.03539	Thiouric acid	2.817	183.016	Organoheterocyclic compounds	Imidazopyrimidines	Purines and purine derivatives	-	HMDB0060417	C16613	ko00983//Drug metabolism - other enzymes	Xenobiotics biodegradation and metabolism	Metabolism
M293T21_NEG	1.9082e+08	1.31358e+08	1.35678e+08	1.18958e+08	1.23174e+08	1.45032e+08	1.94644e+08	1.69997e+08	1.66034e+08	2.04166e+08	3.08148e+08	1.68878e+08	1.40837e+08	2.01978e+08	0.520173	0.0322778	0.240421	2.03024	Embelin	0.342	293.179	Organic oxygen compounds	Organooxygen compounds	Carbonyl compounds	-	HMDB0251767	-	-	-	-
M198T302_3_NEG	2.39363e+08	2.57024e+08	2.60123e+08	2.4478e+08	2.92298e+08	2.66789e+08	2.29967e+08	2.29295e+08	2.25752e+08	2.21186e+08	1.33941e+08	1.94464e+08	2.60063e+08	2.05768e+08	-0.337845	0.0100419	0.131253	2.02761	Lumichrome	5.031	198.054	Organoheterocyclic compounds	Pteridines and derivatives	Alloxazines and isoalloxazines	-	HMDB0254199	C01727	ko00740//Riboflavin metabolism	Metabolism of cofactors and vitamins	Metabolism
M185T228_NEG	3.50657e+08	2.97039e+08	2.92104e+08	3.83397e+08	2.21446e+08	2.45457e+08	3.54911e+08	3.73864e+08	4.4359e+08	3.61685e+08	3.19738e+08	3.67465e+08	2.9835e+08	3.70209e+08	0.311333	0.0375636	0.260377	2.01817	Ala-Pro	3.797	185.093	Organic acids and derivatives	Carboxylic acids and derivatives	Amino acids, peptides, and analogues	13485-59-1	HMDB0028695	-	-	-	-
M223T27_NEG	1.05894e+08	9.66719e+07	1.382e+08	1.60595e+08	8.38113e+07	7.73983e+07	2.04806e+08	1.9539e+08	2.23936e+08	1.49299e+08	1.19471e+08	1.35037e+08	1.10428e+08	1.71323e+08	0.633608	0.0190071	0.181039	1.97927	2-hydroxyanthraquinone	0.457	223.028	--	--	--	--	--	-	-	-	-
M118T257_NEG	8.7976e+08	8.63211e+08	9.2773e+08	9.0881e+08	9.07823e+08	9.07592e+08	9.20312e+08	9.78111e+08	9.01664e+08	9.07633e+08	9.72725e+08	1.00359e+09	8.99154e+08	9.47339e+08	0.0753112	0.035931	0.255593	1.87678	DL-threonine	4.284	118.051	--	--	--	--	--	C00188	ko01100//Metabolic pathways;ko01110//Biosynthesis of secondary metabolites;ko01120//Microbial metabolism in diverse environments;ko01060//Biosynthesis of plant secondary metabolites;ko02010//ABC transporters;ko01230//Biosynthesis of amino acids;ko00470//D-Amino acid metabolism;ko00260//Glycine, serine and threonine metabolism;ko04974//Protein digestion and absorption;ko00860//Porphyrin metabolism…	Amino acid metabolism;Biosynthesis of other secondary metabolites;Chemical structure transformation maps;Digestive system;Global and overview maps;Membrane transport;Metabolism of cofactors and vitamins;Metabolism of other amino acids;Translation	Environmental Information Processing;Genetic Information Processing;Metabolism;Organismal Systems
M187T172_NEG	1.59381e+08	1.8108e+08	1.85139e+08	1.74498e+08	1.69133e+08	1.72721e+08	2.11457e+08	2.13611e+08	2.31436e+08	2.17002e+08	1.85428e+08	2.10107e+08	1.73659e+08	2.11507e+08	0.284448	0.000344809	0.0246975	1.8398	1-hydroxy-2-naphthoic acid	2.86	187.042	Benzenoids	Naphthalenes	Naphthalenecarboxylic acids and derivatives	-	HMDB0243892	C03203	ko01100//Metabolic pathways;ko01120//Microbial metabolism in diverse environments	Global and overview maps	Metabolism
M365T30_NEG	8.5655e+07	7.95579e+07	6.05969e+07	7.88966e+07	7.52517e+07	8.81324e+07	3.6343e+07	3.18388e+07	3.8381e+07	3.5924e+07	6.08806e+07	5.20898e+07	7.80151e+07	4.25762e+07	-0.873706	0.000170807	0.0163853	1.82992	Nervonic acid	0.506	365.342	Lipids and lipid-like molecules	Fatty Acyls	Fatty acids and conjugates	-	HMDB0303950	C08323	ko01040//Biosynthesis of unsaturated fatty acids	Lipid metabolism	Metabolism
M135T228_NEG	2.58807e+08	3.00884e+08	3.32696e+08	2.99195e+08	2.92361e+08	2.74107e+08	3.35204e+08	3.38842e+08	3.32019e+08	3.32946e+08	3.1541e+08	3.38826e+08	2.93008e+08	3.32208e+08	0.181145	0.00495215	0.0907951	1.79782	L-threonate	3.8	135.03	Organic oxygen compounds	Organooxygen compounds	Carbohydrates and carbohydrate conjugates	-	HMDB0245425	C01620	ko01100//Metabolic pathways;ko00053//Ascorbate and aldarate metabolism	Carbohydrate metabolism;Global and overview maps	Metabolism
M147T282_NEG	9.75081e+07	9.76105e+07	1.13113e+08	9.36696e+07	8.1594e+07	8.20622e+07	1.5885e+08	1.57107e+08	1.4957e+08	1.47505e+08	7.92823e+07	1.27559e+08	9.42596e+07	1.36646e+08	0.535729	0.00945826	0.125925	1.76547	L-2-hydroxyglutaric acid	4.704	147.03	Organic acids and derivatives	Hydroxy acids and derivatives	Short-chain hydroxy acids and derivatives	13095-48-2	HMDB0000694	C03196	ko01100//Metabolic pathways;ko01120//Microbial metabolism in diverse environments;ko00310//Lysine degradation	Amino acid metabolism;Global and overview maps	Metabolism
M185T96_NEG	2.63368e+07	4.73875e+07	3.56369e+07	3.65471e+07	4.32957e+07	2.61716e+07	8.25738e+07	8.20432e+07	8.21911e+07	5.71597e+07	4.48582e+07	8.07175e+07	3.58959e+07	7.15906e+07	0.995951	0.000826611	0.0366431	1.76256	10-hydroxy-2-decenoic acid	1.599	185.118	Organic acids and derivatives	Hydroxy acids and derivatives	Medium-chain hydroxy acids and derivatives	-	HMDB0244269	-	-	-	-
M379T39_NEG	1.80989e+07	3.11405e+07	8.07459e+07	2.62039e+07	3.43873e+07	3.74231e+07	7.01037e+07	1.32488e+08	8.30059e+07	1.10563e+08	2.50261e+07	7.19079e+07	3.79999e+07	8.21825e+07	1.11283	0.0307869	0.234107	1.75635	20a,20b-dihomo-9-oxo-11r,15s-dihydroxy-5z,13e-prostadienoic acid	0.65	379.249	Lipids and lipid-like molecules	Fatty Acyls	Eicosanoids	-	HMDB0245563	-	-	-	-
M166T137_NEG	4.06992e+07	3.75663e+07	4.02659e+07	4.4926e+07	5.15584e+07	367312	7.72824e+07	7.56724e+07	8.83583e+07	8.00075e+07	4.30199e+07	7.35062e+07	3.58972e+07	7.29745e+07	1.02352	0.00343871	0.0744869	1.73774	Quinolinate	2.282	166.018	Organoheterocyclic compounds	Pyridines and derivatives	Pyridinecarboxylic acids and derivatives	89-00-9	HMDB0000232	C03722	ko01100//Metabolic pathways;ko01060//Biosynthesis of plant secondary metabolites;ko01064//Biosynthesis of alkaloids derived from ornithine, lysine and nicotinic acid;ko00380//Tryptophan metabolism;ko00760//Nicotinate and nicotinamide metabolism;ko00410//beta-Alanine metabolism	Amino acid metabolism;Chemical structure transformation maps;Global and overview maps;Metabolism of cofactors and vitamins;Metabolism of other amino acids	Metabolism
M324T287_NEG	6.05435e+07	5.89242e+07	6.25296e+07	5.48628e+07	6.28823e+07	6.07583e+07	8.62662e+07	8.7306e+07	8.33249e+07	8.15565e+07	9.83046e+07	9.492e+07	6.00835e+07	8.8613e+07	0.560551	2.18397e-06	0.00146653	1.72565	N-glycolylneuraminic acid	4.78	324.094	Organic oxygen compounds	Organooxygen compounds	Carbohydrates and carbohydrate conjugates	-	HMDB0242723	C03410	ko00520//Amino sugar and nucleotide sugar metabolism	Carbohydrate metabolism	Metabolism
M261T218_NEG	1.33056e+08	1.41742e+08	1.47614e+08	1.3943e+08	1.13847e+08	1.12187e+08	1.70058e+08	1.79049e+08	1.76415e+08	1.62524e+08	1.36794e+08	1.72849e+08	1.31313e+08	1.66281e+08	0.340621	0.00261941	0.0639423	1.68452	D-mannitol 1-phosphate	3.627	261.029	Organic oxygen compounds	Organooxygen compounds	Carbohydrates and carbohydrate conjugates	15806-48-1	HMDB0001530	C00644	ko01100//Metabolic pathways;ko00051//Fructose and mannose metabolism	Carbohydrate metabolism;Global and overview maps	Metabolism
M187T46_NEG	7.70524e+06	1.22607e+07	1.12298e+07	4.86984e+06	2.65466e+07	7.89033e+06	5.30059e+07	5.56125e+07	9.19044e+07	2.76267e+07	8.79915e+06	5.68057e+07	1.17504e+07	4.8959e+07	2.05886	0.0113227	0.140151	1.63639	10-hydroxydecanoate	0.761	187.134	Organic acids and derivatives	Hydroxy acids and derivatives	Medium-chain hydroxy acids and derivatives	-	HMDB0244272	-	-	-	-
M181T130_NEG	2.05358e+08	2.30825e+08	2.36855e+08	2.09934e+08	1.84454e+08	1.8054e+08	2.43457e+08	2.537e+08	2.56641e+08	2.57524e+08	2.39514e+08	2.14369e+08	2.07995e+08	2.44201e+08	0.231522	0.0106446	0.134548	1.61859	S-methyl-3-thioacetaminophen	2.175	181	--	--	--	--	--	-	-	-	-
M130T181_NEG	1.69129e+07	1.58752e+07	1.9056e+07	1.5318e+07	1.60082e+07	1.54171e+07	5.01013e+07	2.47863e+07	4.67082e+07	4.85814e+07	4.3582e+07	4.80811e+07	1.64312e+07	4.36401e+07	1.40921	3.97774e-05	0.00667762	1.6185	Guanidinopropionic acid	3.013	130.051	Organic nitrogen compounds	Organonitrogen compounds	Guanidines	-	HMDB0013222	-	-	-	-
M413T267_NEG	6.8442e+07	1.25224e+08	1.29918e+08	1.26893e+08	1.01787e+08	9.42912e+07	8.27538e+07	7.04068e+07	7.94135e+07	9.09138e+07	6.00083e+07	6.35088e+07	1.07759e+08	7.45008e+07	-0.532483	0.0128581	0.15111	1.58979	Asperuloside	4.457	413.091	Organic oxygen compounds	Organooxygen compounds	Carbohydrates and carbohydrate conjugates	-	HMDB0248667	C09769	ko01110//Biosynthesis of secondary metabolites	Global and overview maps	Metabolism
M353T293_2_NEG	6.53394e+07	9.14138e+07	1.04677e+08	8.71933e+07	6.33817e+07	7.05503e+07	4.90365e+07	5.25914e+07	4.89067e+07	5.13387e+07	5.41784e+07	5.65866e+07	8.04259e+07	5.21064e+07	-0.6262	0.00206607	0.0572516	1.54491	Neochlorogenic acid	4.878	353.018	Organic oxygen compounds	Organooxygen compounds	Alcohols and polyols	-	HMDB0240477	-	-	-	-
M203T19_NEG	1.76043e+07	5.26488e+07	4.73995e+07	2.80676e+07	3.23906e+07	3.25748e+07	7.35681e+06	6.79623e+06	8.91044e+06	7.70533e+06	1.4956e+07	1.06085e+07	3.51143e+07	9.38888e+06	-1.90303	0.000764293	0.0353947	1.50233	4-hydroxy-4'-chlorobiphenyl	0.318	203.002	--	--	--	--	--	-	-	-	-
M172T146_NEG	7.17535e+07	5.87023e+07	6.91809e+07	7.21789e+07	6.57888e+07	7.11923e+07	3.53703e+07	3.84247e+07	3.53308e+07	3.54123e+07	6.33531e+07	4.77875e+07	6.81328e+07	4.26131e+07	-0.677052	0.000499419	0.0298395	1.49973	L-leucine, n-acetyl	2.435	172.098	--	--	--	--	--	-	-	-	-
M145T263_NEG	8.75849e+07	7.00153e+07	6.86733e+07	5.82353e+07	1.03173e+08	8.98179e+07	1.09317e+08	1.08229e+08	8.28298e+07	1.05606e+08	1.13714e+08	1.18211e+08	7.95832e+07	1.06318e+08	0.417846	0.0102255	0.133006	1.48951	Alpha-ketoglutarate	4.382	145.014	Organic acids and derivatives	Keto acids and derivatives	Gamma-keto acids and derivatives	328-50-7	HMDB0000208	C00026	ko01100//Metabolic pathways;ko01110//Biosynthesis of secondary metabolites;ko01120//Microbial metabolism in diverse environments;ko01060//Biosynthesis of plant secondary metabolites;ko04976//Bile secretion;ko01063//Biosynthesis of alkaloids derived from shikimate pathway;ko01230//Biosynthesis of amino acids;ko01061//Biosynthesis of phenylpropanoids;ko01070//Biosynthesis of plant hormones;ko01200/…	Amino acid metabolism;Cancer: overview;Carbohydrate metabolism;Chemical structure transformation maps;Digestive system;Endocrine system;Excretory system;Global and overview maps;Metabolism of other amino acids;Nervous system;Signal transduction	Environmental Information Processing;Human Diseases;Metabolism;Organismal Systems
M311T30_NEG	6.51244e+07	8.43855e+07	7.24268e+07	7.51767e+07	7.62612e+07	7.65509e+07	4.28023e+07	5.07534e+07	7.82533e+07	3.9448e+07	5.88991e+07	3.52461e+07	7.49876e+07	5.09004e+07	-0.558976	0.00607779	0.100153	1.42238	Arachidic acid	0.501	311.296	Lipids and lipid-like molecules	Fatty Acyls	Fatty acids and conjugates	506-30-9	HMDB0002212	C06425	ko01040//Biosynthesis of unsaturated fatty acids	Lipid metabolism	Metabolism
M237T141_NEG	1.722e+07	1.6335e+07	1.6093e+07	1.47614e+07	1.29325e+07	1.48806e+07	4.66058e+07	4.99791e+07	4.55482e+07	4.17233e+07	1.41695e+07	3.50898e+07	1.53704e+07	3.88526e+07	1.33786	0.00143013	0.0502136	1.40285	4-(2-hydroxyethyl)piperazine-1-ethanesulfonic acid	2.346	237.092	--	--	--	--	--	-	-	-	-
M251T173_NEG	7.43455e+07	5.92549e+07	6.65271e+07	5.73338e+07	5.03468e+07	4.7405e+07	7.95989e+07	1.0981e+08	7.61019e+07	7.35181e+07	7.70846e+07	8.38892e+07	5.92022e+07	8.33338e+07	0.493252	0.00550448	0.0960068	1.40081	Phe-ser	2.882	251.104	Organic acids and derivatives	Carboxylic acids and derivatives	Amino acids, peptides, and analogues	16053-39-7	HMDB0029004	-	-	-	-
M127T272_NEG	1.56849e+08	1.45276e+08	1.58442e+08	1.51238e+08	1.60427e+08	1.51699e+08	1.68653e+08	1.80176e+08	1.66315e+08	1.6602e+08	1.7636e+08	1.81567e+08	1.53989e+08	1.73182e+08	0.169464	0.000393102	0.0267309	1.36906	Dihydrothymine	4.541	127.051	Organoheterocyclic compounds	Diazines	Pyrimidines and pyrimidine derivatives	19140-80-8	HMDB0000079	-	-	-	-
M222T223_NEG	2.87717e+07	2.68186e+07	5.57136e+07	3.02749e+07	2.91737e+07	3.09084e+07	6.64654e+07	7.24536e+07	6.67061e+07	6.62654e+07	2.01219e+07	6.30783e+07	3.36102e+07	5.91818e+07	0.816256	0.0182715	0.178875	1.35547	N-Acetyl-L-tyrosine	3.714	222.062	Organic acids and derivatives	Carboxylic acids and derivatives	Amino acids, peptides, and analogues	537-55-3	HMDB0000866	-	-	-	-
M187T243_NEG	1.48969e+07	3.7251e+07	4.13393e+07	1.59937e+07	2.3319e+07	2.04473e+07	6.03424e+07	6.42921e+07	6.07125e+07	6.19014e+07	1.38639e+07	4.61789e+07	2.55412e+07	5.12152e+07	1.00375	0.0184194	0.179115	1.34257	Azelaic acid	4.058	187.098	Lipids and lipid-like molecules	Fatty Acyls	Fatty acids and conjugates	123-99-9	HMDB0000784	-	-	-	-
M425T55_NEG	8.48376e+06	5.35619e+06	1.01088e+07	2.06396e+07	2.61867e+07	7.38648e+06	2.66309e+07	3.735e+07	5.84521e+07	3.00496e+07	2.78404e+07	3.16127e+07	1.30269e+07	3.53226e+07	1.43909	0.00381302	0.0800137	1.33184	3-(n-maleimidopropionyl)biocytin	0.917	425.2	Organic acids and derivatives	Peptidomimetics	Hybrid peptides	-	HMDB0245790	-	-	-	-
M127T212_2_NEG	4.14538e+07	6.40849e+07	6.47578e+07	7.22343e+07	6.65663e+07	6.1853e+07	3.73153e+07	4.10768e+07	4.84674e+07	4.54606e+07	3.97581e+07	3.93249e+07	6.1825e+07	4.19005e+07	-0.561223	0.00159565	0.0519503	1.31679	Adipic acid	3.531	127.051	Lipids and lipid-like molecules	Fatty Acyls	Fatty acids and conjugates	124-04-9	HMDB0000448	C06104	ko01100//Metabolic pathways;ko01120//Microbial metabolism in diverse environments	Global and overview maps	Metabolism
M157T35_NEG	1.01791e+07	2.11681e+07	2.71181e+07	1.99485e+07	3.81515e+07	1.64161e+07	4.55788e+07	5.06005e+07	6.14236e+07	4.99155e+07	2.34385e+07	3.5204e+07	2.21636e+07	4.43602e+07	1.00108	0.00784082	0.113533	1.30663	Nonanoic acid	0.577	157.123	Lipids and lipid-like molecules	Fatty Acyls	Fatty acids and conjugates	112-05-0	HMDB0000847	-	-	-	-
M196T219_NEG	7.03209e+07	8.01384e+07	8.50816e+07	8.05645e+07	7.11777e+07	7.96055e+07	5.35111e+07	5.15927e+07	5.59052e+07	5.2265e+07	7.29263e+07	6.53465e+07	7.78148e+07	5.85911e+07	-0.409362	0.00110615	0.0436364	1.2881	3,4-dihydroxy-l-phenylalanine	3.654	196.062	Organic acids and derivatives	Carboxylic acids and derivatives	Amino acids, peptides, and analogues	59-92-7	HMDB0000181	C00355	ko01100//Metabolic pathways;ko01110//Biosynthesis of secondary metabolites;ko01060//Biosynthesis of plant secondary metabolites;ko01063//Biosynthesis of alkaloids derived from shikimate pathway;ko00350//Tyrosine metabolism;ko05012//Parkinson disease;ko04917//Prolactin signaling pathway;ko04728//Dopaminergic synapse;ko05034//Alcoholism;ko05030//Cocaine addiction;ko05031//Amphetamine addiction	Amino acid metabolism;Chemical structure transformation maps;Endocrine system;Global and overview maps;Nervous system;Neurodegenerative disease;Substance dependence	Human Diseases;Metabolism;Organismal Systems
M343T318_NEG	3.32627e+07	1.72813e+07	2.24511e+07	3.05292e+07	1.69832e+07	2.54611e+07	3.59919e+06	3.83125e+06	2.30245e+06	2.18561e+06	1.67934e+07	9.43472e+06	2.43281e+07	6.35777e+06	-1.93603	0.000565315	0.0316341	1.27541	.beta.-glycerophosphate	5.302	343.02	Lipids and lipid-like molecules	Glycerophospholipids	Glycerophosphates	17181-54-3	HMDB0002520	-	-	-	-
M189T322_NEG	1.0311e+08	8.88193e+07	9.43688e+07	9.89054e+07	9.64401e+07	1.03745e+08	6.91283e+07	6.88997e+07	6.11291e+07	6.16255e+07	1.08901e+08	7.90446e+07	9.75646e+07	7.47881e+07	-0.383549	0.0141009	0.155851	1.26539	Gly-Asp	5.363	189.052	Organic acids and derivatives	Carboxylic acids and derivatives	Amino acids, peptides, and analogues	-	HMDB0028837	-	-	-	-
M144T31_NEG	8.18083e+07	7.2969e+07	7.51311e+07	1.11911e+08	6.64446e+07	7.20174e+07	5.50698e+07	6.17998e+07	6.17823e+07	4.94632e+07	5.58547e+07	7.07504e+07	8.00469e+07	5.912e+07	-0.437199	0.0171088	0.172436	1.263	4-hydroxyquinoline	0.51	144.046	Organoheterocyclic compounds	Quinolines and derivatives	Quinolones and derivatives	-	HMDB0246466	-	-	-	-
M193T146_NEG	1.1614e+07	1.76781e+07	2.23522e+07	1.59457e+07	3.25303e+07	2.30437e+07	3.02382e+07	3.21581e+07	3.2398e+07	2.96256e+07	8.08508e+07	4.46372e+07	2.05273e+07	4.16513e+07	1.02082	0.0351702	0.252647	1.21786	Methyldopa	2.439	193.062	Phenylpropanoids and polyketides	Phenylpropanoic acids	HASH(0x18c0878)	-	HMDB0251525	-	-	-	-
M171T284_NEG	3.68057e+08	3.69571e+08	3.83336e+08	3.72733e+08	3.51484e+08	3.55781e+08	3.25868e+08	3.43108e+08	3.26728e+08	3.28605e+08	3.75821e+08	3.58556e+08	3.66827e+08	3.43115e+08	-0.0964093	0.0329442	0.243407	1.21097	Rac-glycerol 3-phosphoate	4.727	171.006	--	--	--	--	--	C00623	ko01110//Biosynthesis of secondary metabolites;ko00564//Glycerophospholipid metabolism	Global and overview maps;Lipid metabolism	Metabolism
M146T93_NEG	8.7386e+07	5.95765e+07	5.7114e+07	9.2111e+07	4.59634e+07	5.07524e+07	4.29019e+07	4.86379e+07	4.93163e+07	4.07024e+07	4.47029e+07	4.77042e+07	6.54839e+07	4.56609e+07	-0.52018	0.0337944	0.246998	1.19151	O-acetylserine	1.553	146.025	Organic acids and derivatives	Carboxylic acids and derivatives	Amino acids, peptides, and analogues	5147-00-2	HMDB0003011	C00979	ko01100//Metabolic pathways;ko01110//Biosynthesis of secondary metabolites;ko01120//Microbial metabolism in diverse environments;ko01230//Biosynthesis of amino acids;ko01200//Carbon metabolism;ko00270//Cysteine and methionine metabolism;ko00920//Sulfur metabolism;ko04122//Sulfur relay system	Amino acid metabolism;Energy metabolism;Folding, sorting and degradation;Global and overview maps	Genetic Information Processing;Metabolism
M171T34_NEG	3.84288e+07	4.42831e+07	3.65468e+07	3.63074e+07	2.92057e+07	3.39051e+07	5.87588e+07	5.14439e+07	5.93594e+07	5.31566e+07	4.7588e+07	4.32256e+07	3.64462e+07	5.22554e+07	0.519813	0.000694989	0.0330397	1.14495	Capric acid	0.57	171.139	Lipids and lipid-like molecules	Fatty Acyls	Fatty acids and conjugates	334-48-5	HMDB0000511	C01571	ko01100//Metabolic pathways;ko00061//Fatty acid biosynthesis	Global and overview maps;Lipid metabolism	Metabolism
M389T166_NEG	2.99401e+06	2.00014e+07	1.01994e+07	4.03193e+06	1.08757e+07	9.31312e+06	1.98075e+07	3.76504e+07	4.2705e+07	3.5231e+07	3.84016e+06	2.78793e+07	9.56926e+06	2.78522e+07	1.54131	0.015994	0.166835	1.13624	Periplogenin	2.767	389.255	Lipids and lipid-like molecules	Steroids and steroid derivatives	Steroid lactones	-	HMDB0256345	-	-	-	-
M315T96_NEG	9.88781e+06	2.03243e+07	3.26883e+07	8.88646e+06	2.10604e+07	2.1005e+07	5.55151e+07	4.40702e+07	6.82048e+07	3.56416e+07	1.04547e+07	2.83713e+07	1.89754e+07	4.03763e+07	1.08938	0.039785	0.268836	1.13503	Pregnenolone	1.605	315.218	Lipids and lipid-like molecules	Steroids and steroid derivatives	Pregnane steroids	145-13-1	HMDB0000253	C01953	ko01100//Metabolic pathways;ko00140//Steroid hormone biosynthesis;ko04925//Aldosterone synthesis and secretion;ko04913//Ovarian steroidogenesis;ko04927//Cortisol synthesis and secretion;ko04934//Cushing syndrome	Endocrine and metabolic disease;Endocrine system;Global and overview maps;Lipid metabolism	Human Diseases;Metabolism;Organismal Systems
M192T140_NEG	8.44502e+07	9.16488e+07	1.02172e+08	9.74408e+07	1.37322e+08	1.10398e+08	8.12864e+07	8.38595e+07	8.21504e+07	7.55616e+07	9.45907e+07	8.19656e+07	1.03905e+08	8.32357e+07	-0.319993	0.0274676	0.219904	1.12922	Phenaceturic acid	2.336	192.067	Organic acids and derivatives	Carboxylic acids and derivatives	Amino acids, peptides, and analogues	500-98-1	HMDB0000821	C05598	ko00360//Phenylalanine metabolism	Amino acid metabolism	Metabolism
M163T89_NEG	5.75287e+06	1.71377e+07	1.31661e+07	7.32152e+06	4.22363e+06	5.97249e+06	3.01282e+07	2.57102e+07	3.67793e+07	3.38617e+07	4.44114e+06	2.57606e+07	8.92905e+06	2.61135e+07	1.54822	0.0073487	0.110364	1.12784	Brazilin	1.486	163.026	--	--	--	--	--	-	-	-	-
M265T256_NEG	1.82048e+07	1.6228e+07	1.6681e+07	1.08986e+07	1.93975e+07	1.70133e+07	4.43431e+07	4.00202e+07	3.29043e+07	3.93682e+07	1.08952e+07	2.9737e+07	1.64039e+07	3.2878e+07	1.00309	0.00840753	0.117618	1.12001	N-(4-aminobenzoyl)-l-glutamic acid	4.265	265.083	Organic acids and derivatives	Carboxylic acids and derivatives	Amino acids, peptides, and analogues	-	HMDB0255007	-	-	-	-
M300T124_NEG	3.00805e+07	3.03401e+07	3.34266e+07	3.05395e+07	2.40106e+07	2.79255e+07	1.82982e+07	1.8927e+07	1.77479e+07	1.72752e+07	1.4025e+07	1.75069e+07	2.93871e+07	1.72967e+07	-0.764687	9.14446e-06	0.00350886	1.10549	N-Acetyl-D-Glucosamine 6-Phosphate	2.067	300.04	Organic oxygen compounds	Organooxygen compounds	Carbohydrates and carbohydrate conjugates	73495-11-1	HMDB0002817	C00357	ko01100//Metabolic pathways;ko00520//Amino sugar and nucleotide sugar metabolism	Carbohydrate metabolism;Global and overview maps	Metabolism
M201T262_NEG	682829	5.57413e+07	4.60127e+07	3.72257e+07	2.54908e+07	3.82289e+07	4.86587e+07	5.82049e+07	5.03169e+07	6.54957e+07	4.28077e+07	5.42698e+07	3.3897e+07	5.32923e+07	0.652768	0.0446034	0.28605	1.10116	Dinotefuran	4.372	201.088	Organic nitrogen compounds	Organonitrogen compounds	Guanidines	-	HMDB0244741	-	-	-	-
M115T268_NEG	1.26756e+08	9.36393e+07	9.94481e+07	8.62031e+07	1.03564e+08	1.07719e+08	9.34046e+07	8.66491e+07	8.18502e+07	9.08596e+07	8.19435e+07	8.67658e+07	1.02888e+08	8.69121e+07	-0.243449	0.0236569	0.201402	1.02951	Maleic acid	4.466	115.004	Organic acids and derivatives	Carboxylic acids and derivatives	Dicarboxylic acids and derivatives	-	HMDB0303644	C01384	ko01100//Metabolic pathways;ko01120//Microbial metabolism in diverse environments;ko00350//Tyrosine metabolism;ko00760//Nicotinate and nicotinamide metabolism;ko00650//Butanoate metabolism	Amino acid metabolism;Carbohydrate metabolism;Global and overview maps;Metabolism of cofactors and vitamins	Metabolism

## Sheet: NEG H-VS-H-HMB
index	H-1	H-2	H-3	H-4	H-5	H-6	H-HMB-1	H-HMB-2	H-HMB-3	H-HMB-4	H-HMB-5	H-HMB-6	control_mean	case_mean	log2_FC(case_mean/control_mean)	Pvalue	fdr	vip	MS2_name	RT	m/z	SuperClass	Class	SubClass	CAS	HMDB	C_ID	Pathway	KEGG_B_class	KEGG_A_class
M89T172_3_NEG	1.01253e+10	1.09554e+10	1.16161e+10	1.12515e+10	1.02273e+10	1.03466e+10	1.40917e+10	1.47468e+10	1.22908e+10	1.35422e+10	1.33118e+10	1.5805e+10	1.07537e+10	1.39647e+10	0.376954	0.000180191	0.00977763	16.1645	Dl-lactate	2.86	89.0244	--	--	--	--	--	-	-	-	-
M303T33_NEG	1.83615e+10	1.69489e+10	1.51626e+10	1.85276e+10	1.70246e+10	1.64006e+10	9.36992e+09	1.72558e+10	1.33577e+10	1.52848e+10	1.2926e+10	1.57712e+10	1.70709e+10	1.39942e+10	-0.286709	0.0327141	0.209104	13.5349	Arachidonic acid (peroxide free)	0.542	303.233	--	--	--	--	--	C00219	ko01100//Metabolic pathways;ko00590//Arachidonic acid metabolism;ko01040//Biosynthesis of unsaturated fatty acids;ko04726//Serotonergic synapse;ko04925//Aldosterone synthesis and secretion;ko04216//Ferroptosis;ko04723//Retrograde endocannabinoid signaling;ko04750//Inflammatory mediator regulation of TRP channels;ko04913//Ovarian steroidogenesis;ko04611//Platelet activation;ko04270//Vascular smoot…	Cell growth and death;Circulatory system;Endocrine system;Global and overview maps;Immune system;Infectious disease: parasitic;Lipid metabolism;Nervous system;Sensory system;Structure-based classification	Cellular Processes;Drug Development;Human Diseases;Metabolism;Organismal Systems
M124T217_2_NEG	2.00943e+09	1.98849e+09	2.15142e+09	1.90625e+09	1.93976e+09	1.96578e+09	4.46413e+09	2.42957e+09	4.33082e+09	4.48488e+09	4.4019e+09	4.26151e+09	1.99352e+09	4.06214e+09	1.02692	9.3075e-05	0.00621637	12.7042	Guanidinoethyl sulfonate	3.615	124.007	Organic acids and derivatives	Organic sulfonic acids and derivatives	Organosulfonic acids and derivatives	543-18-0	HMDB0003584	C01959	ko00430//Taurine and hypotaurine metabolism	Metabolism of other amino acids	Metabolism
M180T219_1_NEG	6.47141e+09	7.01213e+09	7.30243e+09	6.61868e+09	6.46383e+09	6.56332e+09	4.58053e+09	5.40014e+09	4.29355e+09	4.83639e+09	4.66562e+09	5.0883e+09	6.73863e+09	4.81076e+09	-0.486192	3.80784e-06	0.00130354	12.6878	DL-tyrosine	3.647	180.067	--	--	--	--	--	C00082	ko01100//Metabolic pathways;ko01110//Biosynthesis of secondary metabolites;ko01060//Biosynthesis of plant secondary metabolites;ko01063//Biosynthesis of alkaloids derived from shikimate pathway;ko01230//Biosynthesis of amino acids;ko01210//2-Oxocarboxylic acid metabolism;ko05230//Central carbon metabolism in cancer;ko00350//Tyrosine metabolism;ko04974//Protein digestion and absorption;ko00360//Ph…	Amino acid metabolism;Biosynthesis of other secondary metabolites;Cancer: overview;Chemical structure transformation maps;Digestive system;Endocrine system;Global and overview maps;Metabolism of cofactors and vitamins;Nervous system;Neurodegenerative disease;Substance dependence;Translation	Genetic Information Processing;Human Diseases;Metabolism;Organismal Systems
M283T33_3_NEG	6.62866e+09	6.11446e+09	6.53293e+09	4.07931e+09	5.71247e+09	6.89321e+09	1.87756e+09	3.85207e+09	5.50561e+09	2.08613e+09	4.22931e+09	3.66705e+09	5.99351e+09	3.53629e+09	-0.761164	0.00550741	0.0727192	12.6872	Octadecanoic acid	0.543	283.264	Lipids and lipid-like molecules	Fatty Acyls	Fatty acids and conjugates	-	HMDB0303352	C01530	ko01100//Metabolic pathways;ko01060//Biosynthesis of plant secondary metabolites;ko01040//Biosynthesis of unsaturated fatty acids;ko00061//Fatty acid biosynthesis;ko04745//Phototransduction - fly	Chemical structure transformation maps;Global and overview maps;Lipid metabolism;Sensory system	Metabolism;Organismal Systems
M283T222_2_NEG	2.16144e+09	2.21351e+09	2.37575e+09	2.76985e+09	1.80837e+09	1.86109e+09	8.25941e+08	1.19035e+09	6.42438e+08	6.65629e+08	8.48743e+08	1.04351e+09	2.19834e+09	8.69434e+08	-1.33826	1.35052e-05	0.00207286	10.6038	Xanthosine	3.7	283.068	Nucleosides, nucleotides, and analogues	Purine nucleosides	HASH(0x51d4cb8)	146-80-5	HMDB0000299	C01762	ko01100//Metabolic pathways;ko01110//Biosynthesis of secondary metabolites;ko02010//ABC transporters;ko00230//Purine metabolism;ko01065//Biosynthesis of alkaloids derived from histidine and purine;ko00232//Caffeine metabolism	Biosynthesis of other secondary metabolites;Chemical structure transformation maps;Global and overview maps;Membrane transport;Nucleotide metabolism	Environmental Information Processing;Metabolism
M271T34_NEG	3.15443e+09	4.02669e+09	3.2145e+09	3.05754e+09	1.67746e+09	2.40207e+09	1.42894e+09	8.43781e+08	1.27224e+09	2.7871e+09	1.33474e+09	1.27592e+09	2.92211e+09	1.49045e+09	-0.971261	0.00713778	0.0869482	10.2602	16-hydroxyhexadecanoic acid	0.575	271.228	Lipids and lipid-like molecules	Fatty Acyls	Fatty acids and conjugates	506-13-8	HMDB0006294	C18218	ko01100//Metabolic pathways	Global and overview maps	Metabolism
M267T167_5_NEG	8.61346e+09	8.27004e+09	8.44719e+09	8.27842e+09	6.39308e+09	7.18886e+09	7.30137e+09	5.23357e+09	6.24645e+09	6.08442e+09	6.69619e+09	7.1067e+09	7.86518e+09	6.44478e+09	-0.287348	0.0133643	0.122723	9.67637	Inosine	2.785	267.073	Nucleosides, nucleotides, and analogues	Purine nucleosides	HASH(0x93a41a0)	58-63-9	HMDB0000195	C00294	ko01100//Metabolic pathways;ko02010//ABC transporters;ko00230//Purine metabolism	Global and overview maps;Membrane transport;Nucleotide metabolism	Environmental Information Processing;Metabolism
M329T96_NEG	1.91657e+08	6.63789e+08	7.64598e+08	3.65344e+08	5.81952e+08	5.61606e+08	1.38367e+09	8.55189e+08	1.05911e+09	1.29385e+09	1.14867e+09	1.26297e+09	5.21491e+08	1.16724e+09	1.16239	0.000228412	0.0114675	7.21251	11beta-hydroxyprogesterone	1.594	329.234	Lipids and lipid-like molecules	Steroids and steroid derivatives	Androstane steroids	-	HMDB0304821	C05498	ko00140//Steroid hormone biosynthesis	Lipid metabolism	Metabolism
M236T130_2_NEG	5.94641e+08	1.09333e+09	9.62016e+08	1.17705e+09	1.06761e+09	9.76585e+08	1.60427e+09	1.37177e+09	1.36315e+09	1.81044e+09	1.71732e+09	1.5146e+09	9.78538e+08	1.56359e+09	0.676163	0.000377984	0.0153857	6.613	Sepiapterin	2.175	236.093	Organoheterocyclic compounds	Pteridines and derivatives	Pterins and derivatives	17094-01-8	HMDB0000238	C00835	ko01100//Metabolic pathways;ko00790//Folate biosynthesis	Global and overview maps;Metabolism of cofactors and vitamins	Metabolism
M133T292_NEG	5.47456e+09	5.14365e+09	5.50297e+09	5.0278e+09	5.9227e+09	5.09084e+09	4.7279e+09	4.69416e+09	4.42106e+09	4.64858e+09	4.52243e+09	5.07606e+09	5.36042e+09	4.6817e+09	-0.195315	0.00223012	0.0410281	6.59911	Dl-malic acid	4.874	133.014	--	--	--	--	--	C00497	ko01100//Metabolic pathways;ko00650//Butanoate metabolism	Carbohydrate metabolism;Global and overview maps	Metabolism
M243T134_2_NEG	3.91025e+09	3.76827e+09	3.89941e+09	3.68351e+09	4.7147e+09	4.1328e+09	3.50283e+09	3.50765e+09	3.33313e+09	3.24126e+09	3.27462e+09	3.61552e+09	4.01816e+09	3.4125e+09	-0.235704	0.00422993	0.0612518	6.02443	Uridine	2.235	243.062	Nucleosides, nucleotides, and analogues	Pyrimidine nucleosides	HASH(0x230e078)	58-96-8	HMDB0000296	C00299	ko01100//Metabolic pathways;ko02010//ABC transporters;ko00240//Pyrimidine metabolism	Global and overview maps;Membrane transport;Nucleotide metabolism	Environmental Information Processing;Metabolism
M116T220_NEG	1.37078e+09	1.24691e+09	1.31419e+09	1.41102e+09	1.16761e+09	1.2274e+09	9.78255e+08	9.60337e+08	9.147e+08	9.33066e+08	9.84888e+08	1.10005e+09	1.28965e+09	9.7855e+08	-0.398263	5.06402e-05	0.00438773	5.10377	Valine	3.659	116.072	Organic acids and derivatives	Carboxylic acids and derivatives	Amino acids, peptides, and analogues	72-18-4	HMDB0000883	-	-	-	-
M140T111_NEG	1.35946e+09	1.55717e+09	1.64064e+09	1.59082e+09	1.17845e+09	1.1039e+09	1.02299e+09	7.46889e+08	1.07614e+09	1.24915e+09	1.22463e+09	1.0332e+09	1.40507e+09	1.05883e+09	-0.408171	0.015185	0.129895	4.86217	O-phosphoethanolamine	1.847	140.01	Organic acids and derivatives	Organic phosphoric acids and derivatives	Phosphate esters	1071-23-4	HMDB0000224	C00346	ko01100//Metabolic pathways;ko00564//Glycerophospholipid metabolism;ko04071//Sphingolipid signaling pathway;ko00600//Sphingolipid metabolism;ko00563//Glycosylphosphatidylinositol (GPI)-anchor biosynthesis	Global and overview maps;Glycan biosynthesis and metabolism;Lipid metabolism;Signal transduction	Environmental Information Processing;Metabolism
M130T201_2_NEG	3.50274e+09	3.1867e+09	3.42629e+09	3.59035e+09	3.07914e+09	3.16057e+09	3.0773e+09	2.90813e+09	2.57365e+09	2.83974e+09	2.87437e+09	3.41457e+09	3.3243e+09	2.94796e+09	-0.173332	0.024965	0.177868	4.669	Norleucine	3.353	130.087	Organic acids and derivatives	Carboxylic acids and derivatives	Amino acids, peptides, and analogues	-	HMDB0251526	-	-	-	-
M178T137_NEG	1.62457e+06	2.3403e+07	1.82315e+07	2.17721e+06	1.24954e+07	8.58066e+06	3.62596e+08	5.93241e+07	2.72241e+08	3.59955e+08	2.92473e+08	3.1698e+08	1.10854e+07	2.77262e+08	4.64452	0.000180051	0.00977763	4.52417	Norvaline, 5-phosphono-	2.286	178.018	--	--	--	--	--	-	-	-	-
M299T55_NEG	1.08356e+09	1.36867e+09	1.51425e+09	1.1518e+09	7.96028e+08	8.63519e+08	8.55701e+08	7.4427e+08	7.88702e+08	7.80313e+08	8.10714e+08	8.43134e+08	1.12964e+09	8.03806e+08	-0.490944	0.0179303	0.145281	4.47353	3-hydroxyoctadecanoic acid	0.912	299.259	--	--	--	--	--	-	-	-	-
M353T96_NEG	1.34219e+08	3.1341e+08	3.35356e+08	1.16715e+08	3.14641e+08	1.42478e+08	5.89551e+08	4.78931e+08	3.98915e+08	5.47091e+08	3.84958e+08	4.30341e+08	2.26137e+08	4.71631e+08	1.06046	0.00112854	0.0274322	4.40351	Prostaglandin e1	1.594	353.233	Lipids and lipid-like molecules	Fatty Acyls	Eicosanoids	745-65-3	HMDB0001442	-	-	-	-
M103T149_NEG	6.85558e+08	7.82249e+08	9.56995e+08	9.51771e+08	1.01136e+09	9.46965e+08	5.08452e+08	8.35429e+08	3.47945e+08	4.3599e+08	5.38233e+08	7.98685e+08	8.89149e+08	5.77456e+08	-0.622715	0.00856652	0.0971251	4.26177	Dl-a-hydroxybutyric acid	2.482	103.04	--	--	--	--	--	C05984	ko00640//Propanoate metabolism	Carbohydrate metabolism	Metabolism
M177T339_NEG	9.63952e+08	1.0876e+09	1.28683e+09	1.21493e+09	1.05632e+09	9.33505e+08	9.96027e+08	4.18475e+08	7.67046e+08	9.01457e+08	9.27884e+08	8.27844e+08	1.09052e+09	8.06456e+08	-0.435353	0.0186974	0.149246	4.19513	2,5-dichlorobenzene-1,4-diol	5.658	176.936	--	--	--	--	--	C06600	ko01100//Metabolic pathways;ko01120//Microbial metabolism in diverse environments	Global and overview maps	Metabolism
M315T93_NEG	1.89306e+08	6.29503e+08	7.2147e+08	1.8163e+08	3.70414e+08	2.66442e+08	8.84009e+08	4.60054e+08	5.71942e+08	6.40052e+08	7.00287e+08	7.52809e+08	3.93128e+08	6.68192e+08	0.765265	0.033599	0.212846	4.06231	Methyl hexadecanoate	1.551	315.254	Lipids and lipid-like molecules	Fatty Acyls	Fatty acid esters	112-39-0	HMDB0061859	-	-	-	-
M215T222_2_NEG	7.58189e+08	5.69193e+08	5.88442e+08	6.88071e+08	3.79005e+08	4.59156e+08	3.61465e+08	3.27984e+08	4.02076e+08	3.18037e+08	3.51511e+08	3.61794e+08	5.73676e+08	3.53811e+08	-0.697256	0.00374534	0.0566759	4.05234	Thr-Pro	3.692	215.104	Organic acids and derivatives	Carboxylic acids and derivatives	Amino acids, peptides, and analogues	46398-79-2	HMDB0029069	-	-	-	-
M313T57_NEG	1.66723e+08	5.71769e+08	4.98273e+08	2.4665e+08	2.89409e+08	2.73193e+08	5.42059e+08	6.31257e+08	4.59925e+08	6.71754e+08	4.52455e+08	7.61981e+08	3.41003e+08	5.86572e+08	0.782525	0.0132652	0.122231	3.97535	Progesterone	0.942	313.239	Lipids and lipid-like molecules	Steroids and steroid derivatives	Pregnane steroids	57-83-0	HMDB0001830	C00410	ko01100//Metabolic pathways;ko00140//Steroid hormone biosynthesis;ko04925//Aldosterone synthesis and secretion;ko04913//Ovarian steroidogenesis;ko04917//Prolactin signaling pathway;ko05200//Pathways in cancer;ko05207//Chemical carcinogenesis - receptor activation;ko04927//Cortisol synthesis and secretion;ko04934//Cushing syndrome;ko05215//Prostate cancer;ko07226//Progesterone, androgen and estrog…	Cancer: overview;Cancer: specific types;Cell growth and death;Endocrine and metabolic disease;Endocrine system;Global and overview maps;Lipid metabolism;Target-based classification: Nuclear receptors	Cellular Processes;Drug Development;Human Diseases;Metabolism;Organismal Systems
M268T226_1_NEG	2.54149e+07	1.62538e+08	1.65983e+08	2.44139e+07	1.46705e+08	8.60095e+07	3.89243e+08	2.07503e+08	2.59646e+08	3.19923e+08	3.01022e+08	2.97811e+08	1.01844e+08	2.95858e+08	1.53854	0.000352325	0.0149851	3.95345	Wogonin	3.77	268.059	--	--	--	--	--	-	-	-	-
M97T111_NEG	8.2442e+08	9.6275e+08	1.00705e+09	9.66285e+08	7.30393e+08	6.67577e+08	6.31225e+08	4.51847e+08	6.65093e+08	7.62869e+08	7.54331e+08	6.22126e+08	8.59746e+08	6.47915e+08	-0.408106	0.0165078	0.136221	3.78066	Moniliformin	1.847	97.0044	Organic acids and derivatives	Vinylogous acids	HASH(0x13e6800)	-	HMDB0254845	-	-	-	-
M282T194_NEG	7.70442e+08	6.93041e+08	7.25101e+08	7.59012e+08	5.30877e+08	6.32297e+08	5.83971e+08	3.89028e+08	4.52212e+08	4.14786e+08	5.13218e+08	5.86788e+08	6.85128e+08	4.9e+08	-0.483591	0.00320419	0.0501834	3.75692	Crotonoside	3.241	282.085	Organoheterocyclic compounds	Imidazopyrimidines	Purines and purine derivatives	3373-53-3	HMDB0000403	-	-	-	-
M115T292_NEG	1.25741e+09	1.17441e+09	1.25617e+09	1.16528e+09	1.32581e+09	1.15164e+09	1.08256e+09	1.04569e+09	9.79356e+08	1.02772e+09	9.8366e+08	1.14844e+09	1.22179e+09	1.04457e+09	-0.226081	0.000948277	0.0244826	3.47079	Fumarate	4.874	115.004	Organic acids and derivatives	Carboxylic acids and derivatives	Dicarboxylic acids and derivatives	110-17-8	HMDB0000134	C00122	ko01100//Metabolic pathways;ko01110//Biosynthesis of secondary metabolites;ko01120//Microbial metabolism in diverse environments;ko01060//Biosynthesis of plant secondary metabolites;ko01063//Biosynthesis of alkaloids derived from shikimate pathway;ko01061//Biosynthesis of phenylpropanoids;ko01070//Biosynthesis of plant hormones;ko01200//Carbon metabolism;ko01064//Biosynthesis of alkaloids derived…	Amino acid metabolism;Cancer: overview;Cancer: specific types;Carbohydrate metabolism;Chemical structure transformation maps;Endocrine system;Energy metabolism;Global and overview maps;Metabolism of cofactors and vitamins	Human Diseases;Metabolism;Organismal Systems
M145T456_NEG	1.34628e+09	1.21845e+09	1.38869e+09	1.60943e+09	1.22041e+09	1.30431e+09	1.14818e+09	1.22355e+09	9.80945e+08	9.82732e+08	1.10109e+09	1.37639e+09	1.34793e+09	1.13548e+09	-0.24744	0.0322844	0.207206	3.42625	Lysine	7.6	145.098	Organic acids and derivatives	Carboxylic acids and derivatives	Amino acids, peptides, and analogues	10098-89-2	HMDB0301757	-	-	-	-
M209T214_NEG	3.04296e+08	3.56145e+08	3.69052e+08	3.58845e+08	3.19869e+08	3.21078e+08	1.84155e+08	2.73676e+08	1.5685e+08	1.57825e+08	1.73327e+08	2.23924e+08	3.38214e+08	1.94959e+08	-0.794763	5.72332e-05	0.00480402	3.35634	Sinapyl alcohol	3.561	209.067	Benzenoids	Phenols	Methoxyphenols	537-33-7	HMDB0013070	C02325	ko01100//Metabolic pathways;ko01110//Biosynthesis of secondary metabolites;ko01061//Biosynthesis of phenylpropanoids	Chemical structure transformation maps;Global and overview maps	Metabolism
M241T93_NEG	2.87922e+08	1.66759e+08	1.94658e+08	2.34756e+08	4.21983e+08	3.78205e+08	4.65876e+08	5.58082e+08	5.16261e+08	3.5614e+08	2.84473e+08	5.03708e+08	2.80714e+08	4.47423e+08	0.672541	0.0192413	0.151237	3.35193	Thiopental	1.545	241.083	Organoheterocyclic compounds	Diazines	Pyrimidines and pyrimidine derivatives	76-75-5	HMDB0014737	C07521	ko07230//GABA-A receptor agonists/antagonists	Target-based classification: Ion channels	Drug Development
M137T127_NEG	2.44994e+08	1.95309e+08	2.17475e+08	2.41576e+08	1.48045e+08	1.63264e+08	7.10993e+07	9.54425e+07	5.57502e+07	4.80591e+07	6.38972e+07	9.05665e+07	2.01777e+08	7.08025e+07	-1.51089	2.89154e-05	0.00296025	3.31669	3,4-dihydroxybenzaldehyde	2.117	137.036	Organic oxygen compounds	Organooxygen compounds	Carbonyl compounds	139-85-5	HMDB0059965	C16700	ko01063//Biosynthesis of alkaloids derived from shikimate pathway	Chemical structure transformation maps	Metabolism
M221T172_NEG	2.5539e+08	2.88606e+08	3.09717e+08	2.67645e+08	2.82123e+08	2.57947e+08	3.93786e+08	4.41717e+08	4.43605e+08	3.41766e+08	3.3834e+08	4.81208e+08	2.76905e+08	4.06737e+08	0.554706	0.000455411	0.0168722	3.24943	Aminomethylphosphonic acid	2.861	221.011	Organic acids and derivatives	Organic phosphonic acids and derivatives	Organic phosphonic acids	-	HMDB0240707	-	-	-	-
M119T220_NEG	1.66211e+08	5.2053e+08	1.92619e+08	5.51572e+08	1.72919e+08	5.00028e+08	1.7049e+08	1.97374e+08	1.55556e+08	1.5651e+08	1.66157e+08	1.9298e+08	3.50646e+08	1.73178e+08	-1.01776	0.0467576	0.254748	3.24176	Purine	3.662	119.035	Organoheterocyclic compounds	Imidazopyrimidines	Purines and purine derivatives	120-73-0	HMDB0001366	-	-	-	-
M115T67_NEG	2.27933e+07	1.03498e+08	1.18546e+08	4.28212e+07	1.37978e+08	8.9251e+07	2.86763e+08	1.16349e+08	1.74761e+08	2.63052e+08	2.37401e+08	2.36382e+08	8.58147e+07	2.19118e+08	1.35241	0.00170695	0.0361014	3.15065	Caproic acid	1.123	115.077	Lipids and lipid-like molecules	Fatty Acyls	Fatty acids and conjugates	142-62-1	HMDB0000535	-	-	-	-
M85T225_NEG	3.08527e+08	3.29441e+08	3.37929e+08	3.34036e+08	3.54727e+08	3.19464e+08	4.38994e+08	4.82563e+08	4.1643e+08	4.10445e+08	4.40347e+08	4.61435e+08	3.30687e+08	4.41702e+08	0.417608	5.9164e-06	0.00151347	3.13344	1,4-butynediol	3.749	85.0295	Organic oxygen compounds	Organooxygen compounds	Alcohols and polyols	-	HMDB0245045	-	-	-	-
M343T40_NEG	1.39952e+07	8.95421e+07	9.2147e+07	1.77104e+07	6.50806e+07	4.34297e+07	1.94405e+08	1.18123e+08	1.56212e+08	1.95727e+08	1.7208e+08	1.76291e+08	5.36508e+07	1.68806e+08	1.6537	8.98285e-05	0.00621637	3.06867	14-hydroxy-4z,7z,10z,12e,16z,19z-docosahexaenoic acid	0.66	343.249	--	--	--	--	--	-	-	-	-
M295T33_NEG	3.2752e+08	4.95494e+08	5.0807e+08	4.13861e+08	3.05399e+08	3.33967e+08	5.91669e+08	5.05182e+08	4.57688e+08	5.16038e+08	5.42182e+08	5.62494e+08	3.97385e+08	5.29209e+08	0.413299	0.00931301	0.102218	2.91437	9-hydroxy-10e,12z-octadecadienoic acid	0.545	295.228	Lipids and lipid-like molecules	Fatty Acyls	Lineolic acids and derivatives	98524-19-7	HMDB0062652	-	-	-	-
M145T272_NEG	1.01975e+09	9.58766e+08	1.00068e+09	9.54302e+08	1.04949e+09	9.79391e+08	1.10967e+09	1.22237e+09	1.03963e+09	1.03635e+09	1.0493e+09	1.20388e+09	9.93729e+08	1.1102e+09	0.159893	0.0112312	0.111523	2.89308	D-glutamine	4.541	145.062	Organic acids and derivatives	Carboxylic acids and derivatives	Amino acids, peptides, and analogues	5959-95-5	HMDB0003423	C00819	ko01100//Metabolic pathways;ko00470//D-Amino acid metabolism	Global and overview maps;Metabolism of other amino acids	Metabolism
M131T418_NEG	3.43171e+08	3.2543e+08	3.51854e+08	4.15492e+08	3.22303e+08	3.51653e+08	2.47452e+08	3.17359e+08	2.20803e+08	2.29332e+08	2.39233e+08	2.25351e+08	3.5165e+08	2.46588e+08	-0.512038	0.000392392	0.0158491	2.84932	D-ornithine	6.973	131.083	Organic acids and derivatives	Carboxylic acids and derivatives	Amino acids, peptides, and analogues	348-66-3	HMDB0003374	C00515	ko01100//Metabolic pathways;ko01110//Biosynthesis of secondary metabolites;ko00470//D-Amino acid metabolism	Global and overview maps;Metabolism of other amino acids	Metabolism
M114T228_NEG	7.28651e+08	7.5308e+08	8.33261e+08	8.19062e+08	8.20925e+08	7.89679e+08	6.21608e+08	7.20504e+08	5.38616e+08	6.21301e+08	6.28969e+08	8.03234e+08	7.90776e+08	6.55705e+08	-0.270222	0.00858794	0.0971251	2.84107	DL-proline	3.807	114.056	Organic acids and derivatives	Carboxylic acids and derivatives	Amino acids, peptides, and analogues	-	HMDB0251528	-	-	-	-
M175T333_NEG	3.86295e+08	3.57418e+08	3.6423e+08	1.32824e+07	2.34635e+08	3.46669e+08	1.41408e+08	1.3682e+07	1.74303e+08	1.66647e+07	1.31678e+08	2.68165e+08	2.83755e+08	1.24317e+08	-1.19062	0.0473684	0.256515	2.78005	Canavanine	5.556	174.993	Organic acids and derivatives	Carboxylic acids and derivatives	Amino acids, peptides, and analogues	543-38-4	HMDB0002706	-	-	-	-
M103T174_NEG	2.00805e+08	2.13081e+08	2.28878e+08	2.28401e+08	1.95067e+08	2.00131e+08	1.13053e+08	1.58835e+08	9.13272e+07	9.87298e+07	1.07413e+08	1.36314e+08	2.11061e+08	1.17612e+08	-0.843622	1.49557e-05	0.00210921	2.76181	3-hydroxybutyric acid	2.907	103.04	Organic acids and derivatives	Hydroxy acids and derivatives	Beta hydroxy acids and derivatives	6168-83-8	HMDB0000442	-	-	-	-
M205T242_1_NEG	4.85505e+08	1.21383e+08	2.04431e+08	1.72626e+08	2.25708e+08	2.80643e+08	3.6772e+08	3.30173e+08	4.65598e+08	3.06838e+08	3.61681e+08	4.85981e+08	2.48382e+08	3.86332e+08	0.637276	0.0444966	0.247449	2.70789	Citrinin	4.038	205.083	Organoheterocyclic compounds	Benzopyrans	HASH(0x1dc24d0)	518-75-2	HMDB0041857	-	-	-	-
M157T148_NEG	2.06999e+08	2.5901e+08	2.69937e+08	2.86402e+08	1.3846e+08	1.65937e+08	1.11978e+08	1.0476e+08	1.34005e+08	1.57827e+08	1.22295e+08	1.25362e+08	2.21124e+08	1.26038e+08	-0.811	0.00416156	0.0612491	2.66755	Allantoin	2.462	157.037	Organoheterocyclic compounds	Azoles	Imidazoles	97-59-6	HMDB0000462	-	-	-	-
M239T326_2_NEG	1.14117e+08	1.47628e+08	1.26398e+08	1.15412e+08	1.37275e+08	1.35915e+08	2.2752e+08	1.45427e+08	2.70438e+08	2.67716e+08	2.49492e+08	2.01395e+08	1.29458e+08	2.26998e+08	0.8102	0.000691939	0.0207659	2.64076	Anserine	5.441	239.115	Organic acids and derivatives	Peptidomimetics	Hybrid peptides	584-85-0	HMDB0000194	C01262	ko01100//Metabolic pathways;ko00340//Histidine metabolism;ko00410//beta-Alanine metabolism	Amino acid metabolism;Global and overview maps;Metabolism of other amino acids	Metabolism
M112T111_NEG	3.43248e+08	4.0229e+08	4.13722e+08	4.04345e+08	3.07514e+08	2.80452e+08	2.5767e+08	1.87226e+08	2.73758e+08	3.13065e+08	3.17161e+08	2.63941e+08	3.58595e+08	2.68804e+08	-0.415803	0.0136532	0.124525	2.48617	Creatinine	1.844	112.015	Organic acids and derivatives	Carboxylic acids and derivatives	Amino acids, peptides, and analogues	60-27-5	HMDB0000562	C00791	ko01100//Metabolic pathways;ko00330//Arginine and proline metabolism	Amino acid metabolism;Global and overview maps	Metabolism
M259T384_2_NEG	5.49842e+08	5.67825e+08	6.2775e+08	6.93079e+08	4.12701e+08	4.79183e+08	4.66059e+08	4.10233e+08	4.46789e+08	4.4809e+08	4.23074e+08	5.19662e+08	5.55063e+08	4.52318e+08	-0.295315	0.0414924	0.236566	2.46451	.alpha.-d-galactose 1-phosphate	6.407	259.023	Organic oxygen compounds	Organooxygen compounds	Carbohydrates and carbohydrate conjugates	2255-14-3	HMDB0000645	C00446	ko01100//Metabolic pathways;ko00520//Amino sugar and nucleotide sugar metabolism;ko00052//Galactose metabolism	Carbohydrate metabolism;Global and overview maps	Metabolism
M163T219_NEG	2.4927e+08	2.70468e+08	2.89463e+08	2.60912e+08	2.54185e+08	2.56731e+08	1.81308e+08	2.15567e+08	1.66521e+08	1.91847e+08	1.81842e+08	1.99166e+08	2.63505e+08	1.89375e+08	-0.476583	1.02638e-05	0.00196915	2.46403	Trans-2-hydroxycinnamic acid	3.647	163.039	Phenylpropanoids and polyketides	Cinnamic acids and derivatives	Hydroxycinnamic acids and derivatives	614-60-8	HMDB0002641	C01772	ko01100//Metabolic pathways;ko01110//Biosynthesis of secondary metabolites;ko01120//Microbial metabolism in diverse environments;ko00360//Phenylalanine metabolism	Amino acid metabolism;Global and overview maps	Metabolism
M453T42_NEG	5.62315e+07	6.25488e+07	1.00271e+08	7.49761e+07	3.1652e+07	6.7766e+07	1.43769e+08	1.59933e+08	9.99816e+07	1.18874e+08	1.16832e+08	2.34957e+08	6.55742e+07	1.45724e+08	1.15204	0.00436476	0.062195	2.38563	Biphenylindanone a	0.693	453.232	--	--	--	--	--	-	-	-	-
M265T21_NEG	2.8173e+08	1.92581e+08	1.77139e+08	1.77931e+08	1.83223e+08	2.42981e+08	2.73961e+08	2.45474e+08	4.47054e+08	2.83082e+08	2.45532e+08	3.54976e+08	2.09264e+08	3.08347e+08	0.559227	0.0224303	0.166201	2.36068	Magnolol	0.343	265.148	Benzenoids	Benzene and substituted derivatives	Biphenyls and derivatives	-	HMDB0254305	-	-	-	-
M208T222_NEG	7.19149e+06	3.22674e+07	3.04327e+07	9.11582e+06	2.50011e+07	1.69611e+07	9.67663e+07	6.49589e+07	7.55742e+07	9.74038e+07	8.44905e+07	8.59311e+07	2.01616e+07	8.41875e+07	2.062	2.48177e-06	0.00111101	2.34769	L-kynurenine	3.696	208.073	Organic oxygen compounds	Organooxygen compounds	Carbonyl compounds	2922-83-0	HMDB0000684	C00328	ko01100//Metabolic pathways;ko00380//Tryptophan metabolism;ko05143//African trypanosomiasis	Amino acid metabolism;Global and overview maps;Infectious disease: parasitic	Human Diseases;Metabolism
M166T137_NEG	4.06992e+07	3.75663e+07	4.02659e+07	4.4926e+07	5.15584e+07	367312	1.28875e+08	4.09827e+07	1.20496e+08	1.27984e+08	1.27932e+08	1.19809e+08	3.58972e+07	1.11013e+08	1.62879	0.000816793	0.0224598	2.33127	Quinolinate	2.282	166.018	Organoheterocyclic compounds	Pyridines and derivatives	Pyridinecarboxylic acids and derivatives	89-00-9	HMDB0000232	C03722	ko01100//Metabolic pathways;ko01060//Biosynthesis of plant secondary metabolites;ko01064//Biosynthesis of alkaloids derived from ornithine, lysine and nicotinic acid;ko00380//Tryptophan metabolism;ko00760//Nicotinate and nicotinamide metabolism;ko00410//beta-Alanine metabolism	Amino acid metabolism;Chemical structure transformation maps;Global and overview maps;Metabolism of cofactors and vitamins;Metabolism of other amino acids	Metabolism
M178T145_NEG	1.2105e+08	1.30595e+08	1.33412e+08	1.27265e+08	2.9755e+08	2.14441e+08	4.38359e+07	1.58358e+08	4.22055e+07	4.81336e+07	3.95314e+07	8.81655e+07	1.70719e+08	7.00383e+07	-1.28541	0.0160476	0.133691	2.3066	Hippuric acid	2.412	178.051	Benzenoids	Benzene and substituted derivatives	Benzoic acids and derivatives	495-69-2	HMDB0000714	C01586	ko01100//Metabolic pathways	Global and overview maps	Metabolism
M221T192_NEG	3.24682e+08	1.70617e+08	2.50855e+08	1.58542e+08	1.65508e+08	1.84413e+08	3.57051e+08	1.45449e+08	3.55874e+08	3.18114e+08	3.183e+08	3.64217e+08	2.09103e+08	3.09834e+08	0.567284	0.0421214	0.238991	2.27134	Phe-gly	3.203	221.093	Organic acids and derivatives	Carboxylic acids and derivatives	Amino acids, peptides, and analogues	-	HMDB0304788	-	-	-	-
M73T242_NEG	2.68579e+08	1.09414e+08	1.19245e+08	1.10144e+08	9.33002e+07	8.87927e+07	2.04222e+08	1.9803e+08	1.76986e+08	1.87862e+08	3.87482e+08	2.44433e+08	1.31579e+08	2.33169e+08	0.825446	0.0382242	0.226645	2.26271	Propionic acid	4.028	73.0296	Organic acids and derivatives	Carboxylic acids and derivatives	Carboxylic acids	1979-09-04	HMDB0000237	C00163	ko01100//Metabolic pathways;ko01120//Microbial metabolism in diverse environments;ko00760//Nicotinate and nicotinamide metabolism;ko04974//Protein digestion and absorption;ko00640//Propanoate metabolism;ko04973//Carbohydrate digestion and absorption	Carbohydrate metabolism;Digestive system;Global and overview maps;Metabolism of cofactors and vitamins	Metabolism;Organismal Systems
M187T172_NEG	1.59381e+08	1.8108e+08	1.85139e+08	1.74498e+08	1.69133e+08	1.72721e+08	2.31441e+08	2.47744e+08	2.04769e+08	2.16437e+08	2.13125e+08	2.71043e+08	1.73659e+08	2.3076e+08	0.410137	0.00036055	0.0150145	2.15065	1-hydroxy-2-naphthoic acid	2.86	187.042	Benzenoids	Naphthalenes	Naphthalenecarboxylic acids and derivatives	-	HMDB0243892	C03203	ko01100//Metabolic pathways;ko01120//Microbial metabolism in diverse environments	Global and overview maps	Metabolism
M237T141_NEG	1.722e+07	1.6335e+07	1.6093e+07	1.47614e+07	1.29325e+07	1.48806e+07	1.06652e+08	1.1165e+07	9.41938e+07	8.90774e+07	9.38106e+07	7.49541e+07	1.53704e+07	7.83087e+07	2.34902	0.00119419	0.028512	2.10899	4-(2-hydroxyethyl)piperazine-1-ethanesulfonic acid	2.346	237.092	--	--	--	--	--	-	-	-	-
M105T220_NEG	2.05226e+08	3.07662e+08	3.28481e+08	3.37442e+08	2.11632e+08	2.74149e+08	3.30416e+08	3.36054e+08	2.98833e+08	4.09672e+08	3.9163e+08	3.89826e+08	2.77432e+08	3.59405e+08	0.373478	0.0196935	0.153102	2.10724	Glyceric acid	3.661	105.019	Organic oxygen compounds	Organooxygen compounds	Carbohydrates and carbohydrate conjugates	473-81-4	HMDB0000139	C00258	ko01100//Metabolic pathways;ko01110//Biosynthesis of secondary metabolites;ko01120//Microbial metabolism in diverse environments;ko01200//Carbon metabolism;ko00260//Glycine, serine and threonine metabolism;ko00630//Glyoxylate and dicarboxylate metabolism;ko00030//Pentose phosphate pathway;ko00561//Glycerolipid metabolism	Amino acid metabolism;Carbohydrate metabolism;Global and overview maps;Lipid metabolism	Metabolism
M185T228_NEG	3.50657e+08	2.97039e+08	2.92104e+08	3.83397e+08	2.21446e+08	2.45457e+08	2.23208e+08	2.65776e+08	2.4129e+08	1.82284e+08	2.07681e+08	2.56231e+08	2.9835e+08	2.29412e+08	-0.379068	0.0339058	0.214537	2.02866	Ala-Pro	3.797	185.093	Organic acids and derivatives	Carboxylic acids and derivatives	Amino acids, peptides, and analogues	13485-59-1	HMDB0028695	-	-	-	-
M293T21_NEG	1.9082e+08	1.31358e+08	1.35678e+08	1.18958e+08	1.23174e+08	1.45032e+08	2.10146e+08	1.52734e+08	3.12158e+08	2.01546e+08	1.86797e+08	2.0451e+08	1.40837e+08	2.11315e+08	0.585373	0.0159432	0.133691	2.02491	Embelin	0.342	293.179	Organic oxygen compounds	Organooxygen compounds	Carbonyl compounds	-	HMDB0251767	-	-	-	-
M166T29_NEG	3.74346e+07	4.261e+07	4.52544e+07	3.85383e+07	8.11222e+07	8.77983e+07	6.58601e+07	7.63872e+07	1.56519e+08	1.30274e+08	1.03836e+08	1.72848e+08	5.54596e+07	1.17621e+08	1.08463	0.0107994	0.110084	1.97221	2-mercaptobenzothiazole	0.485	165.979	Organoheterocyclic compounds	Benzothiazoles	HASH(0x2213dc0)	149-30-4	HMDB0030524	-	-	-	-
M124T235_NEG	3.25097e+06	5.11531e+06	5.16165e+06	4.29806e+06	757994	3.21296e+06	1.2751e+08	2.83865e+06	8.99499e+07	6.19694e+06	8.26483e+07	6.30632e+07	3.63282e+06	6.20345e+07	4.09391	0.015708	0.132887	1.91543	Uric acid	3.913	124.015	Organoheterocyclic compounds	Imidazopyrimidines	Purines and purine derivatives	69-93-2	HMDB0000289	C00366	ko01100//Metabolic pathways;ko01120//Microbial metabolism in diverse environments;ko04976//Bile secretion;ko00230//Purine metabolism	Digestive system;Global and overview maps;Nucleotide metabolism	Metabolism;Organismal Systems
M130T251_NEG	1.02656e+08	1.01971e+08	1.02383e+08	1.13654e+08	8.74454e+07	9.65558e+07	8.34373e+07	3.1295e+07	7.50184e+07	7.68078e+07	1.81881e+07	2.83753e+07	1.00777e+08	5.2187e+07	-0.949412	0.00291178	0.0479819	1.87556	Hydroxyproline	4.19	130.051	Organic acids and derivatives	Carboxylic acids and derivatives	Amino acids, peptides, and analogues	618-27-9	HMDB0240251	C01157	ko01100//Metabolic pathways;ko02010//ABC transporters;ko00470//D-Amino acid metabolism;ko00330//Arginine and proline metabolism	Amino acid metabolism;Global and overview maps;Membrane transport;Metabolism of other amino acids	Environmental Information Processing;Metabolism
M141T35_NEG	2.7134e+07	7.66304e+07	8.64031e+07	8.29794e+07	9.02432e+07	7.04267e+07	2.29815e+07	2.83367e+07	5.98589e+06	3.01094e+07	3.10303e+07	2.95874e+07	7.23028e+07	2.46719e+07	-1.55118	0.000917324	0.0240384	1.84834	2-mercaptoethanesulfonic acid	0.576	140.969	Organic acids and derivatives	Organic sulfonic acids and derivatives	Organosulfonic acids and derivatives	3375-50-6	HMDB0003745	C03576	ko01100//Metabolic pathways;ko01120//Microbial metabolism in diverse environments;ko01200//Carbon metabolism	Global and overview maps	Metabolism
M339T38_NEG	7.2402e+07	1.73587e+08	1.85248e+08	8.55471e+07	9.89671e+07	1.0912e+08	2.0157e+08	1.52012e+08	1.51471e+08	1.72214e+08	1.70046e+08	2.15225e+08	1.20812e+08	1.7709e+08	0.551719	0.0285973	0.19397	1.84629	Leukotriene b4	0.626	339.254	Lipids and lipid-like molecules	Fatty Acyls	Eicosanoids	71652-82-9	HMDB0005087	C02165	ko01100//Metabolic pathways;ko04976//Bile secretion;ko04080//Neuroactive ligand-receptor interaction;ko00590//Arachidonic acid metabolism;ko04726//Serotonergic synapse;ko04750//Inflammatory mediator regulation of TRP channels;ko07034//Eicosanoids;ko03320//PPAR signaling pathway	Digestive system;Endocrine system;Global and overview maps;Lipid metabolism;Nervous system;Sensory system;Signaling molecules and interaction;Structure-based classification	Drug Development;Environmental Information Processing;Metabolism;Organismal Systems
M329T57_NEG	9.48354e+06	3.22341e+07	4.41907e+07	9.26861e+06	2.62424e+07	1.49017e+07	7.01988e+07	4.85129e+07	5.99055e+07	1.64818e+08	5.90636e+07	6.68235e+07	2.27202e+07	7.82203e+07	1.78357	0.0133167	0.122496	1.8068	(z)-5,8,11-trihydroxyoctadec-9-enoic acid	0.95	329.234	--	--	--	--	--	-	-	-	-
M97T316_NEG	2.05005e+08	2.10702e+08	2.07813e+08	2.39706e+08	2.05381e+08	1.96031e+08	1.63077e+08	1.98168e+08	1.45136e+08	1.63294e+08	1.57707e+08	1.74896e+08	2.10773e+08	1.67046e+08	-0.33544	0.00103469	0.025733	1.79835	Phosphoric acid	5.268	96.9602	Homogeneous non-metal compounds	Non-metal oxoanionic compounds	Non-metal phosphates	14265-44-2	HMDB0001429	C00009	ko02010//ABC transporters;ko05012//Parkinson disease;ko04978//Mineral absorption;ko00190//Oxidative phosphorylation;ko05022//Pathways of neurodegeneration - multiple diseases;ko04928//Parathyroid hormone synthesis, secretion and action	Digestive system;Endocrine system;Energy metabolism;Membrane transport;Neurodegenerative disease	Environmental Information Processing;Human Diseases;Metabolism;Organismal Systems
M365T30_NEG	8.5655e+07	7.95579e+07	6.05969e+07	7.88966e+07	7.52517e+07	8.81324e+07	4.78515e+07	3.5439e+07	4.78554e+07	3.75532e+07	4.53458e+07	3.76164e+07	7.80151e+07	4.19436e+07	-0.895304	1.42018e-05	0.00210921	1.76	Nervonic acid	0.506	365.342	Lipids and lipid-like molecules	Fatty Acyls	Fatty acids and conjugates	-	HMDB0303950	C08323	ko01040//Biosynthesis of unsaturated fatty acids	Lipid metabolism	Metabolism
M277T130_NEG	1.71875e+08	8.08171e+07	1.0968e+08	9.39632e+07	8.10213e+07	1.02912e+08	1.55747e+08	9.15347e+07	2.32136e+08	1.56867e+08	1.74501e+08	1.79561e+08	1.06712e+08	1.65058e+08	0.629255	0.0305457	0.200601	1.73642	Phe-ile	2.173	277.156	Organic acids and derivatives	Carboxylic acids and derivatives	Amino acids, peptides, and analogues	22951-94-6	HMDB0028998	-	-	-	-
M379T39_NEG	1.80989e+07	3.11405e+07	8.07459e+07	2.62039e+07	3.43873e+07	3.74231e+07	1.1515e+08	7.77188e+07	3.40505e+07	7.26063e+07	1.82232e+08	6.77017e+07	3.79999e+07	9.15765e+07	1.26898	0.0408229	0.234546	1.722	20a,20b-dihomo-9-oxo-11r,15s-dihydroxy-5z,13e-prostadienoic acid	0.65	379.249	Lipids and lipid-like molecules	Fatty Acyls	Eicosanoids	-	HMDB0245563	-	-	-	-
M185T96_NEG	2.63368e+07	4.73875e+07	3.56369e+07	3.65471e+07	4.32957e+07	2.61716e+07	7.3254e+07	8.4905e+07	6.62293e+07	6.87188e+07	7.06478e+07	6.05684e+07	3.58959e+07	7.07205e+07	0.97831	3.03925e-05	0.00296025	1.71434	10-hydroxy-2-decenoic acid	1.599	185.118	Organic acids and derivatives	Hydroxy acids and derivatives	Medium-chain hydroxy acids and derivatives	-	HMDB0244269	-	-	-	-
M309T21_NEG	1.22174e+08	8.22837e+07	9.30983e+07	7.14139e+07	1.12365e+08	9.54569e+07	1.53419e+08	9.97717e+07	2.19962e+08	1.18961e+08	1.34212e+08	1.46405e+08	9.61319e+07	1.45455e+08	0.597485	0.023742	0.172122	1.70927	Mestranol	0.343	309.174	Lipids and lipid-like molecules	Steroids and steroid derivatives	Estrane steroids	72-33-3	HMDB0015446	-	-	-	-
M172T111_NEG	1.58725e+08	1.73008e+08	1.90536e+08	1.79912e+08	1.33856e+08	1.24455e+08	1.15136e+08	7.8797e+07	1.21385e+08	1.39905e+08	1.38085e+08	1.17744e+08	1.60082e+08	1.18509e+08	-0.433818	0.014088	0.126134	1.68515	Nitrilotriacetic acid	1.848	172.036	Organic acids and derivatives	Carboxylic acids and derivatives	Amino acids, peptides, and analogues	-	HMDB0303313	-	-	-	-
M253T230_NEG	1.68599e+08	1.7137e+08	1.71765e+08	1.76129e+08	1.38739e+08	1.47298e+08	9.63435e+07	1.48809e+08	1.2955e+08	9.1197e+07	9.01933e+07	1.56655e+08	1.62317e+08	1.18791e+08	-0.450382	0.0102795	0.107226	1.65098	Phomalone	3.836	253.093	--	--	--	--	--	-	-	-	-
M147T70_NEG	2.56144e+08	1.89639e+08	2.13654e+08	2.17034e+08	1.84157e+08	2.0107e+08	3.13703e+08	2.38582e+08	2.59621e+08	1.91853e+08	2.56848e+08	2.86578e+08	2.10283e+08	2.57864e+08	0.294279	0.0388687	0.227951	1.64737	L-Arabinono-1,4-lactone	1.172	147.03	--	--	--	--	--	C01114	ko01100//Metabolic pathways;ko00053//Ascorbate and aldarate metabolism	Carbohydrate metabolism;Global and overview maps	Metabolism
M117T242_NEG	6.98931e+07	4.09226e+07	4.58639e+07	4.26627e+07	3.68094e+07	3.48806e+07	8.04283e+07	8.32059e+07	7.05333e+07	7.24254e+07	7.68592e+07	9.55219e+07	4.51721e+07	7.9829e+07	0.821482	0.000286904	0.0130614	1.64506	Methylmalonic acid	4.028	117.019	Organic acids and derivatives	Carboxylic acids and derivatives	Dicarboxylic acids and derivatives	516-05-2	HMDB0000202	C02170	ko01100//Metabolic pathways;ko00240//Pyrimidine metabolism;ko00640//Propanoate metabolism;ko00280//Valine, leucine and isoleucine degradation	Amino acid metabolism;Carbohydrate metabolism;Global and overview maps;Nucleotide metabolism	Metabolism
M172T146_NEG	7.17535e+07	5.87023e+07	6.91809e+07	7.21789e+07	6.57888e+07	7.11923e+07	3.33362e+07	5.02781e+07	3.07475e+07	3.41925e+07	3.23895e+07	4.38116e+07	6.81328e+07	3.74593e+07	-0.863027	1.13633e-05	0.00196915	1.58788	L-leucine, n-acetyl	2.435	172.098	--	--	--	--	--	-	-	-	-
M135T228_NEG	2.58807e+08	3.00884e+08	3.32696e+08	2.99195e+08	2.92361e+08	2.74107e+08	3.31379e+08	3.35462e+08	2.95907e+08	3.26061e+08	3.26731e+08	3.89647e+08	2.93008e+08	3.34198e+08	0.18976	0.02925	0.196906	1.58527	L-threonate	3.8	135.03	Organic oxygen compounds	Organooxygen compounds	Carbohydrates and carbohydrate conjugates	-	HMDB0245425	C01620	ko01100//Metabolic pathways;ko00053//Ascorbate and aldarate metabolism	Carbohydrate metabolism;Global and overview maps	Metabolism
M243T184_2_NEG	1.99365e+08	2.02606e+08	2.2127e+08	2.0675e+08	1.82329e+08	1.84731e+08	1.62525e+08	1.70696e+08	1.44864e+08	1.62812e+08	1.58754e+08	1.87795e+08	1.99508e+08	1.64574e+08	-0.277711	0.0017705	0.0365741	1.57814	Pseudouridine	3.067	243.062	Nucleosides, nucleotides, and analogues	Nucleoside and nucleotide analogues	HASH(0x3357618)	1445-07-4	HMDB0000767	C02067	ko01100//Metabolic pathways;ko00240//Pyrimidine metabolism	Global and overview maps;Nucleotide metabolism	Metabolism
M95T105_NEG	2.47225e+07	3.92749e+07	2.89132e+07	2.71029e+07	4.09411e+07	2.3059e+07	1.48748e+08	2.61413e+07	8.13395e+07	7.37106e+07	3.96459e+07	6.79473e+07	3.06689e+07	7.2922e+07	1.24958	0.038402	0.226727	1.55592	Methylphosphonic acid	1.744	94.9809	Organic acids and derivatives	Organic phosphonic acids and derivatives	Organic phosphonic acids	-	HMDB0240714	C20396	ko01100//Metabolic pathways;ko00440//Phosphonate and phosphinate metabolism	Global and overview maps;Metabolism of other amino acids	Metabolism
M311T30_NEG	6.51244e+07	8.43855e+07	7.24268e+07	7.51767e+07	7.62612e+07	7.65509e+07	3.59016e+07	3.60483e+07	6.70398e+07	4.47584e+07	5.68242e+07	2.0072e+07	7.49876e+07	4.34407e+07	-0.787604	0.001487	0.0326998	1.55127	Arachidic acid	0.501	311.296	Lipids and lipid-like molecules	Fatty Acyls	Fatty acids and conjugates	506-30-9	HMDB0002212	C06425	ko01040//Biosynthesis of unsaturated fatty acids	Lipid metabolism	Metabolism
M413T267_NEG	6.8442e+07	1.25224e+08	1.29918e+08	1.26893e+08	1.01787e+08	9.42912e+07	5.45091e+07	5.97555e+07	4.04147e+07	7.93194e+07	9.29852e+07	9.47791e+07	1.07759e+08	7.02938e+07	-0.616341	0.018818	0.149698	1.51945	Asperuloside	4.457	413.091	Organic oxygen compounds	Organooxygen compounds	Carbohydrates and carbohydrate conjugates	-	HMDB0248667	C09769	ko01110//Biosynthesis of secondary metabolites	Global and overview maps	Metabolism
M315T96_NEG	9.88781e+06	2.03243e+07	3.26883e+07	8.88646e+06	2.10604e+07	2.1005e+07	6.16649e+07	3.74366e+07	3.50539e+07	4.30371e+07	4.36365e+07	6.87685e+07	1.89754e+07	4.82663e+07	1.34689	0.00131354	0.0304152	1.51702	Pregnenolone	1.605	315.218	Lipids and lipid-like molecules	Steroids and steroid derivatives	Pregnane steroids	145-13-1	HMDB0000253	C01953	ko01100//Metabolic pathways;ko00140//Steroid hormone biosynthesis;ko04925//Aldosterone synthesis and secretion;ko04913//Ovarian steroidogenesis;ko04927//Cortisol synthesis and secretion;ko04934//Cushing syndrome	Endocrine and metabolic disease;Endocrine system;Global and overview maps;Lipid metabolism	Human Diseases;Metabolism;Organismal Systems
M127T212_2_NEG	4.14538e+07	6.40849e+07	6.47578e+07	7.22343e+07	6.65663e+07	6.1853e+07	3.10783e+07	4.09077e+07	2.22679e+07	2.94015e+07	2.93847e+07	3.86351e+07	6.1825e+07	3.19459e+07	-0.952561	0.000169447	0.00953255	1.51442	Adipic acid	3.531	127.051	Lipids and lipid-like molecules	Fatty Acyls	Fatty acids and conjugates	124-04-9	HMDB0000448	C06104	ko01100//Metabolic pathways;ko01120//Microbial metabolism in diverse environments	Global and overview maps	Metabolism
M251T173_NEG	7.43455e+07	5.92549e+07	6.65271e+07	5.73338e+07	5.03468e+07	4.7405e+07	9.6036e+07	4.40063e+07	1.0209e+08	1.28665e+08	8.64855e+07	1.42772e+08	5.92022e+07	1.00009e+08	0.75641	0.0196607	0.153102	1.50298	Phe-ser	2.882	251.104	Organic acids and derivatives	Carboxylic acids and derivatives	Amino acids, peptides, and analogues	16053-39-7	HMDB0029004	-	-	-	-
M239T28_NEG	4.44428e+07	3.75763e+07	5.28894e+07	8.85777e+06	5.87178e+07	3.1524e+07	7.28559e+07	8.94098e+07	7.31626e+07	5.88614e+07	5.68106e+07	5.89365e+07	3.90013e+07	6.83395e+07	0.809195	0.00806478	0.0936244	1.48058	7-hydroxyflavanone	0.464	239.06	--	--	--	--	--	-	-	-	-
M223T27_NEG	1.05894e+08	9.66719e+07	1.382e+08	1.60595e+08	8.38113e+07	7.73983e+07	1.64034e+08	1.76473e+08	1.6603e+08	1.41072e+08	1.36154e+08	1.16346e+08	1.10428e+08	1.50018e+08	0.442025	0.034465	0.216874	1.46117	2-hydroxyanthraquinone	0.457	223.028	--	--	--	--	--	-	-	-	-
M203T19_NEG	1.76043e+07	5.26488e+07	4.73995e+07	2.80676e+07	3.23906e+07	3.25748e+07	2.89788e+06	1.46571e+07	3.30111e+06	4.39113e+06	5.10192e+06	8.66856e+06	3.51143e+07	6.50296e+06	-2.43289	0.000437434	0.0165486	1.45679	4-hydroxy-4'-chlorobiphenyl	0.318	203.002	--	--	--	--	--	-	-	-	-
M251T20_NEG	2.86732e+06	1.17941e+07	1.51043e+07	3.23657e+06	6.84924e+06	6.82081e+06	3.51453e+07	2.50696e+07	3.03677e+07	2.8438e+07	3.10553e+07	3.25703e+07	7.77872e+06	3.0441e+07	1.96841	2.9321e-06	0.00121163	1.4065	2'-methoxyflavone	0.33	251.06	--	--	--	--	--	-	-	-	-
M353T293_2_NEG	6.53394e+07	9.14138e+07	1.04677e+08	8.71933e+07	6.33817e+07	7.05503e+07	5.48572e+07	3.9477e+07	3.98345e+07	5.9894e+07	5.80482e+07	6.05506e+07	8.04259e+07	5.21102e+07	-0.626093	0.00484197	0.0661859	1.40421	Neochlorogenic acid	4.878	353.018	Organic oxygen compounds	Organooxygen compounds	Alcohols and polyols	-	HMDB0240477	-	-	-	-
M353T22_NEG	1.8549e+07	1.51476e+07	2.10415e+07	1.81283e+07	1.66843e+07	1.34741e+07	1.04209e+08	6.59655e+07	2.13242e+07	8.34785e+07	1.85602e+07	2.0506e+07	1.71708e+07	5.23407e+07	1.60797	0.044048	0.245463	1.40088	11.beta.-prostaglandin e1	0.366	353.215	--	--	--	--	--	-	-	-	-
M114T148_1_NEG	5.69388e+07	6.71243e+07	6.71111e+07	7.12639e+07	3.73262e+07	4.37357e+07	2.61672e+07	2.91046e+07	3.55986e+07	4.03592e+07	3.14488e+07	3.33526e+07	5.725e+07	3.26718e+07	-0.809228	0.00225989	0.0412324	1.38188	Maleamic acid	2.463	114.031	Lipids and lipid-like molecules	Fatty Acyls	Fatty acids and conjugates	-	HMDB0254310	C01596	ko01100//Metabolic pathways;ko01120//Microbial metabolism in diverse environments;ko00760//Nicotinate and nicotinamide metabolism	Global and overview maps;Metabolism of cofactors and vitamins	Metabolism
M308T267_NEG	9.30849e+07	9.36264e+07	9.38021e+07	9.85991e+07	1.09089e+08	9.22489e+07	1.10042e+08	1.5423e+08	1.10056e+08	1.07151e+08	1.14934e+08	1.46386e+08	9.67418e+07	1.238e+08	0.355799	0.0124795	0.117622	1.35983	N-acetylneuraminate	4.458	308.099	Organic oxygen compounds	Organooxygen compounds	Carbohydrates and carbohydrate conjugates	19342-33-7	HMDB0000230	C00270	ko01100//Metabolic pathways;ko00520//Amino sugar and nucleotide sugar metabolism	Carbohydrate metabolism;Global and overview maps	Metabolism
M196T219_NEG	7.03209e+07	8.01384e+07	8.50816e+07	8.05645e+07	7.11777e+07	7.96055e+07	4.35822e+07	7.99303e+07	4.50253e+07	4.6853e+07	4.22818e+07	5.06791e+07	7.78148e+07	5.13919e+07	-0.598502	0.00183843	0.0369876	1.35062	3,4-dihydroxy-l-phenylalanine	3.654	196.062	Organic acids and derivatives	Carboxylic acids and derivatives	Amino acids, peptides, and analogues	59-92-7	HMDB0000181	C00355	ko01100//Metabolic pathways;ko01110//Biosynthesis of secondary metabolites;ko01060//Biosynthesis of plant secondary metabolites;ko01063//Biosynthesis of alkaloids derived from shikimate pathway;ko00350//Tyrosine metabolism;ko05012//Parkinson disease;ko04917//Prolactin signaling pathway;ko04728//Dopaminergic synapse;ko05034//Alcoholism;ko05030//Cocaine addiction;ko05031//Amphetamine addiction	Amino acid metabolism;Chemical structure transformation maps;Endocrine system;Global and overview maps;Nervous system;Neurodegenerative disease;Substance dependence	Human Diseases;Metabolism;Organismal Systems
M163T89_NEG	5.75287e+06	1.71377e+07	1.31661e+07	7.32152e+06	4.22363e+06	5.97249e+06	4.59924e+07	3.88798e+06	4.39954e+07	4.89238e+07	3.99342e+07	3.63809e+07	8.92905e+06	3.65191e+07	2.03207	0.00298277	0.0485271	1.34841	Brazilin	1.486	163.026	--	--	--	--	--	-	-	-	-
M174T283_NEG	7.51356e+07	6.51602e+07	6.37701e+07	5.18874e+07	1.06187e+08	8.85629e+07	3.44438e+07	7.30495e+07	3.13764e+07	3.10849e+07	3.30521e+07	5.27541e+07	7.51172e+07	4.26268e+07	-0.817382	0.0118412	0.114614	1.3338	N-acetyl-l-aspartic acid	4.723	174.041	Organic acids and derivatives	Carboxylic acids and derivatives	Amino acids, peptides, and analogues	997-55-7	HMDB0000812	C01042	ko01100//Metabolic pathways;ko00250//Alanine, aspartate and glutamate metabolism	Amino acid metabolism;Global and overview maps	Metabolism
M177T266_NEG	1.42976e+08	1.92681e+08	1.91658e+08	2.04602e+08	1.74688e+08	1.62987e+08	1.2363e+08	1.57428e+08	1.0364e+08	1.34027e+08	1.51964e+08	1.912e+08	1.78265e+08	1.43648e+08	-0.311484	0.049288	0.263695	1.33174	D-glucono-1,5-lactone	4.435	177.04	Organic oxygen compounds	Organooxygen compounds	Carbohydrates and carbohydrate conjugates	90-80-2	HMDB0000150	C00198	ko01100//Metabolic pathways;ko01110//Biosynthesis of secondary metabolites;ko01120//Microbial metabolism in diverse environments;ko01200//Carbon metabolism;ko00030//Pentose phosphate pathway	Carbohydrate metabolism;Global and overview maps	Metabolism
M131T275_NEG	3.85343e+08	3.94013e+08	4.0662e+08	3.82758e+08	4.18892e+08	4.03333e+08	3.90488e+08	3.4273e+08	3.51721e+08	3.64826e+08	3.57293e+08	3.96961e+08	3.98493e+08	3.67337e+08	-0.117452	0.0142065	0.12656	1.30884	DL-asparagine	4.584	131.046	Organic acids and derivatives	Carboxylic acids and derivatives	Amino acids, peptides, and analogues	-	HMDB0251512	-	-	-	-
M149T181_NEG	1.08337e+07	2.58064e+07	1.27712e+07	1.106e+07	2.10808e+06	3.56012e+06	3.36848e+07	3.94161e+07	2.54424e+07	2.98217e+07	3.32304e+07	3.43046e+07	1.10233e+07	3.265e+07	1.56653	0.000268015	0.0125198	1.29082	D-Ribose	3.025	149.046	Organic oxygen compounds	Organooxygen compounds	Carbohydrates and carbohydrate conjugates	613-83-2	HMDB0000283	-	-	-	-
M146T93_NEG	8.7386e+07	5.95765e+07	5.7114e+07	9.2111e+07	4.59634e+07	5.07524e+07	3.99386e+07	5.01493e+07	3.98892e+07	3.91146e+07	4.01721e+07	4.05952e+07	6.54839e+07	4.16432e+07	-0.653061	0.0149175	0.129764	1.2723	O-acetylserine	1.553	146.025	Organic acids and derivatives	Carboxylic acids and derivatives	Amino acids, peptides, and analogues	5147-00-2	HMDB0003011	C00979	ko01100//Metabolic pathways;ko01110//Biosynthesis of secondary metabolites;ko01120//Microbial metabolism in diverse environments;ko01230//Biosynthesis of amino acids;ko01200//Carbon metabolism;ko00270//Cysteine and methionine metabolism;ko00920//Sulfur metabolism;ko04122//Sulfur relay system	Amino acid metabolism;Energy metabolism;Folding, sorting and degradation;Global and overview maps	Genetic Information Processing;Metabolism
M127T272_NEG	1.56849e+08	1.45276e+08	1.58442e+08	1.51238e+08	1.60427e+08	1.51699e+08	1.74897e+08	1.90823e+08	1.66981e+08	1.66753e+08	1.61968e+08	1.88052e+08	1.53989e+08	1.74912e+08	0.183808	0.00315469	0.0498442	1.27189	Dihydrothymine	4.541	127.051	Organoheterocyclic compounds	Diazines	Pyrimidines and pyrimidine derivatives	19140-80-8	HMDB0000079	-	-	-	-
M189T138_NEG	9.78699e+06	6.30237e+07	7.11138e+07	9.91851e+06	3.09886e+07	2.33169e+07	7.86259e+07	5.34855e+07	5.51434e+07	5.94111e+07	5.58803e+07	6.77603e+07	3.46914e+07	6.17177e+07	0.831106	0.0408713	0.234573	1.26879	L-hydroxyarginine	2.308	189.113	--	--	--	--	--	-	-	-	-
M125T126_NEG	1.88692e+07	3.38901e+07	3.52299e+07	2.59551e+07	4.52294e+07	3.49355e+07	6.97978e+07	2.15057e+07	5.32206e+07	6.97575e+07	7.00735e+07	6.17138e+07	3.23515e+07	5.76781e+07	0.834191	0.0142979	0.126746	1.24349	2,4-dichlorophenol	2.095	124.991	Benzenoids	Benzene and substituted derivatives	Halobenzenes	120-83-2	HMDB0004811	C02625	ko01120//Microbial metabolism in diverse environments	Global and overview maps	Metabolism
M187T243_NEG	1.48969e+07	3.7251e+07	4.13393e+07	1.59937e+07	2.3319e+07	2.04473e+07	5.58052e+07	2.85895e+07	4.39692e+07	5.81028e+07	5.15048e+07	5.06734e+07	2.55412e+07	4.81075e+07	0.913436	0.00507958	0.0685616	1.23446	Azelaic acid	4.058	187.098	Lipids and lipid-like molecules	Fatty Acyls	Fatty acids and conjugates	123-99-9	HMDB0000784	-	-	-	-
[truncated: 18 more rows]

## Sheet: NEG H-VS-H-RES-HMB
index	H-1	H-2	H-3	H-4	H-5	H-6	H-RES-HMB-1	H-RES-HMB-2	H-RES-HMB-3	H-RES-HMB-4	H-RES-HMB-5	H-RES-HMB-6	control_mean	case_mean	log2_FC(case_mean/control_mean)	Pvalue	fdr	vip	MS2_name	RT	m/z	SuperClass	Class	SubClass	CAS	HMDB	C_ID	Pathway	KEGG_B_class	KEGG_A_class
[truncated: 77 more rows]
