# Supplementary material for: Immune, Oxidative, and Morphological Changes in the Livers of Tibetan Sheep after Feeding Resveratrol and β-Hydroxy-β-methyl Butyric Acid: A Transcriptome–Metabolome Integrative Analysis
Source: Int J Mol Sci. 2024 Sep 12;25(18):9865. doi: 10.3390/ijms25189865 (PMC11432669; doi:10.3390/ijms25189865)
Supplement: Supplementary file 1 [file ijms-25-09865-s001.zip › Table S5 .xlsx]

## Sheet: H-vs-H-RES.path
KEGG_A_class	KEGG_B_class	Pathway	H-vs-H-RES (53)	All (782)	Pvalue	Qvalue	Pathway ID	Genes	K_IDs
Metabolism	Carbohydrate metabolism	Butanoate metabolism	6	15	0.00022827	0.0187855	ko00650	M145T263_NEG(Alpha-ketoglutarate);M133T292_NEG(Dl-malic acid);M115T292_NEG(Fumarate);M115T268_NEG(Maleic acid);M87T110_NEG(Pyruvate);M101T93_NEG(Succinic semialdehyde)	C00026+C00497+C00122+C01384+C00022+C00232
Metabolism	Amino acid metabolism	Tyrosine metabolism	7	22	0.000341554	0.0187855	ko00350	M196T219_NEG(3,4-dihydroxy-l-phenylalanine);M180T219_1_NEG(DL-tyrosine);M115T292_NEG(Fumarate);M153T189_NEG(Gentisic acid);M115T268_NEG(Maleic acid);M87T110_NEG(Pyruvate);M101T93_NEG(Succinic semialdehyde)	C00355+C00082+C00122+C00628+C01384+C00022+C00232
Metabolism	Amino acid metabolism	Phenylalanine metabolism	5	15	0.00211407	0.077516	ko00360	M180T219_1_NEG(DL-tyrosine);M115T292_NEG(Fumarate);M192T140_NEG(Phenaceturic acid);M87T110_NEG(Pyruvate);M163T219_NEG(Trans-2-hydroxycinnamic acid)	C00082+C00122+C05598+C00022+C01772
Metabolism	Metabolism of cofactors and vitamins	Nicotinate and nicotinamide metabolism	5	19	0.00663581	0.154128	ko00760	M115T292_NEG(Fumarate);M115T268_NEG(Maleic acid);M87T110_NEG(Pyruvate);M166T137_NEG(Quinolinate);M101T93_NEG(Succinic semialdehyde)	C00122+C01384+C00022+C03722+C00232
Metabolism	Global and overview maps	Metabolic pathways	43	510	0.00700584	0.154128	ko01100	M129T211_NEG((S)-2-Hydroxyglutarate);M187T172_NEG(1-hydroxy-2-naphthoic acid);M271T34_NEG(16-hydroxyhexadecanoic acid);M196T219_NEG(3,4-dihydroxy-l-phenylalanine);M127T212_2_NEG(Adipic acid);M145T263_NEG(Alpha-ketoglutarate);M239T326_2_NEG(Anserine);M171T34_NEG(Capric acid);M179T219_2_NEG(D-allose);M145T272_NEG(D-glutamine);M261T218_NEG(D-mannitol 1-phosphate);M181T219_1_NEG(D-sorbitol);M173T61_N…	C03196+C03203+C18218+C00355+C06104+C00026+C01262+C01571+C01487+C00819+C00644+C00794+C05422+C02273+C00302+C00497+C00082+C00122+C00628+C00037+C01586+C00294+C00233+C03196+C00337+C00328+C01879+C01620+C02165+C01384+C00357+C00270+C01530+C01953+C00410+C00022+C03722+C00835+C02325+C00232+C06337+C01772+C00106
Metabolism	Amino acid metabolism	Alanine, aspartate and glutamate metabolism	4	14	0.0113378	0.18468	ko00250	M145T263_NEG(Alpha-ketoglutarate);M115T292_NEG(Fumarate);M87T110_NEG(Pyruvate);M101T93_NEG(Succinic semialdehyde)	C00026+C00122+C00022+C00232
Metabolism	Carbohydrate metabolism	Ascorbate and aldarate metabolism	4	15	0.0146919	0.18468	ko00053	M145T263_NEG(Alpha-ketoglutarate);M173T61_NEG(Dehydroascorbic acid);M135T228_NEG(L-threonate);M87T110_NEG(Pyruvate)	C00026+C05422+C01620+C00022
Human Diseases	Cancer: overview	Central carbon metabolism in cancer	5	23	0.015577	0.18468	ko05230	M145T263_NEG(Alpha-ketoglutarate);M180T219_1_NEG(DL-tyrosine);M115T292_NEG(Fumarate);M74T265_NEG(Glycine);M87T110_NEG(Pyruvate)	C00026+C00082+C00122+C00037+C00022
Metabolism	Carbohydrate metabolism	Citrate cycle (TCA cycle)	3	9	0.018468	0.18468	ko00020	M145T263_NEG(Alpha-ketoglutarate);M115T292_NEG(Fumarate);M87T110_NEG(Pyruvate)	C00026+C00122+C00022
Metabolism	Metabolism of cofactors and vitamins	Thiamine metabolism	3	9	0.018468	0.18468	ko00730	M180T219_1_NEG(DL-tyrosine);M74T265_NEG(Glycine);M87T110_NEG(Pyruvate)	C00082+C00037+C00022
Organismal Systems	Endocrine system	Prolactin signaling pathway	3	9	0.018468	0.18468	ko04917	M196T219_NEG(3,4-dihydroxy-l-phenylalanine);M180T219_1_NEG(DL-tyrosine);M313T57_NEG(Progesterone)	C00355+C00082+C00410
Metabolism	Carbohydrate metabolism	Fructose and mannose metabolism	3	11	0.032922	0.232224	ko00051	M179T219_2_NEG(D-allose);M261T218_NEG(D-mannitol 1-phosphate);M181T219_1_NEG(D-sorbitol)	C01487+C00644+C00794
Metabolism	Carbohydrate metabolism	C5-Branched dibasic acid metabolism	2	5	0.0395037	0.232224	ko00660	M145T263_NEG(Alpha-ketoglutarate);M87T110_NEG(Pyruvate)	C00026+C00022
Metabolism	Amino acid metabolism	Lysine degradation	4	20	0.0404607	0.232224	ko00310	M129T211_NEG((S)-2-Hydroxyglutarate);M145T263_NEG(Alpha-ketoglutarate);M74T265_NEG(Glycine);M147T282_NEG(L-2-hydroxyglutaric acid)	C03196+C00026+C00037+C03196
Metabolism	Carbohydrate metabolism	Pentose and glucuronate interconversions	3	12	0.041826	0.232224	ko00040	M145T263_NEG(Alpha-ketoglutarate);M175T337_NEG(Digalacturonic acid);M87T110_NEG(Pyruvate)	C00026+C02273+C00022
Metabolism	Metabolism of other amino acids	Glutathione metabolism	3	12	0.041826	0.232224	ko00480	M173T61_NEG(Dehydroascorbic acid);M74T265_NEG(Glycine);M128T215_3_NEG(L-pyroglutamic acid)	C05422+C00037+C01879
Metabolism	Metabolism of other amino acids	Taurine and hypotaurine metabolism	3	13	0.0518169	0.232224	ko00430	M145T263_NEG(Alpha-ketoglutarate);M124T217_2_NEG(Guanidinoethyl sulfonate);M87T110_NEG(Pyruvate)	C00026+C01959+C00022
Human Diseases	Neurodegenerative disease	Parkinson disease	3	13	0.0518169	0.232224	ko05012	M196T219_NEG(3,4-dihydroxy-l-phenylalanine);M180T219_1_NEG(DL-tyrosine);M97T316_NEG(Phosphoric acid)	C00355+C00082+C00009
Metabolism	Metabolism of other amino acids	D-Amino acid metabolism	4	22	0.0552259	0.232224	ko00470	M145T263_NEG(Alpha-ketoglutarate);M145T272_NEG(D-glutamine);M74T265_NEG(Glycine);M87T110_NEG(Pyruvate)	C00026+C00819+C00037+C00022
Metabolism	Metabolism of other amino acids	Phosphonate and phosphinate metabolism	2	6	0.0567101	0.232224	ko00440	M74T265_NEG(Glycine);M87T110_NEG(Pyruvate)	C00037+C00022
Environmental Information Processing	Signal transduction	HIF-1 signaling pathway	2	6	0.0567101	0.232224	ko04066	M145T263_NEG(Alpha-ketoglutarate);M87T110_NEG(Pyruvate)	C00026+C00022
Human Diseases	Substance dependence	Cocaine addiction	2	6	0.0567101	0.232224	ko05030	M196T219_NEG(3,4-dihydroxy-l-phenylalanine);M180T219_1_NEG(DL-tyrosine)	C00355+C00082
Human Diseases	Substance dependence	Amphetamine addiction	2	6	0.0567101	0.232224	ko05031	M196T219_NEG(3,4-dihydroxy-l-phenylalanine);M180T219_1_NEG(DL-tyrosine)	C00355+C00082
Metabolism	Global and overview maps	Carbon metabolism	5	32	0.0583934	0.232224	ko01200	M145T263_NEG(Alpha-ketoglutarate);M115T292_NEG(Fumarate);M74T265_NEG(Glycine);M87T110_NEG(Pyruvate);M101T93_NEG(Succinic semialdehyde)	C00026+C00122+C00037+C00022+C00232
Metabolism	Metabolism of other amino acids	beta-Alanine metabolism	3	14	0.0628567	0.232224	ko00410	M239T326_2_NEG(Anserine);M166T137_NEG(Quinolinate);M111T79_3_NEG(Uracil)	C01262+C03722+C00106
Metabolism	Lipid metabolism	Biosynthesis of unsaturated fatty acids	3	14	0.0628567	0.232224	ko01040	M311T30_NEG(Arachidic acid);M365T30_NEG(Nervonic acid);M283T33_3_NEG(Octadecanoic acid)	C06425+C08323+C01530
Metabolism	Global and overview maps	2-Oxocarboxylic acid metabolism	4	23	0.063573	0.232224	ko01210	M145T263_NEG(Alpha-ketoglutarate);M180T219_1_NEG(DL-tyrosine);M129T59_1_NEG(Ketoleucine);M87T110_NEG(Pyruvate)	C00026+C00082+C00233+C00022
Organismal Systems	Endocrine system	PPAR signaling pathway	1	1	0.0677749	0.232224	ko03320	M339T38_NEG(Leukotriene b4)	C02165
Human Diseases	Cancer: specific types	Renal cell carcinoma	1	1	0.0677749	0.232224	ko05211	M115T292_NEG(Fumarate)	C00122
Metabolism	Global and overview maps	Microbial metabolism in diverse environments	14	140	0.072704	0.232224	ko01120	M129T211_NEG((S)-2-Hydroxyglutarate);M187T172_NEG(1-hydroxy-2-naphthoic acid);M127T212_2_NEG(Adipic acid);M145T263_NEG(Alpha-ketoglutarate);M179T219_2_NEG(D-allose);M115T292_NEG(Fumarate);M153T189_NEG(Gentisic acid);M74T265_NEG(Glycine);M147T282_NEG(L-2-hydroxyglutaric acid);M115T268_NEG(Maleic acid);M87T110_NEG(Pyruvate);M101T93_NEG(Succinic semialdehyde);M165T375_NEG(Terephthalic acid);M163T219…	C03196+C03203+C06104+C00026+C01487+C00122+C00628+C00037+C03196+C01384+C00022+C00232+C06337+C01772
Metabolism	Carbohydrate metabolism	Glyoxylate and dicarboxylate metabolism	3	15	0.0748979	0.232224	ko00630	M145T263_NEG(Alpha-ketoglutarate);M74T265_NEG(Glycine);M87T110_NEG(Pyruvate)	C00026+C00037+C00022
Organismal Systems	Endocrine system	Glucagon signaling pathway	3	15	0.0748979	0.232224	ko04922	M145T263_NEG(Alpha-ketoglutarate);M115T292_NEG(Fumarate);M87T110_NEG(Pyruvate)	C00026+C00122+C00022
Organismal Systems	Nervous system	Dopaminergic synapse	2	7	0.0760007	0.232224	ko04728	M196T219_NEG(3,4-dihydroxy-l-phenylalanine);M180T219_1_NEG(DL-tyrosine)	C00355+C00082
Organismal Systems	Endocrine system	Cortisol synthesis and secretion	2	7	0.0760007	0.232224	ko04927	M315T96_NEG(Pregnenolone);M313T57_NEG(Progesterone)	C01953+C00410
Human Diseases	Endocrine and metabolic disease	Cushing syndrome	2	7	0.0760007	0.232224	ko04934	M315T96_NEG(Pregnenolone);M313T57_NEG(Progesterone)	C01953+C00410
Human Diseases	Substance dependence	Alcoholism	2	7	0.0760007	0.232224	ko05034	M196T219_NEG(3,4-dihydroxy-l-phenylalanine);M180T219_1_NEG(DL-tyrosine)	C00355+C00082
Metabolism	Chemical structure transformation maps	Biosynthesis of alkaloids derived from ornithine, lysine and nicotinic acid	4	25	0.0821514	0.244234	ko01064	M145T263_NEG(Alpha-ketoglutarate);M115T292_NEG(Fumarate);M87T110_NEG(Pyruvate);M166T137_NEG(Quinolinate)	C00026+C00122+C00022+C03722
Metabolism	Chemical structure transformation maps	Biosynthesis of alkaloids derived from terpenoid and polyketide	3	16	0.0878859	0.254406	ko01066	M145T263_NEG(Alpha-ketoglutarate);M115T292_NEG(Fumarate);M87T110_NEG(Pyruvate)	C00026+C00122+C00022
Metabolism	Amino acid metabolism	Arginine biosynthesis	2	8	0.0970254	0.260312	ko00220	M145T263_NEG(Alpha-ketoglutarate);M115T292_NEG(Fumarate)	C00026+C00122
Metabolism	Amino acid metabolism	Valine, leucine and isoleucine biosynthesis	2	8	0.0970254	0.260312	ko00290	M129T59_1_NEG(Ketoleucine);M87T110_NEG(Pyruvate)	C00233+C00022
Metabolism	Metabolism of cofactors and vitamins	Pantothenate and CoA biosynthesis	2	8	0.0970254	0.260312	ko00770	M87T110_NEG(Pyruvate);M111T79_3_NEG(Uracil)	C00022+C00106
Metabolism	Chemical structure transformation maps	Biosynthesis of plant secondary metabolites	8	74	0.116781	0.28569	ko01060	M196T219_NEG(3,4-dihydroxy-l-phenylalanine);M145T263_NEG(Alpha-ketoglutarate);M180T219_1_NEG(DL-tyrosine);M115T292_NEG(Fumarate);M74T265_NEG(Glycine);M283T33_3_NEG(Octadecanoic acid);M87T110_NEG(Pyruvate);M166T137_NEG(Quinolinate)	C00355+C00026+C00082+C00122+C00037+C01530+C00022+C03722
Metabolism	Lipid metabolism	Fatty acid biosynthesis	2	9	0.11947	0.28569	ko00061	M171T34_NEG(Capric acid);M283T33_3_NEG(Octadecanoic acid)	C01571+C01530
Metabolism	Energy metabolism	Oxidative phosphorylation	2	9	0.11947	0.28569	ko00190	M115T292_NEG(Fumarate);M97T316_NEG(Phosphoric acid)	C00122+C00009
Metabolism	Biosynthesis of other secondary metabolites	Monobactam biosynthesis	2	9	0.11947	0.28569	ko00261	M180T219_1_NEG(DL-tyrosine);M87T110_NEG(Pyruvate)	C00082+C00022
Human Diseases	Cancer: overview	Pathways in cancer	2	9	0.11947	0.28569	ko05200	M115T292_NEG(Fumarate);M313T57_NEG(Progesterone)	C00122+C00410
Organismal Systems	Endocrine system	Progesterone-mediated oocyte maturation	1	2	0.131037	0.294165	ko04914	M313T57_NEG(Progesterone)	C00410
Human Diseases	Endocrine and metabolic disease	Type II diabetes mellitus	1	2	0.131037	0.294165	ko04930	M87T110_NEG(Pyruvate)	C00022
Human Diseases	Cancer: specific types	Breast cancer	1	2	0.131037	0.294165	ko05224	M313T57_NEG(Progesterone)	C00410
Organismal Systems	Endocrine system	Ovarian steroidogenesis	2	10	0.143055	0.314721	ko04913	M315T96_NEG(Pregnenolone);M313T57_NEG(Progesterone)	C01953+C00410
Metabolism	Chemical structure transformation maps	Biosynthesis of alkaloids derived from shikimate pathway	5	43	0.158722	0.335759	ko01063	M196T219_NEG(3,4-dihydroxy-l-phenylalanine);M145T263_NEG(Alpha-ketoglutarate);M180T219_1_NEG(DL-tyrosine);M115T292_NEG(Fumarate);M87T110_NEG(Pyruvate)	C00355+C00026+C00082+C00122+C00022
Metabolism	Global and overview maps	Biosynthesis of amino acids	5	43	0.158722	0.335759	ko01230	M145T263_NEG(Alpha-ketoglutarate);M180T219_1_NEG(DL-tyrosine);M74T265_NEG(Glycine);M129T59_1_NEG(Ketoleucine);M87T110_NEG(Pyruvate)	C00026+C00082+C00037+C00233+C00022
Environmental Information Processing	Membrane transport	ABC transporters	6	57	0.180584	0.347437	ko02010	M179T219_2_NEG(D-allose);M181T219_1_NEG(D-sorbitol);M175T337_NEG(Digalacturonic acid);M74T265_NEG(Glycine);M267T167_5_NEG(Inosine);M97T316_NEG(Phosphoric acid)	C01487+C00794+C02273+C00037+C00294+C00009
Metabolism	Chemical structure transformation maps	Biosynthesis of terpenoids and steroids	3	22	0.182103	0.347437	ko01062	M145T263_NEG(Alpha-ketoglutarate);M115T292_NEG(Fumarate);M87T110_NEG(Pyruvate)	C00026+C00122+C00022
Metabolism	Chemical structure transformation maps	Biosynthesis of alkaloids derived from histidine and purine	3	22	0.182103	0.347437	ko01065	M145T263_NEG(Alpha-ketoglutarate);M115T292_NEG(Fumarate);M87T110_NEG(Pyruvate)	C00026+C00122+C00022
Metabolism	Metabolism of terpenoids and polyketides	Terpenoid backbone biosynthesis	1	3	0.190082	0.347437	ko00900	M87T110_NEG(Pyruvate)	C00022
Cellular Processes	Cell growth and death	Oocyte meiosis	1	3	0.190082	0.347437	ko04114	M313T57_NEG(Progesterone)	C00410
Human Diseases	Infectious disease: parasitic	African trypanosomiasis	1	3	0.190082	0.347437	ko05143	M208T222_NEG(L-kynurenine)	C00328
Drug Development	Target-based classification: Nuclear receptors	Glucocorticoid and mineralocorticoid receptor agonists/antagonists	1	3	0.190082	0.347437	ko07225	M313T57_NEG(Progesterone)	C00410
Metabolism	Carbohydrate metabolism	Pyruvate metabolism	2	12	0.19267	0.347437	ko00620	M115T292_NEG(Fumarate);M87T110_NEG(Pyruvate)	C00122+C00022
Organismal Systems	Digestive system	Mineral absorption	2	12	0.19267	0.347437	ko04978	M74T265_NEG(Glycine);M97T316_NEG(Phosphoric acid)	C00037+C00009
Genetic Information Processing	Translation	Aminoacyl-tRNA biosynthesis	2	13	0.218279	0.381122	ko00970	M180T219_1_NEG(DL-tyrosine);M74T265_NEG(Glycine)	C00082+C00037
Organismal Systems	Endocrine system	Aldosterone synthesis and secretion	2	13	0.218279	0.381122	ko04925	M315T96_NEG(Pregnenolone);M313T57_NEG(Progesterone)	C01953+C00410
Organismal Systems	Sensory system	Phototransduction - fly	1	4	0.245186	0.396624	ko04745	M283T33_3_NEG(Octadecanoic acid)	C01530
Organismal Systems	Excretory system	Proximal tubule bicarbonate reclamation	1	4	0.245186	0.396624	ko04964	M145T263_NEG(Alpha-ketoglutarate)	C00026
Human Diseases	Cancer: specific types	Prostate cancer	1	4	0.245186	0.396624	ko05215	M313T57_NEG(Progesterone)	C00410
Drug Development	Structure-based classification	Eicosanoids	1	4	0.245186	0.396624	ko07034	M339T38_NEG(Leukotriene b4)	C02165
Drug Development	Target-based classification: Nuclear receptors	Progesterone, androgen and estrogen receptor agonists/antagonists	1	4	0.245186	0.396624	ko07226	M313T57_NEG(Progesterone)	C00410
Human Diseases	Cardiovascular disease	Diabetic cardiomyopathy	2	15	0.270227	0.430796	ko05415	M181T219_1_NEG(D-sorbitol);M87T110_NEG(Pyruvate)	C00794+C00022
Metabolism	Chemical structure transformation maps	Biosynthesis of phenylpropanoids	4	40	0.283748	0.440901	ko01061	M145T263_NEG(Alpha-ketoglutarate);M115T292_NEG(Fumarate);M87T110_NEG(Pyruvate);M209T214_NEG(Sinapyl alcohol)	C00026+C00122+C00022+C02325
Metabolism	Lipid metabolism	Steroid hormone biosynthesis	3	28	0.293654	0.440901	ko00140	M329T96_NEG(11beta-hydroxyprogesterone);M315T96_NEG(Pregnenolone);M313T57_NEG(Progesterone)	C05498+C01953+C00410
Metabolism	Xenobiotics biodegradation and metabolism	Dioxin degradation	1	5	0.296606	0.440901	ko00621	M87T110_NEG(Pyruvate)	C00022
Organismal Systems	Nervous system	GABAergic synapse	1	5	0.296606	0.440901	ko04727	M145T263_NEG(Alpha-ketoglutarate)	C00026
Organismal Systems	Endocrine system	Melanogenesis	1	5	0.296606	0.440901	ko04916	M180T219_1_NEG(DL-tyrosine)	C00082
Metabolism	Xenobiotics biodegradation and metabolism	Drug metabolism - other enzymes	1	6	0.344585	0.495948	ko00983	M183T169_NEG(Thiouric acid)	C16613
Organismal Systems	Endocrine system	Parathyroid hormone synthesis, secretion and action	1	6	0.344585	0.495948	ko04928	M97T316_NEG(Phosphoric acid)	C00009
Metabolism	Amino acid metabolism	Histidine metabolism	2	18	0.34793	0.495948	ko00340	M145T263_NEG(Alpha-ketoglutarate);M239T326_2_NEG(Anserine)	C00026+C01262
Metabolism	Carbohydrate metabolism	Amino sugar and nucleotide sugar metabolism	3	31	0.351672	0.495948	ko00520	M300T124_NEG(N-Acetyl-D-Glucosamine 6-Phosphate);M308T267_NEG(N-acetylneuraminate);M324T287_NEG(N-glycolylneuraminic acid)	C00357+C00270+C03410
Metabolism	Chemical structure transformation maps	Biosynthesis of plant hormones	3	32	0.370989	0.498005	ko01070	M145T263_NEG(Alpha-ketoglutarate);M115T292_NEG(Fumarate);M87T110_NEG(Pyruvate)	C00026+C00122+C00022
Organismal Systems	Digestive system	Protein digestion and absorption	2	19	0.373344	0.498005	ko04974	M180T219_1_NEG(DL-tyrosine);M74T265_NEG(Glycine)	C00082+C00037
Metabolism	Amino acid metabolism	Valine, leucine and isoleucine degradation	1	7	0.38935	0.498005	ko00280	M129T59_1_NEG(Ketoleucine)	C00233
Metabolism	Amino acid metabolism	Lysine biosynthesis	1	7	0.38935	0.498005	ko00300	M145T263_NEG(Alpha-ketoglutarate)	C00026
Metabolism	Metabolism of cofactors and vitamins	Vitamin B6 metabolism	1	7	0.38935	0.498005	ko00750	M101T93_NEG(Succinic semialdehyde)	C00232
Metabolism	Metabolism of cofactors and vitamins	Folate biosynthesis	1	7	0.38935	0.498005	ko00790	M236T130_2_NEG(Sepiapterin)	C00835
Organismal Systems	Nervous system	Synaptic vesicle cycle	1	7	0.38935	0.498005	ko04721	M74T265_NEG(Glycine)	C00037
Organismal Systems	Endocrine system	Insulin secretion	1	7	0.38935	0.498005	ko04911	M87T110_NEG(Pyruvate)	C00022
Metabolism	Amino acid metabolism	Glycine, serine and threonine metabolism	2	20	0.398377	0.503696	ko00260	M74T265_NEG(Glycine);M87T110_NEG(Pyruvate)	C00037+C00022
Human Diseases	Neurodegenerative disease	Pathways of neurodegeneration - multiple diseases	1	9	0.470065	0.580979	ko05022	M97T316_NEG(Phosphoric acid)	C00009
Human Diseases	Cancer: overview	Chemical carcinogenesis - receptor activation	1	9	0.470065	0.580979	ko05207	M313T57_NEG(Progesterone)	C00410
Metabolism	Amino acid metabolism	Tryptophan metabolism	2	24	0.493547	0.592595	ko00380	M208T222_NEG(L-kynurenine);M166T137_NEG(Quinolinate)	C00328+C03722
Metabolism	Amino acid metabolism	Phenylalanine, tyrosine and tryptophan biosynthesis	1	10	0.5064	0.592595	ko00400	M180T219_1_NEG(DL-tyrosine)	C00082
Metabolism	Carbohydrate metabolism	Propanoate metabolism	1	10	0.5064	0.592595	ko00640	M103T149_NEG(Dl-a-hydroxybutyric acid)	C05984
Environmental Information Processing	Signal transduction	AMPK signaling pathway	1	10	0.5064	0.592595	ko04152	M87T110_NEG(Pyruvate)	C00022
Human Diseases	Endocrine and metabolic disease	Insulin resistance	1	10	0.5064	0.592595	ko04931	M87T110_NEG(Pyruvate)	C00022
Metabolism	Nucleotide metabolism	Pyrimidine metabolism	2	25	0.515889	0.597346	ko00240	M157T337_NEG(L-dihydroorotate);M111T79_3_NEG(Uracil)	C00337+C00106
Metabolism	Carbohydrate metabolism	Glycolysis / Gluconeogenesis	1	11	0.540287	0.612696	ko00010	M87T110_NEG(Pyruvate)	C00022
Organismal Systems	Sensory system	Inflammatory mediator regulation of TRP channels	1	11	0.540287	0.612696	ko04750	M339T38_NEG(Leukotriene b4)	C02165
Metabolism	Carbohydrate metabolism	Pentose phosphate pathway	1	12	0.571888	0.622849	ko00030	M87T110_NEG(Pyruvate)	C00022
Metabolism	Carbohydrate metabolism	Galactose metabolism	1	12	0.571888	0.622849	ko00052	M181T219_1_NEG(D-sorbitol)	C00794
Metabolism	Lipid metabolism	Primary bile acid biosynthesis	1	12	0.571888	0.622849	ko00120	M74T265_NEG(Glycine)	C00037
Metabolism	Metabolism of cofactors and vitamins	Ubiquinone and other terpenoid-quinone biosynthesis	1	12	0.571888	0.622849	ko00130	M180T219_1_NEG(DL-tyrosine)	C00082
Environmental Information Processing	Signaling molecules and interaction	Neuroactive ligand-receptor interaction	2	29	0.598739	0.645699	ko04080	M74T265_NEG(Glycine);M339T38_NEG(Leukotriene b4)	C00037+C02165
Metabolism	Metabolism of cofactors and vitamins	Porphyrin metabolism	1	14	0.628831	0.665109	ko00860	M74T265_NEG(Glycine)	C00037
Organismal Systems	Nervous system	Serotonergic synapse	1	14	0.628831	0.665109	ko04726	M339T38_NEG(Leukotriene b4)	C02165
Metabolism	Nucleotide metabolism	Purine metabolism	2	31	0.636121	0.666412	ko00230	M74T265_NEG(Glycine);M267T167_5_NEG(Inosine)	C00037+C00294
Metabolism	Amino acid metabolism	Arginine and proline metabolism	1	19	0.740657	0.761423	ko00330	M87T110_NEG(Pyruvate)	C00022
Metabolism	Lipid metabolism	Arachidonic acid metabolism	1	19	0.740657	0.761423	ko00590	M339T38_NEG(Leukotriene b4)	C02165
Metabolism	Amino acid metabolism	Cysteine and methionine metabolism	1	20	0.758671	0.772721	ko00270	M87T110_NEG(Pyruvate)	C00022
Organismal Systems	Digestive system	Bile secretion	2	45	0.826913	0.834499	ko04976	M145T263_NEG(Alpha-ketoglutarate);M339T38_NEG(Leukotriene b4)	C00026+C02165
Metabolism	Global and overview maps	Biosynthesis of secondary metabolites	10	262	0.995297	0.995297	ko01110	M196T219_NEG(3,4-dihydroxy-l-phenylalanine);M145T263_NEG(Alpha-ketoglutarate);M413T267_NEG(Asperuloside);M180T219_1_NEG(DL-tyrosine);M115T292_NEG(Fumarate);M74T265_NEG(Glycine);M129T59_1_NEG(Ketoleucine);M87T110_NEG(Pyruvate);M209T214_NEG(Sinapyl alcohol);M163T219_NEG(Trans-2-hydroxycinnamic acid)	C00355+C00026+C09769+C00082+C00122+C00037+C00233+C00022+C02325+C01772

## Sheet: H-VS-H-HMB
KEGG_A_class	KEGG_B_class	Pathway	H-vs-H-HMB (50)	All (782)	Pvalue	Qvalue	Pathway ID	Genes	K_IDs
Metabolism	Global and overview maps	Metabolic pathways代谢途径	41	510	0.00588942	0.154163	ko01100	M187T172_NEG(1-hydroxy-2-naphthoic acid);M271T34_NEG(16-hydroxyhexadecanoic acid);M141T35_NEG(2-mercaptoethanesulfonic acid);M177T339_NEG(2,5-dichlorobenzene-1,4-diol);M196T219_NEG(3,4-dihydroxy-l-phenylalanine);M127T212_2_NEG(Adipic acid);M145T263_NEG(Alpha-ketoglutarate);M239T326_2_NEG(Anserine);M112T111_NEG(Creatinine);M145T272_NEG(D-glutamine);M131T418_NEG(D-ornithine);M133T292_NEG(Dl-malic a…	C03203+C18218+C03576+C06600+C00355+C06104+C00026+C01262+C00791+C00819+C00515+C00497+C00082+C00122+C00258+C01586+C01157+C00294+C00130+C01114+C00328+C01596+C02170+C00357+C01042+C00270+C00979+C00346+C01530+C01953+C00410+C02067+C03722+C00835+C02325+C00042+C00245+C01772+C00366+C00299+C01762
Metabolism	Energy metabolism	Sulfur metabolism 硫代谢	3	7	0.00718373	0.154163	ko00920	M146T93_NEG(O-acetylserine);M117T277_NEG(Succinate);M249T216_NEG(Taurine)	C00979+C00042+C00245
Metabolism	Amino acid metabolism	Alanine, aspartate and glutamate metabolism丙氨酸、天门冬氨酸和谷氨酸代谢	4	14	0.00920596	0.154163	ko00250	M145T263_NEG(Alpha-ketoglutarate);M115T292_NEG(Fumarate);M174T283_NEG(N-acetyl-l-aspartic acid);M117T277_NEG(Succinate)	C00026+C00122+C01042+C00042
Metabolism	Chemical structure transformation maps	Biosynthesis of alkaloids derived from histidine and purine组氨酸和嘌呤生物碱的生物合成	5	22	0.0100344	0.154163	ko01065	M145T263_NEG(Alpha-ketoglutarate);M115T292_NEG(Fumarate);M347T362_NEG(Inosine 5'-monophosphate);M117T277_NEG(Succinate);M283T222_2_NEG(Xanthosine)	C00026+C00122+C00130+C00042+C01762
Metabolism	Amino acid metabolism	Phenylalanine metabolism苯丙氨酸代谢	4	15	0.0119666	0.154163	ko00360	M180T219_1_NEG(DL-tyrosine);M115T292_NEG(Fumarate);M117T277_NEG(Succinate);M163T219_NEG(Trans-2-hydroxycinnamic acid)	C00082+C00122+C00042+C01772
Metabolism	Carbohydrate metabolism	Butanoate metabolism丁酸盐代谢	4	15	0.0119666	0.154163	ko00650	M145T263_NEG(Alpha-ketoglutarate);M133T292_NEG(Dl-malic acid);M115T292_NEG(Fumarate);M117T277_NEG(Succinate)	C00026+C00497+C00122+C00042
Metabolism	Global and overview maps	Carbon metabolism碳代谢	6	32	0.0126686	0.154163	ko01200	M141T35_NEG(2-mercaptoethanesulfonic acid);M145T263_NEG(Alpha-ketoglutarate);M115T292_NEG(Fumarate);M105T220_NEG(Glyceric acid);M146T93_NEG(O-acetylserine);M117T277_NEG(Succinate)	C03576+C00026+C00122+C00258+C00979+C00042
Metabolism	Carbohydrate metabolism	Citrate cycle (TCA cycle)柠檬酸循环（TCA 循环）	3	9	0.0157309	0.154163	ko00020	M145T263_NEG(Alpha-ketoglutarate);M115T292_NEG(Fumarate);M117T277_NEG(Succinate)	C00026+C00122+C00042
Metabolism	Energy metabolism	Oxidative phosphorylation氧化磷酸化	3	9	0.0157309	0.154163	ko00190	M115T292_NEG(Fumarate);M97T316_NEG(Phosphoric acid);M117T277_NEG(Succinate)	C00122+C00009+C00042
Organismal Systems	Endocrine system	Prolactin signaling pathway催乳素信号通路	3	9	0.0157309	0.154163	ko04917	M196T219_NEG(3,4-dihydroxy-l-phenylalanine);M180T219_1_NEG(DL-tyrosine);M313T57_NEG(Progesterone)	C00355+C00082+C00410
Metabolism	Carbohydrate metabolism	Propanoate metabolism丙酸盐代谢	3	10	0.0214696	0.191275	ko00640	M103T149_NEG(Dl-a-hydroxybutyric acid);M117T242_NEG(Methylmalonic acid);M117T277_NEG(Succinate)	C05984+C02170+C00042
Metabolism	Metabolism of cofactors and vitamins	Nicotinate and nicotinamide metabolism烟酸和烟酰胺代谢	4	19	0.0280761	0.218047	ko00760	M115T292_NEG(Fumarate);M114T148_1_NEG(Maleamic acid);M166T137_NEG(Quinolinate);M117T277_NEG(Succinate)	C00122+C01596+C03722+C00042
Organismal Systems	Nervous system	GABAergic synapse	2	5	0.0353978	0.218047	ko04727	M145T263_NEG(Alpha-ketoglutarate);M117T277_NEG(Succinate)	C00026+C00042
Metabolism	Metabolism of other amino acids	Taurine and hypotaurine metabolism	3	13	0.04465	0.218047	ko00430	M145T263_NEG(Alpha-ketoglutarate);M124T217_2_NEG(Guanidinoethyl sulfonate);M249T216_NEG(Taurine)	C00026+C01959+C00245
Human Diseases	Neurodegenerative disease	Parkinson disease	3	13	0.04465	0.218047	ko05012	M196T219_NEG(3,4-dihydroxy-l-phenylalanine);M180T219_1_NEG(DL-tyrosine);M97T316_NEG(Phosphoric acid)	C00355+C00082+C00009
Metabolism	Amino acid metabolism	Tyrosine metabolism	4	22	0.0459551	0.218047	ko00350	M196T219_NEG(3,4-dihydroxy-l-phenylalanine);M180T219_1_NEG(DL-tyrosine);M115T292_NEG(Fumarate);M117T277_NEG(Succinate)	C00355+C00082+C00122+C00042
Metabolism	Metabolism of other amino acids	D-Amino acid metabolism	4	22	0.0459551	0.218047	ko00470	M145T263_NEG(Alpha-ketoglutarate);M145T272_NEG(D-glutamine);M131T418_NEG(D-ornithine);M130T251_NEG(Hydroxyproline)	C00026+C00819+C00515+C01157
Metabolism	Global and overview maps	Microbial metabolism in diverse environments	14	140	0.0465797	0.218047	ko01120	M187T172_NEG(1-hydroxy-2-naphthoic acid);M155T350_NEG(2-chlorobenzoic acid);M141T35_NEG(2-mercaptoethanesulfonic acid);M125T126_NEG(2,4-dichlorophenol);M177T339_NEG(2,5-dichlorobenzene-1,4-diol);M127T212_2_NEG(Adipic acid);M145T263_NEG(Alpha-ketoglutarate);M115T292_NEG(Fumarate);M105T220_NEG(Glyceric acid);M114T148_1_NEG(Maleamic acid);M146T93_NEG(O-acetylserine);M117T277_NEG(Succinate);M163T219_…	C03203+C02357+C03576+C02625+C06600+C06104+C00026+C00122+C00258+C01596+C00979+C00042+C01772+C00366
Metabolism	Chemical structure transformation maps	Biosynthesis of alkaloids derived from shikimate pathway	6	43	0.0494363	0.218047	ko01063	M196T219_NEG(3,4-dihydroxy-l-phenylalanine);M137T127_NEG(3,4-dihydroxybenzaldehyde);M145T263_NEG(Alpha-ketoglutarate);M180T219_1_NEG(DL-tyrosine);M115T292_NEG(Fumarate);M117T277_NEG(Succinate)	C00355+C16700+C00026+C00082+C00122+C00042

## Sheet: H-VS-H-RES-HMB
KEGG_A_class	KEGG_B_class	Pathway	H-vs-H-RES-HMB (37)	All (782)	Pvalue	Qvalue	Pathway ID	Genes	K_IDs
Metabolism	Amino acid metabolism	Glycine, serine and threonine metabolism	6	20	0.000177366	0.017914	ko00260	M104T275_NEG(DL-serine);M118T257_NEG(DL-threonine);M105T220_NEG(Glyceric acid);M74T265_NEG(Glycine);M71T225_2_NEG(Pyruvaldehyde);M87T110_NEG(Pyruvate)	C00740+C00188+C00258+C00037+C00546+C00022
Metabolism	Metabolism of other amino acids	D-Amino acid metabolism	5	22	0.00263466	0.13305	ko00470	M128T309_NEG(D-pyroglutamic acid);M104T275_NEG(DL-serine);M118T257_NEG(DL-threonine);M74T265_NEG(Glycine);M87T110_NEG(Pyruvate)	C02237+C00740+C00188+C00037+C00022
Metabolism	Amino acid metabolism	Valine, leucine and isoleucine biosynthesis	3	8	0.00464219	0.156287	ko00290	M118T257_NEG(DL-threonine);M129T59_1_NEG(Ketoleucine);M87T110_NEG(Pyruvate)	C00188+C00233+C00022
Metabolism	Global and overview maps	Metabolic pathways	31	510	0.00930142	0.188092	ko01100	M259T384_2_NEG(.alpha.-d-galactose 1-phosphate);M271T34_NEG(16-hydroxyhexadecanoic acid);M141T35_NEG(2-mercaptoethanesulfonic acid);M158T148_3_NEG(2-methylquinolin-4-ol);M177T339_NEG(2,5-dichlorobenzene-1,4-diol);M127T212_2_NEG(Adipic acid);M239T326_2_NEG(Anserine);M303T33_NEG(Arachidonic acid (peroxide free));M102T87_NEG(Biuret);M128T309_NEG(D-pyroglutamic acid);M213T192_NEG(Dethiobiotin);M175T3…	C00446+C18218+C03576+C21873+C06600+C06104+C01262+C00219+C06555+C02237+C01909+C02273+C00302+C00740+C00188+C05584+C00258+C00037+C00233+C00337+C01620+C02170+C00357+C00270+C00546+C00022+C00780+C00232+C05610+C00105+C00379
Metabolism	Carbohydrate metabolism	Propanoate metabolism	3	10	0.00931146	0.188092	ko00640	M103T149_NEG(Dl-a-hydroxybutyric acid);M117T242_NEG(Methylmalonic acid);M71T225_2_NEG(Pyruvaldehyde)	C05984+C02170+C00546
Metabolism	Global and overview maps	Carbon metabolism	5	32	0.0142129	0.230604	ko01200	M141T35_NEG(2-mercaptoethanesulfonic acid);M105T220_NEG(Glyceric acid);M74T265_NEG(Glycine);M87T110_NEG(Pyruvate);M101T93_NEG(Succinic semialdehyde)	C03576+C00258+C00037+C00022+C00232
Metabolism	Carbohydrate metabolism	Pentose and glucuronate interconversions	3	12	0.0159824	0.230604	ko00040	M175T337_NEG(Digalacturonic acid);M87T110_NEG(Pyruvate);M151T185_NEG(Xylitol)	C02273+C00022+C00379
Metabolism	Global and overview maps	Microbial metabolism in diverse environments	12	140	0.0210948	0.266322	ko01120	M155T350_NEG(2-chlorobenzoic acid);M141T35_NEG(2-mercaptoethanesulfonic acid);M177T339_NEG(2,5-dichlorobenzene-1,4-diol);M154T118_NEG(4-nitrocatechol);M127T212_2_NEG(Adipic acid);M102T87_NEG(Biuret);M118T257_NEG(DL-threonine);M105T220_NEG(Glyceric acid);M74T265_NEG(Glycine);M71T225_2_NEG(Pyruvaldehyde);M87T110_NEG(Pyruvate);M101T93_NEG(Succinic semialdehyde)	C02357+C03576+C06600+C02235+C06104+C06555+C00188+C00258+C00037+C00546+C00022+C00232
Metabolism	Metabolism of other amino acids	Phosphonate and phosphinate metabolism	2	6	0.0289877	0.302546	ko00440	M74T265_NEG(Glycine);M87T110_NEG(Pyruvate)	C00037+C00022
Metabolism	Carbohydrate metabolism	Glyoxylate and dicarboxylate metabolism	3	15	0.029955	0.302546	ko00630	M105T220_NEG(Glyceric acid);M74T265_NEG(Glycine);M87T110_NEG(Pyruvate)	C00258+C00037+C00022
Metabolism	Amino acid metabolism	Valine, leucine and isoleucine degradation	2	7	0.0393831	0.331475	ko00280	M129T59_1_NEG(Ketoleucine);M117T242_NEG(Methylmalonic acid)	C00233+C02170
Organismal Systems	Nervous system	Synaptic vesicle cycle	2	7	0.0393831	0.331475	ko04721	M74T265_NEG(Glycine);M175T237_NEG(Serotonin)	C00037+C00780
Drug Development	Target-based classification: G protein-coupled receptors	Serotonin receptor agonists/antagonists	1	1	0.0473146	0.367598	ko07211	M175T237_NEG(Serotonin)	C00780
