# Supplementary material for: Immune, Oxidative, and Morphological Changes in the Livers of Tibetan Sheep after Feeding Resveratrol and β-Hydroxy-β-methyl Butyric Acid: A Transcriptome–Metabolome Integrative Analysis
Source: Int J Mol Sci. 2024 Sep 12;25(18):9865. doi: 10.3390/ijms25189865 (PMC11432669; doi:10.3390/ijms25189865)
Supplement: Supplementary file 1 [file ijms-25-09865-s001.zip › Table S6.xlsx]

## Sheet: out.associate.pathway.xls
Pathway	KEGG_A_class	KEGG_B_class	Gene_out (1934)	Gene_All (9261)	Gene_Pvalue	Gene_Qvalue	Metabolite_out (93)	Metabolite_All (782)	Metabolite_Pvalue	Metabolite_Qvalue	Pathway ID	Gene_Genes	Gene_K_IDs	Metabolite_Genes	Metabolite_K_IDs
Leishmaniasis	Human Diseases	Infectious disease: parasitic	42	89	2.37163e-08	4.33135e-07	1	4	0.397997	0.584558	ko05140	ncbi_100036757(CYBB);ncbi_100192431(FCGR1A);ncbi_100192433(FCGR3A);ncbi_100307049(STAT1);ncbi_101105729(MARCKSL1);ncbi_101106094(NCF2);ncbi_101106452(LOC101106452);ncbi_101108696(LOC101108696);ncbi_101109746(LOC101109746);ncbi_101109747(LOC101109747);ncbi_101111229(LOC101111229);ncbi_101113211(LOC101113211);ncbi_101113618(NFKBIB);ncbi_101115956(MAPK12);ncbi_101116099(LOC101116099);ncbi_101116223(…	K21421+K06498+K06463+K11220+K13536+K08010+K08009+K06752+K06752+K06752+K03231+K06856+K02581+K04441+K06752+K04441+K03231+K19662+K06752+K06752+K08012+K03231+K04427+K13241+K06461+K04448+K05443+K04383+K13375+K11987+K05425+K04519+K03156+K06464+K10159+K10160+K13377+K08011+K06856+K06856+K06856+K06856	M303T33_NEG(Arachidonic acid (peroxide free))	C00219
Steroid hormone biosynthesis	Metabolism	Lipid metabolism	37	91	1.31871e-05	0.000163426	3	28	0.667901	0.739735	ko00140	ncbi_100170113(CYP1A1);ncbi_100534646(UGT1A4);ncbi_100534653(CYP2C19);ncbi_100568286(CYP2D6);ncbi_100642181(SRD5A1);ncbi_100820756(SRD5A2);ncbi_100913161(HSD17B2);ncbi_101103641(AKR1D1);ncbi_101106641(LOC101106641);ncbi_101107119(LOC101107119);ncbi_101107486(LOC101107486);ncbi_101109214(LOC101109214);ncbi_101109377(LOC101109377);ncbi_101110202(LOC101110202);ncbi_101110727(LOC101110727);ncbi_10111…	K07408+K00699+K07413+K07414+K12343+K12344+K13368+K00251+K07413+K04119+K07413+K07408+K04119+K07424+K07424+K00044+K07414+K00489+K00699+K00699+K00699+K00699+K07412+K00699+K07424+K04119+K00699+K07414+K00699+K07412+K07412+K04119+K07413+K00699+K00512+K04119+K07413	M329T96_NEG(11beta-hydroxyprogesterone);M315T96_NEG(Pregnenolone);M313T57_NEG(Progesterone)	C05498+C01953+C00410
Biosynthesis of amino acids	Metabolism	Global and overview maps	29	76	0.000404202	0.00342093	7	43	0.241274	0.506664	ko01230	ncbi_100145875(PSPH);ncbi_101102380(MAT2A);ncbi_101104109(ENO4);ncbi_101104679(TAT);ncbi_101105422(ALDOC);ncbi_101106301(CBS);ncbi_101106412(ASL);ncbi_101107484(PC);ncbi_101107584(CPS1);ncbi_101108592(LOC101108592);ncbi_101109163(CS);ncbi_101109822(GPT2);ncbi_101110313(RPIA);ncbi_101111328(PHGDH);ncbi_101112089(SDSL);ncbi_101112348(SDS);ncbi_101113161(PYCR1);ncbi_101113775(LOC101113775);ncbi_1011…	K01079+K00789+K01689+K00815+K01623+K01697+K01755+K01958+K01948+K00850+K01647+K00814+K01807+K00058+K17989+K17989+K00286+K01620+K01940+K01758+K14454+K00030+K01476+K00814+K00873+K01623+K01689+K00826+K00850	M145T263_NEG(Alpha-ketoglutarate);M118T257_NEG(DL-threonine);M180T219_1_NEG(DL-tyrosine);M74T265_NEG(Glycine);M129T59_1_NEG(Ketoleucine);M146T93_NEG(O-acetylserine);M87T110_NEG(Pyruvate)	C00026+C00188+C00082+C00037+C00233+C00979+C00022
Arginine biosynthesis	Metabolism	Amino acid metabolism	12	22	0.000522634	0.00421754	2	8	0.244348	0.506664	ko00220	ncbi_101106412(ASL);ncbi_101107584(CPS1);ncbi_101109822(GPT2);ncbi_101115012(ASS1);ncbi_101118747(GOT1);ncbi_101122363(ARG1);ncbi_101122583(GLS);ncbi_106991334(GPT);ncbi_443077(NOS3);ncbi_443078(NOS2);ncbi_443239(GLUD1);ncbi_443533(NOS1)	K01755+K01948+K00814+K01940+K14454+K01476+K01425+K00814+K13242+K13241+K00261+K13240	M145T263_NEG(Alpha-ketoglutarate);M115T292_NEG(Fumarate)	C00026+C00122
ABC transporters	Environmental Information Processing	Membrane transport	23	58	0.000839434	0.00633225	12	57	0.0285064	0.26796	ko02010	ncbi_101103525(ABCG1);ncbi_101106534(LOC101106534);ncbi_101106781(LOC101106781);ncbi_101107561(ABCA4);ncbi_101108240(ABCA10);ncbi_101109370(LOC101109370);ncbi_101109491(TAP2);ncbi_101109890(LOC101109890);ncbi_101110991(ABCC1);ncbi_101111169(ABCA2);ncbi_101113666(ABCG8);ncbi_101113924(ABCG5);ncbi_101115563(ABCC11);ncbi_101115580(TAP1);ncbi_101115808(LOC101115808);ncbi_101116746(ABCC3);ncbi_1011192…	K05679+K05673+K05673+K05644+K05652+K05673+K05654+K05673+K05665+K05642+K05684+K05683+K05671+K05653+K05651+K05667+K05656+K05658+K05670+K05675+K05673+K05673+K05031	M179T219_2_NEG(D-allose);M181T219_1_NEG(D-sorbitol);M175T337_NEG(Digalacturonic acid);M118T257_NEG(DL-threonine);M74T265_NEG(Glycine);M130T251_NEG(Hydroxyproline);M267T167_5_NEG(Inosine);M97T316_NEG(Phosphoric acid);M249T216_NEG(Taurine);M243T134_2_NEG(Uridine);M283T222_2_NEG(Xanthosine);M151T185_NEG(Xylitol)	C01487+C00794+C02273+C00188+C00037+C01157+C00294+C00009+C00245+C00299+C01762+C00379
Fructose and mannose metabolism	Metabolism	Carbohydrate metabolism	15	32	0.000885642	0.00653868	3	11	0.132571	0.445058	ko00051	ncbi_100036759(HK1);ncbi_101102764(GMPPB);ncbi_101105422(ALDOC);ncbi_101105711(PMM2);ncbi_101107690(HK2);ncbi_101107841(HKDC1);ncbi_101108592(LOC101108592);ncbi_101110626(PFKFB4);ncbi_101112723(TIGAR);ncbi_101113460(FBP2);ncbi_101116538(PFKFB1);ncbi_101119209(HK3);ncbi_101120824(AKR1B1);ncbi_443085(ALDOA);ncbi_443489(PFKM)	K00844+K00966+K01623+K17497+K00844+K00844+K00850+K19030+K14634+K03841+K19028+K00844+K00011+K01623+K00850	M179T219_2_NEG(D-allose);M261T218_NEG(D-mannitol 1-phosphate);M181T219_1_NEG(D-sorbitol)	C01487+C00644+C00794
Amoebiasis	Human Diseases	Infectious disease: parasitic	41	124	0.000993973	0.0070707	1	5	0.469959	0.619467	ko05146	ncbi_100216328(LAMC2);ncbi_101103054(IL1R1);ncbi_101103308(IL1R2);ncbi_101104114(LOC101104114);ncbi_101104661(LOC101104661);ncbi_101105176(LAMB3);ncbi_101105461(GNAL);ncbi_101106719(LOC101106719);ncbi_101108785(PRKACB);ncbi_101110634(LOC101110634);ncbi_101111409(LOC101111409);ncbi_101111546(PIK3R2);ncbi_101112706(COL4A5);ncbi_101113128(COL4A6);ncbi_101113211(LOC101113211);ncbi_101115978(RAB7B);nc…	K06246+K04386+K04387+K13963+K05505+K06244+K04633+K06243+K04345+K06448+K06448+K02649+K06237+K06237+K06856+K07898+K08041+K19662+K06240+K05699+K01476+K02649+K06236+K13963+K13241+K06461+K05443+K13375+K10030+K05425+K04519+K03156+K06464+K10159+K10160+K13377+K06856+K06856+K06856+K06856+K06236	M303T33_NEG(Arachidonic acid (peroxide free))	C00219
Bile secretion	Organismal Systems	Digestive system	30	84	0.00116477	0.00808348	4	45	0.806898	0.818508	ko04976	ncbi_101102089(ADCY2);ncbi_101103490(ATP1B2);ncbi_101106534(LOC101106534);ncbi_101106781(LOC101106781);ncbi_101108785(PRKACB);ncbi_101108919(HMGCR);ncbi_101109370(LOC101109370);ncbi_101109890(LOC101109890);ncbi_101112114(SCTR);ncbi_101112172(SLC22A7);ncbi_101113341(CA2);ncbi_101113553(NCEH1);ncbi_101113666(ABCG8);ncbi_101113924(ABCG5);ncbi_101114500(NR0B2);ncbi_101116746(ABCC3);ncbi_101116841(LOC…	K08042+K01540+K05673+K05673+K04345+K00021+K05673+K05673+K04588+K08204+K18245+K14349+K05684+K05683+K08563+K05667+K00489+K08041+K01539+K08044+K11822+K05658+K05673+K05673+K09864+K09869+K05031+K01540+K14158+K05742	M145T263_NEG(Alpha-ketoglutarate);M339T38_NEG(Leukotriene b4);M175T237_NEG(Serotonin);M124T235_NEG(Uric acid)	C00026+C02165+C00780+C00366
PPAR signaling pathway	Organismal Systems	Endocrine system	30	85	0.00144685	0.00965496	1	1	0.118926	0.429963	ko03320	ncbi_100037690(PCK1);ncbi_100125354(PLIN2);ncbi_100127208(SCD5);ncbi_100135431(PLIN1);ncbi_100189620(ME1);ncbi_101102230(LOC101102230);ncbi_101103697(AQP7);ncbi_101104317(ANGPTL4);ncbi_101104743(SLC27A6);ncbi_101105610(LOC101105610);ncbi_101108576(SLC27A2);ncbi_101109799(FABP2);ncbi_101110905(ACSL1);ncbi_101111781(ACSL4);ncbi_101111845(RXRG);ncbi_101114609(SLC27A1);ncbi_101115115(LOC101115115);nc…	K01596+K17284+K00507+K08768+K00029+K06259+K08771+K08767+K08749+K07425+K08746+K08751+K01897+K01897+K08526+K08745+K06259+K08761+K00489+K08763+K00864+K08745+K08756+K01641+K08764+K07425+K08764+K00507+K19523+K08765	M339T38_NEG(Leukotriene b4)	C02165
Fc epsilon RI signaling pathway	Organismal Systems	Immune system	26	72	0.00201702	0.0127256	1	5	0.469959	0.619467	ko04664	ncbi_100144427(FCER1A);ncbi_101105277(LCP2);ncbi_101105725(BTK);ncbi_101107354(VAV1);ncbi_101107592(RAC2);ncbi_101110725(LAT);ncbi_101111472(PLA2G4A);ncbi_101111546(PIK3R2);ncbi_101112941(INPP5D);ncbi_101113211(LOC101113211);ncbi_101115047(MAP2K6);ncbi_101115956(MAPK12);ncbi_101116223(MAPK11);ncbi_101117390(ALOX5);ncbi_101120665(MAPK10);ncbi_101122126(PLCG2);ncbi_101123247(LOC101123247);ncbi_1141…	K08089+K07361+K07370+K05730+K07860+K07362+K16342+K02649+K03084+K06856+K04433+K04441+K04441+K00461+K04440+K05859+K02649+K04364+K08090+K07983+K20735+K03156+K06856+K06856+K06856+K06856	M303T33_NEG(Arachidonic acid (peroxide free))	C00219
Metabolic pathways	Metabolism	Global and overview maps	385	1637	0.00233152	0.0139611	76	510	0.000166832	0.0205064	ko01100	ncbi_100036759(HK1);ncbi_100037663(GSTM3);ncbi_100037690(PCK1);ncbi_100125351(SQLE);ncbi_100127208(SCD5);ncbi_100127212(ST3GAL4);ncbi_100137069(MTHFD2);ncbi_100145875(PSPH);ncbi_100170113(CYP1A1);ncbi_100170327(FASN);ncbi_100189620(ME1);ncbi_100190977(CKB);ncbi_100192423(ODC1);ncbi_100196903(IDO1);ncbi_100307043(FHIT);ncbi_100534646(UGT1A4);ncbi_100534653(CYP2C19);ncbi_100620048(B4GALT1);ncbi_100…	K00844+K00799+K01596+K00511+K00507+K03494+K13403+K01079+K07408+K00665+K00029+K00933+K01581+K00463+K01522+K00699+K07413+K07966+K14379+K13368+K03843+K01080+K08042+K07971+K00789+K00456+K04710+K17724+K00966+K00546+K00681+K00078+K01672+K03766+K00657+K01937+K02148+K00830+K01490+K00251+K01106+K01068+K05304+K01689+K07232+K01068+K09663+K01639+K00719+K00157+K00815+K16860+K13757+K11140+K03370+K01619+K04718+…	M259T384_2_NEG(.alpha.-d-galactose 1-phosphate);M129T211_NEG((S)-2-Hydroxyglutarate);M187T172_NEG(1-hydroxy-2-naphthoic acid);M271T34_NEG(16-hydroxyhexadecanoic acid);M141T35_NEG(2-mercaptoethanesulfonic acid);M158T148_3_NEG(2-methylquinolin-4-ol);M177T339_NEG(2,5-dichlorobenzene-1,4-diol);M196T219_NEG(3,4-dihydroxy-l-phenylalanine);M127T212_2_NEG(Adipic acid);M145T263_NEG(Alpha-ketoglutarate);M2…	C00446+C03196+C03203+C18218+C03576+C21873+C06600+C00355+C06104+C00026+C01262+C00219+C06555+C01571+C00791+C01487+C00819+C00644+C00515+C02237+C00794+C05422+C01909+C02273+C00302+C00497+C00740+C00188+C00082+C05584+C00122+C00628+C00258+C00037+C01586+C01157+C00294+C00130+C00233+C03196+C01114+C00337+C00328+C01879+C01620+C02165+C01596+C01384+C02170+C00357+C01042+C00270+C00979+C00346+C01530+C01953+C00410+…
Glycine, serine and threonine metabolism	Metabolism	Amino acid metabolism	19	48	0.0023738	0.0139611	6	20	0.0233475	0.244833	ko00260	ncbi_100145875(PSPH);ncbi_101103446(AGXT);ncbi_101106301(CBS);ncbi_101111134(GNMT);ncbi_101111328(PHGDH);ncbi_101111913(GLYCTK);ncbi_101112089(SDSL);ncbi_101112348(SDS);ncbi_101112834(LOC101112834);ncbi_101112853(ALAS1);ncbi_101113594(DMGDH);ncbi_101113775(LOC101113775);ncbi_101118164(LOC101118164);ncbi_101118200(SRR);ncbi_101118487(CTH);ncbi_101120772(GCSH);ncbi_101121085(LOC101121085);ncbi_1141…	K01079+K00830+K01697+K00552+K00058+K11529+K17989+K17989+K00276+K00643+K00315+K01620+K15789+K12235+K01758+K02437+K15789+K02437+K02437	M104T275_NEG(DL-serine);M118T257_NEG(DL-threonine);M105T220_NEG(Glyceric acid);M74T265_NEG(Glycine);M71T225_2_NEG(Pyruvaldehyde);M87T110_NEG(Pyruvate)	C00740+C00188+C00258+C00037+C00546+C00022
African trypanosomiasis	Human Diseases	Infectious disease: parasitic	18	45	0.0026732	0.01546	1	3	0.316384	0.550743	ko05143	ncbi_100049064(HBB);ncbi_100196903(IDO1);ncbi_101112563(LOC101112563);ncbi_101113211(LOC101113211);ncbi_101113636(LOC101113636);ncbi_101114226(LOC101114226);ncbi_101118410(PRKCB);ncbi_114110673(LOC114110673);ncbi_443206(IL18);ncbi_443342(IL10);ncbi_443472(IL12B);ncbi_443539(IL1B);ncbi_443540(TNF);ncbi_494547(TLR9);MSTRG.15269(IGHG1);MSTRG.15271(IGHV4-39);MSTRG.15274(IGHV4-39);MSTRG.15275(IGHV4-39)	K13823+K00463+K06490+K06856+K06527+K06527+K19662+K13822+K05482+K05443+K05425+K04519+K03156+K10161+K06856+K06856+K06856+K06856	M208T222_NEG(L-kynurenine)	C00328
cAMP signaling pathway	Environmental Information Processing	Signal transduction	66	232	0.00344068	0.0192567	2	13	0.470092	0.619467	ko04024	ncbi_101102014(HCAR2);ncbi_101102089(ADCY2);ncbi_101102897(CHRM2);ncbi_101103077(PPP1R1B);ncbi_101103490(ATP1B2);ncbi_101103544(GABBR2);ncbi_101104344(ATP2A2);ncbi_101105547(PTGER3);ncbi_101105703(PLCE1);ncbi_101105757(F2R);ncbi_101105821(ARAP3);ncbi_101106534(LOC101106534);ncbi_101106781(LOC101106781);ncbi_101107354(VAV1);ncbi_101107592(RAC2);ncbi_101107975(SOX9);ncbi_101108785(PRKACB);ncbi_1011…	K08402+K08042+K04130+K15494+K01540+K04615+K05853+K04260+K05860+K03914+K12490+K05673+K05673+K05730+K07860+K18435+K04345+K13293+K05673+K08014+K05673+K04615+K05853+K02649+K13293+K06225+K04351+K04266+K09048+K04949+K18438+K01115+K04129+K08041+K13293+K04160+K01539+K04962+K04515+K08044+K06230+K08401+K04328+K05213+K04440+K05850+K04952+K04153+K02649+K12323+K05673+K05673+K05850+K02183+K04217+K04448+K04284+…	M175T237_NEG(Serotonin);M117T277_NEG(Succinate)	C00780+C00042
Purine metabolism	Metabolism	Nucleotide metabolism	42	136	0.00374269	0.0206145	5	31	0.304163	0.550743	ko00230	ncbi_100307043(FHIT);ncbi_101102089(ADCY2);ncbi_101103503(AMPD3);ncbi_101104795(PDE6C);ncbi_101106352(ADA);ncbi_101107881(ADSS2);ncbi_101108212(GUCY2C);ncbi_101108953(PDE4D);ncbi_101109035(LOC101109035);ncbi_101109095(PPAT);ncbi_101109197(NT5C3B);ncbi_101109357(PDE5A);ncbi_101109657(LOC101109657);ncbi_101110104(NT5C2);ncbi_101111285(PGM2);ncbi_101111757(PDE4B);ncbi_101111850(GMPS);ncbi_101113475(…	K01522+K08042+K01490+K13757+K01488+K01939+K12320+K13293+K07127+K00764+K01081+K13762+K00760+K01081+K15779+K13293+K01951+K00939+K18438+K01510+K08041+K13293+K10808+K13755+K08044+K18436+K13755+K00939+K11787+K13761+K19572+K01081+K00939+K13811+K12304+K01513+K13811+K00893+K12323+K01487+K00873+K12319	M74T265_NEG(Glycine);M267T167_5_NEG(Inosine);M347T362_NEG(Inosine 5'-monophosphate);M124T235_NEG(Uric acid);M283T222_2_NEG(Xanthosine)	C00037+C00294+C00130+C00366+C01762
Inflammatory mediator regulation of TRP channels	Organismal Systems	Sensory system	36	113	0.00397308	0.0212101	3	11	0.132571	0.445058	ko04750	ncbi_100534653(CYP2C19);ncbi_101102089(ADCY2);ncbi_101103054(IL1R1);ncbi_101103084(SRC);ncbi_101104537(TRPM8);ncbi_101104540(NGF);ncbi_101105610(LOC101105610);ncbi_101106641(LOC101106641);ncbi_101107486(LOC101107486);ncbi_101108785(PRKACB);ncbi_101108864(ITPR1);ncbi_101111472(PLA2G4A);ncbi_101111546(PIK3R2);ncbi_101113426(PRKCQ);ncbi_101113534(TRPV4);ncbi_101115047(MAP2K6);ncbi_101115956(MAPK12);…	K07413+K08042+K04386+K05704+K04983+K02582+K07425+K07413+K07413+K04345+K04958+K16342+K02649+K18052+K04973+K04433+K04441+K04441+K08041+K19662+K04515+K08044+K04440+K07418+K04149+K07418+K05859+K02649+K04269+K07425+K07413+K02183+K04157+K05459+K04519+K07413	M303T33_NEG(Arachidonic acid (peroxide free));M339T38_NEG(Leukotriene b4);M175T237_NEG(Serotonin)	C00219+C02165+C00780
Arachidonic acid metabolism	Metabolism	Lipid metabolism	31	94	0.00407354	0.021417	2	19	0.68194	0.739735	ko00590	ncbi_100534653(CYP2C19);ncbi_101105610(LOC101105610);ncbi_101106641(LOC101106641);ncbi_101107119(LOC101107119);ncbi_101107171(LOC101107171);ncbi_101107486(LOC101107486);ncbi_101109377(LOC101109377);ncbi_101111472(PLA2G4A);ncbi_101114663(LOC101114663);ncbi_101115172(LOC101115172);ncbi_101116145(HPGDS);ncbi_101116587(ALOX15);ncbi_101117390(ALOX5);ncbi_101118184(LOC101118184);ncbi_101120029(LOC10112…	K07413+K07425+K07413+K04119+K01047+K07413+K04119+K16342+K00079+K00079+K04097+K00460+K00461+K17726+K16817+K07422+K07418+K07418+K17726+K07412+K04119+K07425+K07412+K07412+K04119+K07413+K01830+K11987+K00509+K04119+K07413	M303T33_NEG(Arachidonic acid (peroxide free));M339T38_NEG(Leukotriene b4)	C00219+C02165
Antifolate resistance	Human Diseases	Drug resistance: antineoplastic	15	38	0.00682367	0.0338681	1	9	0.682025	0.739735	ko01523	ncbi_101106534(LOC101106534);ncbi_101106781(LOC101106781);ncbi_101109370(LOC101109370);ncbi_101109890(LOC101109890);ncbi_101110110(SLC19A1);ncbi_101110991(ABCC1);ncbi_101111143(CHUK);ncbi_101116746(ABCC3);ncbi_101120775(FOLR3);ncbi_101121452(FOLR2);ncbi_101121731(GART);ncbi_105605916(LOC105605916);ncbi_105614203(LOC105614203);ncbi_443539(IL1B);ncbi_443540(TNF)	K05673+K05673+K05673+K05673+K14609+K05665+K04467+K05667+K13649+K13649+K11787+K05673+K05673+K04519+K03156	M347T362_NEG(Inosine 5'-monophosphate)	C00130
Fc gamma R-mediated phagocytosis	Organismal Systems	Immune system	31	97	0.00683217	0.0338681	1	4	0.397997	0.584558	ko04666	ncbi_100192431(FCGR1A);ncbi_100192433(FCGR3A);ncbi_100579169(GSN);ncbi_101102020(PLPP3);ncbi_101102555(ASAP2);ncbi_101102917(PTPRC);ncbi_101105166(LOC101105166);ncbi_101105263(SPHK1);ncbi_101105729(MARCKSL1);ncbi_101106730(LOC101106730);ncbi_101107354(VAV1);ncbi_101107592(RAC2);ncbi_101110725(LAT);ncbi_101111472(PLA2G4A);ncbi_101111546(PIK3R2);ncbi_101112941(INPP5D);ncbi_101113167(HCK);ncbi_10111…	K06498+K06463+K05768+K01080+K12488+K06478+K05757+K04718+K13536+K12560+K05730+K07860+K07362+K16342+K02649+K03084+K08893+K06856+K05747+K01115+K05744+K06083+K19662+K05859+K02649+K05768+K08011+K06856+K06856+K06856+K06856	M303T33_NEG(Arachidonic acid (peroxide free))	C00219
Ovarian steroidogenesis	Organismal Systems	Endocrine system	23	68	0.0088567	0.0404378	3	10	0.105157	0.429963	ko04913	ncbi_100170113(CYP1A1);ncbi_100913161(HSD17B2);ncbi_101102089(ADCY2);ncbi_101103726(LOC101103726);ncbi_101104407(LOC101104407);ncbi_101107119(LOC101107119);ncbi_101108785(PRKACB);ncbi_101109214(LOC101109214);ncbi_101109377(LOC101109377);ncbi_101110778(HSD17B1);ncbi_101111472(PLA2G4A);ncbi_101117327(ADCY1);ncbi_101117390(ALOX5);ncbi_101119139(ADCY4);ncbi_101121563(LOC101121563);ncbi_101121820(LOC1…	K07408+K13368+K08042+K01068+K01068+K04119+K04345+K07408+K04119+K00044+K16342+K08041+K00461+K08044+K07418+K07418+K01068+K04119+K04119+K05459+K11987+K00512+K04119	M303T33_NEG(Arachidonic acid (peroxide free));M315T96_NEG(Pregnenolone);M313T57_NEG(Progesterone)	C00219+C01953+C00410
Histidine metabolism	Metabolism	Amino acid metabolism	10	23	0.0120705	0.0530184	2	18	0.652041	0.735502	ko00340	ncbi_101102876(HNMT);ncbi_101108052(HDC);ncbi_101109312(CARNS1);ncbi_101109831(ALDH1A3);ncbi_101110987(CNDP1);ncbi_101112561(AOC1);ncbi_101112687(ALDH3B1);ncbi_101119036(HAL);ncbi_101121435(ASPA);ncbi_101121504(AMDHD1)	K00546+K01590+K14755+K00129+K05604+K11182+K00129+K01745+K01437+K01468	M145T263_NEG(Alpha-ketoglutarate);M239T326_2_NEG(Anserine)	C00026+C01262
Galactose metabolism	Metabolism	Carbohydrate metabolism	12	30	0.0132602	0.0568061	2	12	0.427544	0.608926	ko00052	ncbi_100036759(HK1);ncbi_100620048(B4GALT1);ncbi_101107690(HK2);ncbi_101107841(HKDC1);ncbi_101108592(LOC101108592);ncbi_101111285(PGM2);ncbi_101113407(MGAM);ncbi_101113672(LOC101113672);ncbi_101119209(HK3);ncbi_101120144(GALE);ncbi_101120824(AKR1B1);ncbi_443489(PFKM)	K00844+K07966+K00844+K00844+K00850+K15779+K12047+K12047+K00844+K01784+K00011+K00850	M259T384_2_NEG(.alpha.-d-galactose 1-phosphate);M181T219_1_NEG(D-sorbitol)	C00446+C00794
Valine, leucine and isoleucine biosynthesis	Metabolism	Amino acid metabolism	3	4	0.0306932	0.118093	3	8	0.0584782	0.365377	ko00290	ncbi_101112089(SDSL);ncbi_101112348(SDS);ncbi_443450(BCAT2)	K17989+K17989+K00826	M118T257_NEG(DL-threonine);M129T59_1_NEG(Ketoleucine);M87T110_NEG(Pyruvate)	C00188+C00233+C00022
Carbon metabolism	Metabolism	Global and overview maps	35	124	0.0309696	0.118093	9	32	0.00881525	0.138106	ko01200	ncbi_100036759(HK1);ncbi_100145875(PSPH);ncbi_100189620(ME1);ncbi_101103446(AGXT);ncbi_101104109(ENO4);ncbi_101105422(ALDOC);ncbi_101106176(ALDH6A1);ncbi_101107484(PC);ncbi_101107584(CPS1);ncbi_101107690(HK2);ncbi_101107841(HKDC1);ncbi_101108592(LOC101108592);ncbi_101109163(CS);ncbi_101109822(GPT2);ncbi_101110313(RPIA);ncbi_101111328(PHGDH);ncbi_101111913(GLYCTK);ncbi_101112089(SDSL);ncbi_1011123…	K00844+K01079+K00029+K00830+K01689+K01623+K00140+K01958+K01948+K00844+K00844+K00850+K01647+K00814+K01807+K00058+K11529+K17989+K17989+K03841+K19269+K00164+K14454+K00844+K02437+K00030+K00814+K00873+K02437+K02437+K01623+K01689+K00261+K00850+K01895	M141T35_NEG(2-mercaptoethanesulfonic acid);M145T263_NEG(Alpha-ketoglutarate);M115T292_NEG(Fumarate);M105T220_NEG(Glyceric acid);M74T265_NEG(Glycine);M146T93_NEG(O-acetylserine);M87T110_NEG(Pyruvate);M117T277_NEG(Succinate);M101T93_NEG(Succinic semialdehyde)	C03576+C00026+C00122+C00258+C00037+C00979+C00022+C00042+C00232
Pentose and glucuronate interconversions	Metabolism	Carbohydrate metabolism	13	37	0.0317984	0.119935	4	12	0.043786	0.318915	ko00040	ncbi_100534646(UGT1A4);ncbi_101103175(DHDH);ncbi_101116261(XYLB);ncbi_101117163(LOC101117163);ncbi_101118189(LOC101118189);ncbi_101118447(LOC101118447);ncbi_101119640(LOC101119640);ncbi_101120824(AKR1B1);ncbi_105616317(LOC105616317);ncbi_105616883(LOC105616883);ncbi_114113989(LOC114113989);ncbi_114115345(LOC114115345);ncbi_442993(UGT1A9)	K00699+K00078+K00854+K00699+K00699+K00699+K00699+K00011+K00699+K03331+K00699+K00699+K00699	M145T263_NEG(Alpha-ketoglutarate);M175T337_NEG(Digalacturonic acid);M87T110_NEG(Pyruvate);M151T185_NEG(Xylitol)	C00026+C02273+C00022+C00379
Alanine, aspartate and glutamate metabolism	Metabolism	Amino acid metabolism	14	41	0.0337462	0.124574	6	14	0.00328579	0.0789073	ko00250	ncbi_101103446(AGXT);ncbi_101106412(ASL);ncbi_101107584(CPS1);ncbi_101107881(ADSS2);ncbi_101109095(PPAT);ncbi_101109231(NIT2);ncbi_101109822(GPT2);ncbi_101115012(ASS1);ncbi_101116643(GFPT1);ncbi_101118747(GOT1);ncbi_101121435(ASPA);ncbi_101122583(GLS);ncbi_106991334(GPT);ncbi_443239(GLUD1)	K00830+K01755+K01948+K01939+K00764+K13566+K00814+K01940+K00820+K14454+K01437+K01425+K00814+K00261	M145T263_NEG(Alpha-ketoglutarate);M115T292_NEG(Fumarate);M174T283_NEG(N-acetyl-l-aspartic acid);M87T110_NEG(Pyruvate);M117T277_NEG(Succinate);M101T93_NEG(Succinic semialdehyde)	C00026+C00122+C01042+C00022+C00042+C00232
Linoleic acid metabolism	Metabolism	Lipid metabolism	14	41	0.0337462	0.124574	1	5	0.469959	0.619467	ko00591	ncbi_100534653(CYP2C19);ncbi_101106641(LOC101106641);ncbi_101107171(LOC101107171);ncbi_101107486(LOC101107486);ncbi_101110202(LOC101110202);ncbi_101110727(LOC101110727);ncbi_101111472(PLA2G4A);ncbi_101116587(ALOX15);ncbi_101120029(LOC101120029);ncbi_101121563(LOC101121563);ncbi_101121820(LOC101121820);ncbi_114108597(LOC114108597);ncbi_121818477(LOC121818477);MSTRG.16929(CYP2C21)	K07413+K07413+K01047+K07413+K07424+K07424+K16342+K00460+K16817+K07418+K07418+K07424+K07413+K07413	M303T33_NEG(Arachidonic acid (peroxide free))	C00219
Monobactam biosynthesis	Metabolism	Biosynthesis of other secondary metabolites	2	2	0.0435933	0.155947	3	9	0.0803312	0.365377	ko00261	ncbi_101122238(PAPSS2);ncbi_101123377(PAPSS1)	K13811+K13811	M118T257_NEG(DL-threonine);M180T219_1_NEG(DL-tyrosine);M87T110_NEG(Pyruvate)	C00188+C00082+C00022
Type II diabetes mellitus	Human Diseases	Endocrine and metabolic disease	15	47	0.0509116	0.174914	1	2	0.223842	0.490801	ko04930	ncbi_100036759(HK1);ncbi_100294595(SOCS3);ncbi_100820739(PDX1);ncbi_101107324(SOCS1);ncbi_101107690(HK2);ncbi_101107841(HKDC1);ncbi_101111546(PIK3R2);ncbi_101115017(SOCS2);ncbi_101119209(HK3);ncbi_101120665(MAPK10);ncbi_101121655(LOC101121655);ncbi_101123247(LOC101123247);ncbi_114108635(PKM);ncbi_443205(SLC2A2);ncbi_443540(TNF)	K00844+K04696+K07594+K04694+K00844+K00844+K02649+K04695+K00844+K04440+K17445+K02649+K00873+K07593+K03156	M87T110_NEG(Pyruvate)	C00022
Pathways in cancer	Human Diseases	Cancer: overview	138	584	0.0525395	0.176447	2	9	0.291211	0.547476	ko05200	ncbi_100036758(TRAF3);ncbi_100037663(GSTM3);ncbi_100126577(WNT2);ncbi_100135448(ARNT2);ncbi_100144758(CCNA2);ncbi_100144761(CDK6);ncbi_100147799(CCND2);ncbi_100192421(GNG11);ncbi_100216328(LAMC2);ncbi_100294659(STAT3);ncbi_100302083(CDKN1A);ncbi_100307049(STAT1);ncbi_100820736(IL12RB2);ncbi_100885762(GADD45G);ncbi_101101969(RASGRP3);ncbi_101101980(TCF7);ncbi_101102089(ADCY2);ncbi_101102299(WNT10B…	K03174+K00799+K00182+K15589+K06627+K02091+K10151+K04546+K06246+K04692+K06625+K11220+K05064+K04402+K12362+K02620+K08042+K01357+K10131+K05055+K05070+K18806+K06244+K09293+K04350+K04260+K03914+K08774+K06054+K06243+K00799+K05069+K04685+K00799+K07860+K07201+K00799+K03096+K22429+K04345+K04538+K03511+K03875+K00572+K06626+K04385+K05063+K10055+K09292+K05072+K04467+K02649+K10054+K05067+K08526+K06225+K12363+…	M115T292_NEG(Fumarate);M313T57_NEG(Progesterone)	C00122+C00410
Biosynthesis of unsaturated fatty acids	Metabolism	Lipid metabolism	11	32	0.0539002	0.176447	4	14	0.0735284	0.365377	ko01040	ncbi_100127208(SCD5);ncbi_101103726(LOC101103726);ncbi_101104407(LOC101104407);ncbi_101109049(FADS1);ncbi_101113417(ELOVL4);ncbi_101116613(ELOVL2);ncbi_106990150(LOC106990150);ncbi_114108774(LOC114108774);ncbi_121815996(LOC121815996);ncbi_443185(SCD);ncbi_443484(HACD1)	K00507+K01068+K01068+K10224+K10249+K10205+K01068+K08764+K08764+K00507+K10703	M311T30_NEG(Arachidic acid);M303T33_NEG(Arachidonic acid (peroxide free));M365T30_NEG(Nervonic acid);M283T33_3_NEG(Octadecanoic acid)	C06425+C00219+C08323+C01530
Drug metabolism - other enzymes	Metabolism	Xenobiotics biodegradation and metabolism	25	88	0.0570484	0.185007	2	6	0.152753	0.458258	ko00983	ncbi_100037663(GSTM3);ncbi_100534646(UGT1A4);ncbi_101106720(LOC101106720);ncbi_101107401(LOC101107401);ncbi_101107953(UPP1);ncbi_101108092(LOC101108092);ncbi_101109657(LOC101109657);ncbi_101111850(GMPS);ncbi_101114036(TK1);ncbi_101116336(LOC101116336);ncbi_101116528(UMPS);ncbi_101116756(LOC101116756);ncbi_101117163(LOC101117163);ncbi_101118093(RRM2);ncbi_101118189(LOC101118189);ncbi_101118447(LOC…	K00799+K00699+K00799+K00799+K00757+K00799+K00760+K01951+K00857+K01044+K13421+K01044+K00699+K10808+K00699+K00699+K00799+K00699+K23790+K00699+K00799+K00799+K00699+K00699+K00699	M165T118_1_NEG(6-(methylthio)purine);M183T169_NEG(Thiouric acid)	C16614+C16613
HIF-1 signaling pathway	Environmental Information Processing	Signal transduction	33	122	0.0608343	0.190176	2	6	0.152753	0.458258	ko04066	ncbi_100036757(CYBB);ncbi_100036759(HK1);ncbi_100294659(STAT3);ncbi_100302083(CDKN1A);ncbi_100885768(TFRC);ncbi_101103369(IL6R);ncbi_101104102(MKNK1);ncbi_101104109(ENO4);ncbi_101105422(ALDOC);ncbi_101107690(HK2);ncbi_101107841(HKDC1);ncbi_101108592(LOC101108592);ncbi_101111546(PIK3R2);ncbi_101113205(PDK1);ncbi_101118410(PRKCB);ncbi_101118870(CAMK2B);ncbi_101119209(HK3);ncbi_101119602(BCL2);ncbi_…	K21421+K00844+K04692+K06625+K06503+K05055+K04372+K01689+K01623+K00844+K00844+K00850+K02649+K12077+K19662+K04515+K00844+K02161+K05859+K02649+K13242+K13241+K01623+K01689+K05096+K05459+K16451+K00850+K16366+K05466+K10160+K04361+K05083	M145T263_NEG(Alpha-ketoglutarate);M87T110_NEG(Pyruvate)	C00026+C00022
Insulin resistance	Human Diseases	Endocrine and metabolic disease	30	110	0.0649431	0.201208	1	10	0.720281	0.757908	ko04931	ncbi_100037690(PCK1);ncbi_100294595(SOCS3);ncbi_100294659(STAT3);ncbi_101102230(LOC101102230);ncbi_101102871(PPP1R3B);ncbi_101104483(PRKAG2);ncbi_101104743(SLC27A6);ncbi_101107877(FOXO1);ncbi_101108576(SLC27A2);ncbi_101110124(RPS6KA1);ncbi_101111546(PIK3R2);ncbi_101113426(PRKCQ);ncbi_101113586(CREB3L3);ncbi_101114530(RPS6KA2);ncbi_101114609(SLC27A1);ncbi_101115115(LOC101115115);ncbi_101116643(GFP…	K01596+K04696+K04692+K06259+K07189+K07200+K08749+K07201+K08746+K04373+K02649+K18052+K09048+K04373+K08745+K06259+K00820+K19662+K00693+K08745+K04440+K19518+K02649+K07189+K00688+K13242+K19523+K07593+K08765+K03156	M87T110_NEG(Pyruvate)	C00022
Glutathione metabolism	Metabolism	Metabolism of other amino acids	18	61	0.0702362	0.210034	3	12	0.162165	0.466639	ko00480	ncbi_100037663(GSTM3);ncbi_100192423(ODC1);ncbi_101102912(GGT6);ncbi_101104387(CHAC2);ncbi_101104860(LOC101104860);ncbi_101106720(LOC101106720);ncbi_101107401(LOC101107401);ncbi_101108092(LOC101108092);ncbi_101112338(SRM);ncbi_101114416(GSR);ncbi_101114872(CHAC1);ncbi_101116145(HPGDS);ncbi_101117153(LOC101117153);ncbi_101118093(RRM2);ncbi_101118990(LOC101118990);ncbi_105607169(LOC105607169);ncbi_…	K00799+K01581+K00681+K07232+K11140+K00799+K00799+K00799+K00797+K00383+K07232+K04097+K00383+K10808+K00799+K23790+K00799+K00799	M173T61_NEG(Dehydroascorbic acid);M74T265_NEG(Glycine);M128T215_3_NEG(L-pyroglutamic acid)	C05422+C00037+C01879
Arginine and proline metabolism	Metabolism	Amino acid metabolism	16	53	0.0708183	0.210034	3	19	0.397904	0.584558	ko00330	ncbi_100190977(CKB);ncbi_100192423(ODC1);ncbi_101103248(SAT2);ncbi_101109312(CARNS1);ncbi_101110987(CNDP1);ncbi_101112338(SRM);ncbi_101112561(AOC1);ncbi_101113161(PYCR1);ncbi_101118747(GOT1);ncbi_101122189(CKMT2);ncbi_101122363(ARG1);ncbi_101122577(LOC101122577);ncbi_101123553(P4HA2);ncbi_443077(NOS3);ncbi_443078(NOS2);ncbi_443533(NOS1)	K00933+K01581+K00657+K14755+K05604+K00797+K11182+K00286+K14454+K00933+K01476+K01611+K00472+K13242+K13241+K13240	M112T111_NEG(Creatinine);M130T251_NEG(Hydroxyproline);M87T110_NEG(Pyruvate)	C00791+C01157+C00022
Proximal tubule bicarbonate reclamation	Organismal Systems	Excretory system	9	26	0.0744846	0.217195	1	4	0.397997	0.584558	ko04964	ncbi_100037690(PCK1);ncbi_101103490(ATP1B2);ncbi_101109718(CA4);ncbi_101113341(CA2);ncbi_101118148(ATP1A2);ncbi_101122583(GLS);ncbi_442999(AQP1);ncbi_443239(GLUD1);ncbi_443384(ATP1B1)	K01596+K01540+K18246+K18245+K01539+K01425+K09864+K00261+K01540	M145T263_NEG(Alpha-ketoglutarate)	C00026
Regulation of lipolysis in adipocytes	Organismal Systems	Endocrine system	17	58	0.0812655	0.234993	1	5	0.469959	0.619467	ko04923	ncbi_100125355(ABHD5);ncbi_100135431(PLIN1);ncbi_101102089(ADCY2);ncbi_101103697(AQP7);ncbi_101105547(PTGER3);ncbi_101108785(PRKACB);ncbi_101111546(PIK3R2);ncbi_101117327(ADCY1);ncbi_101119139(ADCY4);ncbi_101120029(LOC101120029);ncbi_101121655(LOC101121655);ncbi_101123247(LOC101123247);ncbi_101123436(NPR1);ncbi_443361(NPY1R);ncbi_443460(PTGS2);ncbi_443528(ADRB1);ncbi_443551(PTGS1)	K13699+K08768+K08042+K08771+K04260+K04345+K02649+K08041+K08044+K16817+K17445+K02649+K12323+K04204+K11987+K04141+K00509	M303T33_NEG(Arachidonic acid (peroxide free))	C00219
2-Oxocarboxylic acid metabolism	Metabolism	Global and overview maps	7	19	0.0820055	0.235173	4	23	0.288187	0.547476	ko01210	ncbi_101109163(CS);ncbi_101109822(GPT2);ncbi_101118747(GOT1);ncbi_101120868(IDH3A);ncbi_106991334(GPT);ncbi_114113035(LOC114113035);ncbi_443450(BCAT2)	K01647+K00814+K14454+K00030+K00814+K00825+K00826	M145T263_NEG(Alpha-ketoglutarate);M180T219_1_NEG(DL-tyrosine);M129T59_1_NEG(Ketoleucine);M87T110_NEG(Pyruvate)	C00026+C00082+C00233+C00022
Oxytocin signaling pathway	Organismal Systems	Endocrine system	40	157	0.093902	0.26491	1	6	0.5334	0.66557	ko04921	ncbi_100286738(MEF2C);ncbi_100302083(CDKN1A);ncbi_101102089(ADCY2);ncbi_101103084(SRC);ncbi_101103450(TRPM2);ncbi_101103762(CAMK1);ncbi_101104483(PRKAG2);ncbi_101106197(KCNJ14);ncbi_101108785(PRKACB);ncbi_101108864(ITPR1);ncbi_101109720(PIK3R6);ncbi_101111472(PLA2G4A);ncbi_101111897(MYLK2);ncbi_101112591(RYR1);ncbi_101113784(MYLK3);ncbi_101114538(KCNJ2);ncbi_101115165(CACNA2D2);ncbi_101117327(ADC…	K04454+K06625+K08042+K05704+K04977+K08794+K07200+K05007+K04345+K04958+K21290+K16342+K00907+K04961+K00907+K04996+K04859+K08041+K19662+K04962+K17334+K04515+K04871+K08044+K17332+K04534+K12323+K04858+K01242+K01242+K02183+K13242+K12319+K04448+K17901+K05692+K05243+K11987+K04361+K21290	M303T33_NEG(Arachidonic acid (peroxide free))	C00219
Phenylalanine metabolism	Metabolism	Amino acid metabolism	8	24	0.108854	0.293224	6	15	0.00495555	0.0873416	ko00360	ncbi_101104679(TAT);ncbi_101108419(LOC101108419);ncbi_101108685(GLYAT);ncbi_101108949(LOC101108949);ncbi_101109831(ALDH1A3);ncbi_101112687(ALDH3B1);ncbi_101112834(LOC101112834);ncbi_101118747(GOT1)	K00815+K00628+K00628+K15517+K00129+K00129+K00276+K14454	M180T219_1_NEG(DL-tyrosine);M115T292_NEG(Fumarate);M192T140_NEG(Phenaceturic acid);M87T110_NEG(Pyruvate);M117T277_NEG(Succinate);M163T219_NEG(Trans-2-hydroxycinnamic acid)	C00082+C00122+C05598+C00022+C00042+C01772
Mineral absorption	Organismal Systems	Digestive system	21	77	0.108864	0.293224	3	12	0.162165	0.466639	ko04978	ncbi_101103490(ATP1B2);ncbi_101103912(SLC30A1);ncbi_101106919(LOC101106919);ncbi_101107273(VDR);ncbi_101111646(SLC26A9);ncbi_101111709(STEAP1);ncbi_101113825(SLC40A1);ncbi_101115614(LOC101115614);ncbi_101116716(SLC8A1);ncbi_101116975(LOC101116975);ncbi_101118148(ATP1A2);ncbi_101118415(LOC101118415);ncbi_101120753(SLC8A3);ncbi_101121046(ATP2B2);ncbi_105603547(SLC26A6);ncbi_105609869(LOC105609869);…	K01540+K14688+K08370+K08539+K14706+K14737+K14685+K21398+K05849+K21398+K01539+K14737+K05849+K05850+K14704+K00522+K05850+K14739+K13625+K01540+K14158	M118T257_NEG(DL-threonine);M74T265_NEG(Glycine);M97T316_NEG(Phosphoric acid)	C00188+C00037+C00009
Amino sugar and nucleotide sugar metabolism	Metabolism	Carbohydrate metabolism	15	52	0.109008	0.293224	4	31	0.514746	0.66557	ko00520	ncbi_100036759(HK1);ncbi_101102764(GMPPB);ncbi_101104048(NANS);ncbi_101104513(NPL);ncbi_101105711(PMM2);ncbi_101106806(LOC101106806);ncbi_101107690(HK2);ncbi_101107767(LOC101107767);ncbi_101107841(HKDC1);ncbi_101111285(PGM2);ncbi_101115283(PGM3);ncbi_101116643(GFPT1);ncbi_101119209(HK3);ncbi_101120144(GALE);ncbi_114118360(LOC114118360)	K00844+K00966+K05304+K01639+K17497+K08080+K00844+K01787+K00844+K15779+K01836+K00820+K00844+K01784+K01639	M259T384_2_NEG(.alpha.-d-galactose 1-phosphate);M300T124_NEG(N-Acetyl-D-Glucosamine 6-Phosphate);M308T267_NEG(N-acetylneuraminate);M324T287_NEG(N-glycolylneuraminic acid)	C00446+C00357+C00270+C03410
Folate biosynthesis	Metabolism	Metabolism of cofactors and vitamins	13	44	0.111709	0.295253	1	7	0.58932	0.686728	ko00790	ncbi_101107119(LOC101107119);ncbi_101109377(LOC101109377);ncbi_101111439(SPR);ncbi_101112987(GCH1);ncbi_101113620(TPH1);ncbi_101114663(LOC101114663);ncbi_101115172(LOC101115172);ncbi_101120619(TH);ncbi_101120824(AKR1B1);ncbi_101123195(ALPL);ncbi_114108656(LOC114108656);ncbi_121815985(LOC121815985);MSTRG.11687(AKR1C1)	K04119+K04119+K00072+K01495+K00502+K00079+K00079+K00501+K00011+K01077+K04119+K04119+K04119	M236T130_2_NEG(Sepiapterin)	C00835
Glycolysis / Gluconeogenesis	Metabolism	Carbohydrate metabolism	19	69	0.114017	0.295253	1	11	0.753978	0.775992	ko00010	ncbi_100036759(HK1);ncbi_100037690(PCK1);ncbi_101104109(ENO4);ncbi_101105422(ALDOC);ncbi_101107690(HK2);ncbi_101107841(HKDC1);ncbi_101108592(LOC101108592);ncbi_101109831(ALDH1A3);ncbi_101111285(PGM2);ncbi_101112687(ALDH3B1);ncbi_101113460(FBP2);ncbi_101118833(MINPP1);ncbi_101119209(HK3);ncbi_105605903(LOC105605903);ncbi_114108635(PKM);ncbi_443085(ALDOA);ncbi_443086(ENO3);ncbi_443489(PFKM);ncbi_78…	K00844+K01596+K01689+K01623+K00844+K00844+K00850+K00129+K15779+K00129+K03841+K03103+K00844+K13980+K00873+K01623+K01689+K00850+K01895	M87T110_NEG(Pyruvate)	C00022
Prostate cancer	Human Diseases	Cancer: specific types	26	99	0.116783	0.29797	1	4	0.397997	0.584558	ko05215	ncbi_100216465(ATF4);ncbi_100302083(CDKN1A);ncbi_100820756(SRD5A2);ncbi_101101980(TCF7);ncbi_101103308(IL1R2);ncbi_101106508(TGFA);ncbi_101107877(FOXO1);ncbi_101109811(CCNE2);ncbi_101110646(ERG);ncbi_101111143(CHUK);ncbi_101111287(SPINT1);ncbi_101111546(PIK3R2);ncbi_101113586(CREB3L3);ncbi_101117784(PDGFD);ncbi_101119602(BCL2);ncbi_101120216(TMPRSS2);ncbi_101121809(E2F3);ncbi_101123247(LOC1011232…	K04374+K06625+K12344+K02620+K04387+K08774+K07201+K06626+K09435+K04467+K15619+K02649+K09048+K05450+K02161+K09633+K06620+K02649+K23790+K04364+K04359+K08557+K05459+K17386+K04361+K05083	M313T57_NEG(Progesterone)	C00410
Platelet activation	Organismal Systems	Immune system	34	136	0.139839	0.341718	1	8	0.638602	0.726152	ko04611	ncbi_101102089(ADCY2);ncbi_101103084(SRC);ncbi_101105277(LCP2);ncbi_101105504(RASGRP1);ncbi_101105725(BTK);ncbi_101105757(F2R);ncbi_101108785(PRKACB);ncbi_101108864(ITPR1);ncbi_101109720(PIK3R6);ncbi_101111472(PLA2G4A);ncbi_101111546(PIK3R2);ncbi_101111897(MYLK2);ncbi_101113784(MYLK3);ncbi_101115330(FERMT3);ncbi_101115719(ITGA2B);ncbi_101115956(MAPK12);ncbi_101116223(MAPK11);ncbi_101117327(ADCY1)…	K08042+K05704+K07361+K04350+K07370+K03914+K04345+K04958+K21290+K16342+K02649+K00907+K00907+K17084+K06476+K04441+K04441+K08041+K04298+K12757+K08044+K06481+K04263+K05859+K02649+K06263+K06236+K13242+K12319+K07983+K05692+K00509+K06236+K21290	M303T33_NEG(Arachidonic acid (peroxide free))	C00219
Primary bile acid biosynthesis	Metabolism	Lipid metabolism	6	18	0.155284	0.366555	2	12	0.427544	0.608926	ko00120	ncbi_101103641(AKR1D1);ncbi_101113530(AMACR);ncbi_101116841(LOC101116841);ncbi_101120701(LOC101120701);ncbi_114108774(LOC114108774);ncbi_121815996(LOC121815996)	K00251+K01796+K00489+K07439+K08764+K08764	M74T265_NEG(Glycine);M249T216_NEG(Taurine)	C00037+C00245
Sphingolipid metabolism	Metabolism	Lipid metabolism	14	51	0.161847	0.379466	1	8	0.638602	0.726152	ko00600	ncbi_101102020(PLPP3);ncbi_101102559(CERS4);ncbi_101105263(SPHK1);ncbi_101110093(CERS3);ncbi_101110257(SPTLC3);ncbi_101111155(SGPL1);ncbi_101112599(GAL3ST1);ncbi_101113069(UGT8);ncbi_101113191(NEU2);ncbi_101114836(B4GALT6);ncbi_101116130(SGPP2);ncbi_101117904(ASAH1);ncbi_101118389(DEGS2);ncbi_101121732(ASAH2)	K01080+K04710+K04718+K04710+K00654+K01634+K01019+K04628+K12357+K07553+K04717+K12348+K04712+K12349	M140T111_NEG(O-phosphoethanolamine)	C00346
Gap junction	Cellular Processes	Cellular community - eukaryotes	23	90	0.166532	0.385143	1	6	0.5334	0.66557	ko04540	ncbi_100216432(CDK1);ncbi_101102089(ADCY2);ncbi_101103084(SRC);ncbi_101107301(TUBAL3);ncbi_101108785(PRKACB);ncbi_101108864(ITPR1);ncbi_101117327(ADCY1);ncbi_101117784(PDGFD);ncbi_101118307(LOC101118307);ncbi_101118410(PRKCB);ncbi_101119139(ADCY4);ncbi_101120326(LOC101120326);ncbi_101122284(GJA1);ncbi_101122475(TUBB2B);ncbi_101122734(LOC101122734);ncbi_105614728(TUBA1C);ncbi_114110058(LOC11411005…	K02087+K08042+K05704+K07374+K04345+K04958+K08041+K05450+K07374+K19662+K08044+K07374+K07372+K07375+K07375+K07374+K04364+K04359+K04157+K12319+K04141+K17386+K04361	M175T237_NEG(Serotonin)	C00780
Parathyroid hormone synthesis, secretion and action	Organismal Systems	Endocrine system	28	112	0.167598	0.385143	1	6	0.5334	0.66557	ko04928	ncbi_100216465(ATF4);ncbi_100286738(MEF2C);ncbi_100302083(CDKN1A);ncbi_101102089(ADCY2);ncbi_101107273(VDR);ncbi_101108785(PRKACB);ncbi_101108864(ITPR1);ncbi_101108953(PDE4D);ncbi_101111757(PDE4B);ncbi_101111845(RXRG);ncbi_101112475(FGF23);ncbi_101112493(ARRB2);ncbi_101113586(CREB3L3);ncbi_101114661(PLD1);ncbi_101116039(LOC101116039);ncbi_101116410(MMP16);ncbi_101117327(ADCY1);ncbi_101117505(LOC1…	K04374+K04454+K06625+K08042+K08539+K04345+K04958+K13293+K13293+K08526+K22428+K04439+K09048+K01115+K07438+K07996+K08041+K13293+K08523+K19662+K08044+K02161+K03626+K03626+K07763+K09203+K09036+K04361	M97T316_NEG(Phosphoric acid)	C00009
Pentose phosphate pathway	Metabolism	Carbohydrate metabolism	9	31	0.182315	0.405535	2	12	0.427544	0.608926	ko00030	ncbi_101105149(LOC101105149);ncbi_101105422(ALDOC);ncbi_101108592(LOC101108592);ncbi_101110313(RPIA);ncbi_101111285(PGM2);ncbi_101111913(GLYCTK);ncbi_101113460(FBP2);ncbi_443085(ALDOA);ncbi_443489(PFKM)	K01619+K01623+K00850+K01807+K15779+K11529+K03841+K01623+K00850	M105T220_NEG(Glyceric acid);M87T110_NEG(Pyruvate)	C00258+C00022
Ascorbate and aldarate metabolism	Metabolism	Carbohydrate metabolism	9	31	0.182315	0.405535	5	15	0.0243096	0.244833	ko00053	ncbi_100534646(UGT1A4);ncbi_101117163(LOC101117163);ncbi_101118189(LOC101118189);ncbi_101118447(LOC101118447);ncbi_101119640(LOC101119640);ncbi_105616317(LOC105616317);ncbi_114113989(LOC114113989);ncbi_114115345(LOC114115345);ncbi_442993(UGT1A9)	K00699+K00699+K00699+K00699+K00699+K00699+K00699+K00699+K00699	M145T263_NEG(Alpha-ketoglutarate);M173T61_NEG(Dehydroascorbic acid);M147T70_NEG(L-Arabinono-1,4-lactone);M135T228_NEG(L-threonate);M87T110_NEG(Pyruvate)	C00026+C05422+C01114+C01620+C00022
AMPK signaling pathway	Environmental Information Processing	Signal transduction	31	127	0.189529	0.416245	1	10	0.720281	0.757908	ko04152	ncbi_100037690(PCK1);ncbi_100127208(SCD5);ncbi_100144758(CCNA2);ncbi_100170327(FASN);ncbi_101102148(PPP2R2C);ncbi_101102230(LOC101102230);ncbi_101104483(PRKAG2);ncbi_101107877(FOXO1);ncbi_101108592(LOC101108592);ncbi_101108919(HMGCR);ncbi_101110626(PFKFB4);ncbi_101111546(PIK3R2);ncbi_101111550(TBC1D1);ncbi_101113409(PPP2R2B);ncbi_101113460(FBP2);ncbi_101113586(CREB3L3);ncbi_101115115(LOC101115115…	K01596+K00507+K06627+K00665+K04354+K06259+K07200+K07201+K00850+K00021+K19030+K02649+K18341+K04354+K03841+K09048+K06259+K19028+K00693+K17445+K01578+K02649+K04427+K00507+K11262+K19523+K05062+K05459+K05031+K08765+K00850	M87T110_NEG(Pyruvate)	C00022
C5-Branched dibasic acid metabolism	Metabolism	Carbohydrate metabolism	1	1	0.208833	0.448907	2	5	0.11015	0.429963	ko00660	ncbi_101102743(ACOD1)	K17724	M145T263_NEG(Alpha-ketoglutarate);M87T110_NEG(Pyruvate)	C00026+C00022
Glyoxylate and dicarboxylate metabolism	Metabolism	Carbohydrate metabolism	9	32	0.209576	0.448907	5	15	0.0243096	0.244833	ko00630	ncbi_101103446(AGXT);ncbi_101109163(CS);ncbi_101111913(GLYCTK);ncbi_101115175(LOC101115175);ncbi_101120772(GCSH);ncbi_101123646(AFMID);ncbi_114113596(LOC114113596);ncbi_114116451(LOC114116451);ncbi_780456(ACSS1)	K00830+K01647+K11529+K19269+K02437+K01432+K02437+K02437+K01895	M145T263_NEG(Alpha-ketoglutarate);M105T220_NEG(Glyceric acid);M74T265_NEG(Glycine);M87T110_NEG(Pyruvate);M117T277_NEG(Succinate)	C00026+C00258+C00037+C00022+C00042
GnRH signaling pathway	Organismal Systems	Endocrine system	23	94	0.228697	0.475405	1	4	0.397997	0.584558	ko04912	ncbi_100216465(ATF4);ncbi_101102089(ADCY2);ncbi_101103084(SRC);ncbi_101106906(PTK2B);ncbi_101108785(PRKACB);ncbi_101108864(ITPR1);ncbi_101111472(PLA2G4A);ncbi_101114661(PLD1);ncbi_101115047(MAP2K6);ncbi_101115956(MAPK12);ncbi_101116223(MAPK11);ncbi_101117327(ADCY1);ncbi_101118185(HBEGF);ncbi_101118410(PRKCB);ncbi_101118870(CAMK2B);ncbi_101119139(ADCY4);ncbi_101120665(MAPK10);ncbi_114110058(LOC114…	K04374+K08042+K05704+K05871+K04345+K04958+K16342+K01115+K04433+K04441+K04441+K08041+K08523+K19662+K04515+K08044+K04440+K04364+K02183+K07763+K04448+K09203+K04361	M303T33_NEG(Arachidonic acid (peroxide free))	C00219
Porphyrin metabolism	Metabolism	Metabolism of cofactors and vitamins	12	46	0.239825	0.486663	2	14	0.510731	0.66557	ko00860	ncbi_100534646(UGT1A4);ncbi_101105425(LOC101105425);ncbi_101112853(ALAS1);ncbi_101117163(LOC101117163);ncbi_101118189(LOC101118189);ncbi_101118353(BLVRA);ncbi_101118447(LOC101118447);ncbi_101119640(LOC101119640);ncbi_105616317(LOC105616317);ncbi_114113989(LOC114113989);ncbi_114115345(LOC114115345);ncbi_442993(UGT1A9)	K00699+K02257+K00643+K00699+K00699+K00214+K00699+K00699+K00699+K00699+K00699+K00699	M118T257_NEG(DL-threonine);M74T265_NEG(Glycine)	C00188+C00037
Cysteine and methionine metabolism	Metabolism	Amino acid metabolism	14	55	0.245862	0.496013	2	20	0.709735	0.757908	ko00270	ncbi_101102380(MAT2A);ncbi_101102489(CDO1);ncbi_101104679(TAT);ncbi_101106301(CBS);ncbi_101108575(BHMT2);ncbi_101111328(PHGDH);ncbi_101112089(SDSL);ncbi_101112338(SRM);ncbi_101112348(SDS);ncbi_101118487(CTH);ncbi_101118747(GOT1);ncbi_101122577(LOC101122577);ncbi_114113869(LOC114113869);ncbi_443450(BCAT2)	K00789+K00456+K00815+K01697+K00547+K00058+K17989+K00797+K17989+K01758+K14454+K01611+K00816+K00826	M146T93_NEG(O-acetylserine);M87T110_NEG(Pyruvate)	C00979+C00022
Breast cancer	Human Diseases	Cancer: specific types	36	154	0.248897	0.496363	1	2	0.223842	0.490801	ko05224	ncbi_100126577(WNT2);ncbi_100144761(CDK6);ncbi_100302083(CDKN1A);ncbi_100885762(GADD45G);ncbi_101101980(TCF7);ncbi_101102299(WNT10B);ncbi_101106560(HES1);ncbi_101108269(FRAT2);ncbi_101108510(FGF21);ncbi_101109360(POLK);ncbi_101109531(WNT7B);ncbi_101109815(AXIN2);ncbi_101111546(PIK3R2);ncbi_101112475(FGF23);ncbi_101115458(APC2);ncbi_101116782(WNT2B);ncbi_101117247(FLT4);ncbi_101117853(DLL1);ncbi_1…	K00182+K02091+K06625+K04402+K02620+K01357+K06054+K03096+K22429+K03511+K00572+K04385+K02649+K22428+K02085+K00182+K05097+K06051+K09091+K04402+K06620+K02649+K20995+K21635+K03069+K00572+K04364+K14021+K04358+K04448+K05459+K06051+K04361+K02235+K05091+K05083	M313T57_NEG(Progesterone)	C00410
Serotonergic synapse	Organismal Systems	Nervous system	30	127	0.252578	0.500827	3	14	0.226256	0.490801	ko04726	ncbi_100192421(GNG11);ncbi_100534653(CYP2C19);ncbi_100568286(CYP2D6);ncbi_101106641(LOC101106641);ncbi_101107486(LOC101107486);ncbi_101107632(DUSP1);ncbi_101108785(PRKACB);ncbi_101108864(ITPR1);ncbi_101108976(GNB4);ncbi_101109786(RAPGEF3);ncbi_101111472(PLA2G4A);ncbi_101111593(LOC101111593);ncbi_101112384(LOC101112384);ncbi_101113620(TPH1);ncbi_101114097(GNGT1);ncbi_101116587(ALOX15);ncbi_1011173…	K04546+K07413+K07414+K07413+K07413+K21278+K04345+K04958+K04538+K08014+K16342+K04520+K07414+K00502+K04548+K00460+K00461+K04160+K19662+K04534+K07418+K07418+K04153+K04549+K07414+K07413+K04157+K11987+K00509+K07413	M303T33_NEG(Arachidonic acid (peroxide free));M339T38_NEG(Leukotriene b4);M175T237_NEG(Serotonin)	C00219+C02165+C00780
Sulfur relay system	Genetic Information Processing	Folding, sorting and degradation	3	9	0.285336	0.547562	1	6	0.5334	0.66557	ko04122	ncbi_101106960(CTU2);ncbi_101123226(MOCS3);ncbi_105602080(LOC105602080)	K14169+K11996+K14168	M146T93_NEG(O-acetylserine)	C00979
Progesterone-mediated oocyte maturation	Organismal Systems	Endocrine system	22	93	0.291115	0.555038	1	2	0.223842	0.490801	ko04914	ncbi_100144758(CCNA2);ncbi_100216432(CDK1);ncbi_101102089(ADCY2);ncbi_101102288(CCNB3);ncbi_101108785(PRKACB);ncbi_101110124(RPS6KA1);ncbi_101111546(PIK3R2);ncbi_101114530(RPS6KA2);ncbi_101115712(CCNB2);ncbi_101115956(MAPK12);ncbi_101116223(MAPK11);ncbi_101116316(CPEB2);ncbi_101117327(ADCY1);ncbi_101117404(BUB1);ncbi_101119139(ADCY4);ncbi_101120211(KIF22);ncbi_101120511(CDC25B);ncbi_101120665(MAP…	K06627+K02087+K08042+K21771+K04345+K04373+K02649+K04373+K21770+K04441+K04441+K02602+K08041+K02178+K08044+K10403+K05866+K04440+K05868+K08694+K02649+K05459	M313T57_NEG(Progesterone)	C00410
Nicotinate and nicotinamide metabolism	Metabolism	Metabolism of cofactors and vitamins	10	40	0.316849	0.594307	7	19	0.00407776	0.0821377	ko00760	ncbi_101104557(AOX1);ncbi_101109197(NT5C3B);ncbi_101110104(NT5C2);ncbi_101114607(NMRK2);ncbi_101116575(LOC101116575);ncbi_101121951(NT5C);ncbi_101122795(ENPP3);ncbi_105614340(LOC105614340);ncbi_114115250(LOC114115250);ncbi_114115251(LOC114115251)	K00157+K01081+K01081+K10524+K18152+K01081+K01513+K01242+K01242+K18152	M115T292_NEG(Fumarate);M114T148_1_NEG(Maleamic acid);M115T268_NEG(Maleic acid);M87T110_NEG(Pyruvate);M166T137_NEG(Quinolinate);M117T277_NEG(Succinate);M101T93_NEG(Succinic semialdehyde)	C00122+C01596+C01384+C00022+C03722+C00042+C00232
Sulfur metabolism	Metabolism	Energy metabolism	3	10	0.348982	0.635045	3	7	0.0399319	0.318915	ko00920	ncbi_101109546(BPNT2);ncbi_101122238(PAPSS2);ncbi_101123377(PAPSS1)	K15759+K13811+K13811	M146T93_NEG(O-acetylserine);M117T277_NEG(Succinate);M249T216_NEG(Taurine)	C00979+C00042+C00245
Fatty acid biosynthesis	Metabolism	Lipid metabolism	5	19	0.363139	0.651905	2	9	0.291211	0.547476	ko00061	ncbi_100170327(FASN);ncbi_101110905(ACSL1);ncbi_101111166(LOC101111166);ncbi_101111781(ACSL4);ncbi_443186(ACACA)	K00665+K01897+K11539+K01897+K11262	M171T34_NEG(Capric acid);M283T33_3_NEG(Octadecanoic acid)	C01571+C01530
Lysine biosynthesis	Metabolism	Amino acid metabolism	1	2	0.374072	0.660607	1	7	0.58932	0.686728	ko00300	ncbi_114113035(LOC114113035)	K00825	M145T263_NEG(Alpha-ketoglutarate)	C00026
Prolactin signaling pathway	Organismal Systems	Endocrine system	20	88	0.375042	0.660607	3	9	0.0803312	0.365377	ko04917	ncbi_100147799(CCND2);ncbi_100294595(SOCS3);ncbi_100294659(STAT3);ncbi_100307049(STAT1);ncbi_101103084(SRC);ncbi_101104338(ELF5);ncbi_101107324(SOCS1);ncbi_101111546(PIK3R2);ncbi_101115017(SOCS2);ncbi_101115956(MAPK12);ncbi_101116223(MAPK11);ncbi_101118842(TNFRSF11A);ncbi_101119259(CISH);ncbi_101120619(TH);ncbi_101120665(MAPK10);ncbi_101123247(LOC101123247);ncbi_114110058(LOC114110058);ncbi_44313…	K10151+K04696+K04692+K11220+K05704+K17101+K04694+K02649+K04695+K04441+K04441+K05147+K04701+K00501+K04440+K02649+K04364+K09444+K07593+K00512	M196T219_NEG(3,4-dihydroxy-l-phenylalanine);M180T219_1_NEG(DL-tyrosine);M313T57_NEG(Progesterone)	C00355+C00082+C00410
Pyrimidine metabolism	Metabolism	Nucleotide metabolism	13	56	0.384098	0.669759	6	25	0.0652311	0.365377	ko00240	ncbi_101103276(CTPS1);ncbi_101107953(UPP1);ncbi_101109197(NT5C3B);ncbi_101110104(NT5C2);ncbi_101114036(TK1);ncbi_101114471(ENTPD3);ncbi_101116528(UMPS);ncbi_101118093(RRM2);ncbi_101121951(NT5C);ncbi_101122609(CANT1);ncbi_101122795(ENPP3);ncbi_101123366(CMPK2);ncbi_101123378(DCK)	K01937+K00757+K01081+K01081+K00857+K01510+K13421+K10808+K01081+K12304+K01513+K13809+K00893	M157T337_NEG(L-dihydroorotate);M117T242_NEG(Methylmalonic acid);M243T184_2_NEG(Pseudouridine);M111T79_3_NEG(Uracil);M243T134_2_NEG(Uridine);M323T303_NEG(Uridine 5'-monophosphate)	C00337+C02170+C02067+C00106+C00299+C00105
Central carbon metabolism in cancer	Human Diseases	Cancer: overview	16	70	0.387303	0.671971	6	23	0.0452362	0.318915	ko05230	ncbi_100036759(HK1);ncbi_101107690(HK2);ncbi_101107841(HKDC1);ncbi_101108592(LOC101108592);ncbi_101111546(PIK3R2);ncbi_101112723(TIGAR);ncbi_101113205(PDK1);ncbi_101119209(HK3);ncbi_101122583(GLS);ncbi_101123247(LOC101123247);ncbi_114108635(PKM);ncbi_443205(SLC2A2);ncbi_443489(PFKM);ncbi_780479(EGFR);ncbi_780504(KIT);ncbi_780519(ERBB2)	K00844+K00844+K00844+K00850+K02649+K14634+K12077+K00844+K01425+K02649+K00873+K07593+K00850+K04361+K05091+K05083	M145T263_NEG(Alpha-ketoglutarate);M180T219_1_NEG(DL-tyrosine);M115T292_NEG(Fumarate);M74T265_NEG(Glycine);M87T110_NEG(Pyruvate);M117T277_NEG(Succinate)	C00026+C00082+C00122+C00037+C00022+C00042
Sphingolipid signaling pathway	Environmental Information Processing	Signal transduction	28	126	0.389271	0.672025	1	9	0.682025	0.739735	ko04071	ncbi_100144427(FCER1A);ncbi_101102148(PPP2R2C);ncbi_101102559(CERS4);ncbi_101103373(S1PR3);ncbi_101105263(SPHK1);ncbi_101107592(RAC2);ncbi_101110093(CERS3);ncbi_101110257(SPTLC3);ncbi_101110991(ABCC1);ncbi_101111155(SGPL1);ncbi_101111546(PIK3R2);ncbi_101113409(PPP2R2B);ncbi_101114661(PLD1);ncbi_101115956(MAPK12);ncbi_101116130(SGPP2);ncbi_101116223(MAPK11);ncbi_101117904(ASAH1);ncbi_101118389(DEG…	K08089+K04354+K04710+K04290+K04718+K07860+K04710+K00654+K05665+K01634+K02649+K04354+K01115+K04441+K04717+K04441+K12348+K04712+K19662+K02161+K04440+K12349+K02649+K01379+K13242+K08090+K07983+K03156	M140T111_NEG(O-phosphoethanolamine)	C00346
Glycerolipid metabolism	Metabolism	Lipid metabolism	16	71	0.411365	0.699724	1	4	0.397997	0.584558	ko00561	ncbi_101102020(PLPP3);ncbi_101106172(DGKQ);ncbi_101108481(DGKI);ncbi_101109316(PLPP4);ncbi_101110535(DGAT2);ncbi_101111679(LIPG);ncbi_101111913(GLYCTK);ncbi_101114659(DGKG);ncbi_101117229(LOC101117229);ncbi_101117659(PNPLA3);ncbi_101118587(GK);ncbi_101119394(GPAT3);ncbi_101120647(LPIN1);ncbi_101120824(AKR1B1);ncbi_101122246(LOC101122246);ncbi_121817902(LOC121817902)	K01080+K00901+K00901+K18693+K11160+K22284+K11529+K00901+K14456+K13534+K00864+K13506+K15728+K00011+K14456+K14456	M105T220_NEG(Glyceric acid)	C00258
GABAergic synapse	Organismal Systems	Nervous system	20	90	0.417766	0.706958	2	5	0.11015	0.429963	ko04727	ncbi_100192421(GNG11);ncbi_101102089(ADCY2);ncbi_101103084(SRC);ncbi_101103544(GABBR2);ncbi_101106150(GABRE);ncbi_101106625(LOC101106625);ncbi_101108785(PRKACB);ncbi_101108976(GNB4);ncbi_101110007(GABBR1);ncbi_101113565(GABRA3);ncbi_101114097(GNGT1);ncbi_101114770(SLC6A12);ncbi_101117327(ADCY1);ncbi_101117406(GABARAPL1);ncbi_101118410(PRKCB);ncbi_101119139(ADCY4);ncbi_101119495(GNAO1);ncbi_101121…	K04546+K08042+K05704+K04615+K05185+K05189+K04345+K04538+K04615+K05175+K04548+K05045+K08041+K08341+K19662+K08044+K04534+K05186+K01425+K04549	M145T263_NEG(Alpha-ketoglutarate);M117T277_NEG(Succinate)	C00026+C00042
Tryptophan metabolism	Metabolism	Amino acid metabolism	11	48	0.419693	0.706958	3	24	0.558977	0.686728	ko00380	ncbi_100170113(CYP1A1);ncbi_100196903(IDO1);ncbi_101104557(AOX1);ncbi_101109214(LOC101109214);ncbi_101112561(AOC1);ncbi_101113620(TPH1);ncbi_101115197(HAAO);ncbi_101121026(KMO);ncbi_101123646(AFMID);ncbi_114113035(LOC114113035);ncbi_114113869(LOC114113869)	K07408+K00463+K00157+K07408+K11182+K00502+K00452+K00486+K01432+K00825+K00816	M208T222_NEG(L-kynurenine);M166T137_NEG(Quinolinate);M175T237_NEG(Serotonin)	C00328+C03722+C00780
Phenylalanine, tyrosine and tryptophan biosynthesis	Metabolism	Amino acid metabolism	2	7	0.447489	0.739422	1	10	0.720281	0.757908	ko00400	ncbi_101104679(TAT);ncbi_101118747(GOT1)	K00815+K14454	M180T219_1_NEG(DL-tyrosine)	C00082
Terpenoid backbone biosynthesis	Metabolism	Metabolism of terpenoids and polyketides	5	21	0.454444	0.745906	1	3	0.316384	0.550743	ko00900	ncbi_101102568(NUS1);ncbi_101106706(MVD);ncbi_101108919(HMGCR);ncbi_101113026(PMVK);ncbi_101122979(HMGCS1)	K19177+K01597+K00021+K13273+K01641	M87T110_NEG(Pyruvate)	C00022
Pantothenate and CoA biosynthesis	Metabolism	Metabolism of cofactors and vitamins	4	17	0.487934	0.766123	2	8	0.244348	0.506664	ko00770	ncbi_101105005(VNN1);ncbi_101115306(AASDHPPT);ncbi_101122795(ENPP3);ncbi_443450(BCAT2)	K08069+K06133+K01513+K00826	M87T110_NEG(Pyruvate);M111T79_3_NEG(Uracil)	C00022+C00106
Glucagon signaling pathway	Organismal Systems	Endocrine system	23	108	0.496056	0.775366	4	15	0.0914261	0.402846	ko04922	ncbi_100037687(PRMT1);ncbi_100037690(PCK1);ncbi_100216465(ATF4);ncbi_101102089(ADCY2);ncbi_101104483(PRKAG2);ncbi_101107630(SIK2);ncbi_101107877(FOXO1);ncbi_101108592(LOC101108592);ncbi_101108785(PRKACB);ncbi_101108864(ITPR1);ncbi_101113460(FBP2);ncbi_101113586(CREB3L3);ncbi_101116538(PFKFB1);ncbi_101118685(GYS2);ncbi_101118870(CAMK2B);ncbi_114108635(PKM);ncbi_121820456(LOC121820456);ncbi_442998(…	K11434+K01596+K04374+K08042+K07200+K16311+K07201+K00850+K04345+K04958+K03841+K09048+K19028+K00693+K04515+K00873+K02183+K00688+K11262+K19523+K07593+K08765+K00850	M145T263_NEG(Alpha-ketoglutarate);M115T292_NEG(Fumarate);M87T110_NEG(Pyruvate);M117T277_NEG(Succinate)	C00026+C00122+C00022+C00042
Biotin metabolism	Metabolism	Metabolism of cofactors and vitamins	1	3	0.504815	0.782012	1	3	0.316384	0.550743	ko00780	ncbi_101113196(BTD)	K01435	M213T192_NEG(Dethiobiotin)	C01909
Riboflavin metabolism	Metabolism	Metabolism of cofactors and vitamins	2	8	0.522393	0.795045	1	7	0.58932	0.686728	ko00740	ncbi_100820744(ACP5);ncbi_101122795(ENPP3)	K14379+K01513	M198T302_3_NEG(Lumichrome)	C01727
Vitamin B6 metabolism	Metabolism	Metabolism of cofactors and vitamins	2	8	0.522393	0.795045	1	7	0.58932	0.686728	ko00750	ncbi_101104557(AOX1);ncbi_101123544(LOC101123544)	K00157+K07758	M101T93_NEG(Succinic semialdehyde)	C00232
Thiamine metabolism	Metabolism	Metabolism of cofactors and vitamins	4	18	0.536675	0.809679	3	9	0.0803312	0.365377	ko00730	ncbi_101113475(AK8);ncbi_101121552(AK7);ncbi_101121984(AK5);ncbi_101123195(ALPL)	K00939+K00939+K00939+K01077	M180T219_1_NEG(DL-tyrosine);M74T265_NEG(Glycine);M87T110_NEG(Pyruvate)	C00082+C00037+C00022
Glycerophospholipid metabolism	Metabolism	Lipid metabolism	21	101	0.548752	0.820762	1	16	0.870856	0.877076	ko00564	ncbi_101102020(PLPP3);ncbi_101102716(PNPLA7);ncbi_101104691(PLD4);ncbi_101104692(GPD1L);ncbi_101106172(DGKQ);ncbi_101106480(PLA1A);ncbi_101107006(PTDSS2);ncbi_101107171(LOC101107171);ncbi_101108481(DGKI);ncbi_101109316(PLPP4);ncbi_101110414(CDS1);ncbi_101111472(PLA2G4A);ncbi_101112333(PHOSPHO1);ncbi_101112913(PEMT);ncbi_101113448(CHKA);ncbi_101114659(DGKG);ncbi_101114661(PLD1);ncbi_101118551(PLD3…	K01080+K14676+K16860+K00006+K00901+K13618+K08730+K01047+K00901+K18693+K00981+K16342+K06124+K00551+K14156+K00901+K01115+K16860+K13506+K16817+K15728	M140T111_NEG(O-phosphoethanolamine)	C00346
Insulin secretion	Organismal Systems	Endocrine system	18	89	0.602983	0.88659	1	7	0.58932	0.686728	ko04911	ncbi_100216465(ATF4);ncbi_100820739(PDX1);ncbi_101102089(ADCY2);ncbi_101103490(ATP1B2);ncbi_101108785(PRKACB);ncbi_101109757(KCNMB3);ncbi_101110084(TRPM4);ncbi_101112196(RAPGEF4);ncbi_101112614(KCNN3);ncbi_101113586(CREB3L3);ncbi_101117327(ADCY1);ncbi_101118148(ATP1A2);ncbi_101118410(PRKCB);ncbi_101118500(RYR2);ncbi_101118870(CAMK2B);ncbi_101119139(ADCY4);ncbi_443205(SLC2A2);ncbi_443384(ATP1B1)	K04374+K07594+K08042+K01540+K04345+K04939+K04979+K04351+K04944+K09048+K08041+K01539+K19662+K04962+K04515+K08044+K07593+K01540	M87T110_NEG(Pyruvate)	C00022
Taste transduction	Organismal Systems	Sensory system	20	99	0.606349	0.887776	3	18	0.36354	0.584558	ko04742	ncbi_101103544(GABBR2);ncbi_101108785(PRKACB);ncbi_101110007(GABBR1);ncbi_101113565(GABRA3);ncbi_101118773(PDE1B);ncbi_101119139(ADCY4);ncbi_101121508(PDE1C);ncbi_101122172(HTR1D);ncbi_443488(SCNN1A);MSTRG.1101(--);MSTRG.11607(--);MSTRG.12060(--);MSTRG.12222(--);MSTRG.1484(--);MSTRG.14977(Pol);MSTRG.18195(--);MSTRG.19329(--);MSTRG.364(--);MSTRG.3887(--);MSTRG.4150(--)	K04615+K04345+K04615+K05175+K13755+K08044+K13755+K04153+K04824+K08474+K08474+K08474+K08474+K08474+K08474+K08474+K08474+K08474+K08474+K08474	M104T275_NEG(DL-serine);M347T362_NEG(Inosine 5'-monophosphate);M175T237_NEG(Serotonin)	C00740+C00130+C00780
beta-Alanine metabolism	Metabolism	Metabolism of other amino acids	7	35	0.617715	0.89901	3	14	0.226256	0.490801	ko00410	ncbi_101106176(ALDH6A1);ncbi_101109312(CARNS1);ncbi_101109831(ALDH1A3);ncbi_101110987(CNDP1);ncbi_101112687(ALDH3B1);ncbi_101112834(LOC101112834);ncbi_101122299(MLYCD)	K00140+K14755+K00129+K05604+K00129+K00276+K01578	M239T326_2_NEG(Anserine);M166T137_NEG(Quinolinate);M111T79_3_NEG(Uracil)	C01262+C03722+C00106
Retrograde endocannabinoid signaling	Organismal Systems	Nervous system	32	159	0.625034	0.899946	1	11	0.753978	0.775992	ko04723	ncbi_100192421(GNG11);ncbi_101102089(ADCY2);ncbi_101104980(SLC17A8);ncbi_101106150(GABRE);ncbi_101106625(LOC101106625);ncbi_101108785(PRKACB);ncbi_101108864(ITPR1);ncbi_101108976(GNB4);ncbi_101111639(CNR1);ncbi_101113565(GABRA3);ncbi_101114097(GNGT1);ncbi_101114379(LOC101114379);ncbi_101115956(MAPK12);ncbi_101116223(MAPK11);ncbi_101116843(LOC101116843);ncbi_101117327(ADCY1);ncbi_101118410(PRKCB);…	K04546+K08042+K12302+K05185+K05189+K04345+K04958+K04538+K04277+K05175+K04548+K03949+K04441+K04441+K03955+K08041+K19662+K13985+K08044+K04534+K04440+K05186+K04549+K03967+K03944+K05197+K11987+K03884+K03883+K03881+K03883+K03878	M303T33_NEG(Arachidonic acid (peroxide free))	C00219
Phototransduction - fly	Organismal Systems	Sensory system	6	31	0.653086	0.902872	2	4	0.0715464	0.365377	ko04745	ncbi_101107703(PPEF2);ncbi_101108864(ITPR1);ncbi_101114632(MYO3A);ncbi_101118870(CAMK2B);ncbi_121820456(LOC121820456);ncbi_443340(ACTG1)	K13807+K04958+K08834+K04515+K02183+K05692	M303T33_NEG(Arachidonic acid (peroxide free));M283T33_3_NEG(Octadecanoic acid)	C00219+C01530
Vascular smooth muscle contraction	Organismal Systems	Circulatory system	27	137	0.666562	0.914674	1	7	0.58932	0.686728	ko04270	ncbi_101102089(ADCY2);ncbi_101103753(ADM);ncbi_101105172(RAMP2);ncbi_101105610(LOC101105610);ncbi_101107171(LOC101107171);ncbi_101107715(ADORA2B);ncbi_101108785(PRKACB);ncbi_101108864(ITPR1);ncbi_101109757(KCNMB3);ncbi_101110380(RAMP1);ncbi_101111472(PLA2G4A);ncbi_101111897(MYLK2);ncbi_101112926(ADORA2A);ncbi_101113426(PRKCQ);ncbi_101113582(RAMP3);ncbi_101113784(MYLK3);ncbi_101117327(ADCY1);ncbi_…	K08042+K12333+K08448+K07425+K01047+K04267+K04345+K04958+K04939+K08447+K16342+K00907+K04266+K18052+K08449+K00907+K08041+K19662+K08044+K04263+K12323+K07425+K02183+K12319+K04197+K16366+K12336	M303T33_NEG(Arachidonic acid (peroxide free))	C00219
Tyrosine metabolism	Metabolism	Amino acid metabolism	8	42	0.674996	0.914936	9	22	0.000436307	0.0205064	ko00350	ncbi_101104557(AOX1);ncbi_101104679(TAT);ncbi_101109831(ALDH1A3);ncbi_101112687(ALDH3B1);ncbi_101112834(LOC101112834);ncbi_101118747(GOT1);ncbi_101120619(TH);ncbi_105605903(LOC105605903)	K00157+K00815+K00129+K00129+K00276+K14454+K00501+K13980	M196T219_NEG(3,4-dihydroxy-l-phenylalanine);M180T219_1_NEG(DL-tyrosine);M197T118_1_NEG(DL-Vanillylmandelic acid);M115T292_NEG(Fumarate);M153T189_NEG(Gentisic acid);M115T268_NEG(Maleic acid);M87T110_NEG(Pyruvate);M117T277_NEG(Succinate);M101T93_NEG(Succinic semialdehyde)	C00355+C00082+C05584+C00122+C00628+C01384+C00022+C00042+C00232
Melanogenesis	Organismal Systems	Endocrine system	20	106	0.732194	0.975293	1	5	0.469959	0.619467	ko04916	ncbi_100126577(WNT2);ncbi_100127221(ASIP);ncbi_101101980(TCF7);ncbi_101102089(ADCY2);ncbi_101102299(WNT10B);ncbi_101108785(PRKACB);ncbi_101109531(WNT7B);ncbi_101113586(CREB3L3);ncbi_101116782(WNT2B);ncbi_101117327(ADCY1);ncbi_101118410(PRKCB);ncbi_101118870(CAMK2B);ncbi_101119139(ADCY4);ncbi_101119495(GNAO1);ncbi_114109341(WNT7A);ncbi_121818481(LOC121818481);ncbi_121820456(LOC121820456);ncbi_4434…	K00182+K08725+K02620+K08042+K01357+K04345+K00572+K09048+K00182+K08041+K19662+K04515+K08044+K04534+K00572+K08725+K02183+K16366+K02235+K05091	M180T219_1_NEG(DL-tyrosine)	C00082
Aldosterone synthesis and secretion	Organismal Systems	Endocrine system	19	101	0.733578	0.975293	3	13	0.193528	0.472902	ko04925	ncbi_100216465(ATF4);ncbi_101102016(PRKD1);ncbi_101102089(ADCY2);ncbi_101103490(ATP1B2);ncbi_101103762(CAMK1);ncbi_101108785(PRKACB);ncbi_101108864(ITPR1);ncbi_101113586(CREB3L3);ncbi_101117327(ADCY1);ncbi_101118148(ATP1A2);ncbi_101118410(PRKCB);ncbi_101118870(CAMK2B);ncbi_101119120(CACNA1H);ncbi_101119139(ADCY4);ncbi_101121046(ATP2B2);ncbi_101123436(NPR1);ncbi_114117324(LOC114117324);ncbi_121820…	K04374+K06070+K08042+K01540+K08794+K04345+K04958+K09048+K08041+K01539+K19662+K04515+K04855+K08044+K05850+K12323+K05850+K02183+K01540	M303T33_NEG(Arachidonic acid (peroxide free));M315T96_NEG(Pregnenolone);M313T57_NEG(Progesterone)	C00219+C01953+C00410
Protein digestion and absorption	Organismal Systems	Digestive system	27	142	0.740471	0.976972	3	19	0.397904	0.584558	ko04974	ncbi_100170324(DPP4);ncbi_101102453(COL15A1);ncbi_101103490(ATP1B2);ncbi_101103622(ACE2);ncbi_101105078(SLC7A7);ncbi_101106359(KCNE3);ncbi_101106802(COL21A1);ncbi_101107103(SLC16A10);ncbi_101109808(COL12A1);ncbi_101112706(COL4A5);ncbi_101113128(COL4A6);ncbi_101114072(MEP1B);ncbi_101114569(COL24A1);ncbi_101116716(SLC8A1);ncbi_101118148(ATP1A2);ncbi_101118494(COL6A5);ncbi_101119596(KCNQ1);ncbi_1011…	K01278+K08135+K01540+K09708+K13867+K04897+K16629+K08187+K08132+K06237+K06237+K08606+K19721+K05849+K01539+K06238+K04926+K14208+K05849+K08780+K06236+K06238+K13781+K01540+K05612+K06236+K14209	M118T257_NEG(DL-threonine);M180T219_1_NEG(DL-tyrosine);M74T265_NEG(Glycine)	C00188+C00082+C00037
Ferroptosis	Cellular Processes	Cell growth and death	12	66	0.751122	0.98727	1	11	0.753978	0.775992	ko04216	ncbi_100036757(CYBB);ncbi_100885768(TFRC);ncbi_101103248(SAT2);ncbi_101110905(ACSL1);ncbi_101111781(ACSL4);ncbi_101113825(SLC40A1);ncbi_101115614(LOC101115614);ncbi_101116587(ALOX15);ncbi_101116975(LOC101116975);ncbi_105609869(LOC105609869);ncbi_114118748(LOC114118748);ncbi_493887(PRNP)	K21421+K06503+K00657+K01897+K01897+K14685+K21398+K00460+K21398+K00522+K13625+K05634	M303T33_NEG(Arachidonic acid (peroxide free))	C00219
Neuroactive ligand-receptor interaction	Environmental Information Processing	Signaling molecules and interaction	70	358	0.75542	0.989172	4	29	0.459837	0.619467	ko04080	ncbi_100034669(TAC1);ncbi_100144753(KISS1R);ncbi_100170317(ADRA2A);ncbi_100170318(ADRA2B);ncbi_100174983(GLP2R);ncbi_101102897(CHRM2);ncbi_101103373(S1PR3);ncbi_101103544(GABBR2);ncbi_101103753(ADM);ncbi_101103842(P2RX7);ncbi_101103941(GPR35);ncbi_101104226(C3AR1);ncbi_101105547(PTGER3);ncbi_101105757(F2R);ncbi_101106150(GABRE);ncbi_101106625(LOC101106625);ncbi_101107542(OPRL1);ncbi_101107652(GPR…	K05239+K08374+K04138+K04139+K04582+K04130+K04290+K04615+K12333+K05220+K04276+K04009+K04260+K03914+K05185+K05189+K04216+K04617+K04267+K05053+K05235+K04615+K05219+K04277+K04588+K04266+K05175+K04273+K05206+K04323+K01352+K04129+K01352+K04160+K04152+K04010+K04274+K04174+K05213+K05186+K04263+K08398+K04812+K04149+K04322+K04153+K04332+K04205+K05202+K08388+K04272+K04269+K23141+K05267+K08387+K04157+K05770+…	M74T265_NEG(Glycine);M339T38_NEG(Leukotriene b4);M175T237_NEG(Serotonin);M249T216_NEG(Taurine)	C00037+C02165+C00780+C00245
Pyruvate metabolism	Metabolism	Carbohydrate metabolism	7	40	0.75906	0.990203	4	12	0.043786	0.318915	ko00620	ncbi_100037690(PCK1);ncbi_100189620(ME1);ncbi_101107484(PC);ncbi_101118188(ACOT12);ncbi_114108635(PKM);ncbi_443186(ACACA);ncbi_780456(ACSS1)	K01596+K00029+K01958+K01067+K00873+K11262+K01895	M115T292_NEG(Fumarate);M71T225_2_NEG(Pyruvaldehyde);M87T110_NEG(Pyruvate);M117T277_NEG(Succinate)	C00122+C00546+C00022+C00042
Taurine and hypotaurine metabolism	Metabolism	Metabolism of other amino acids	2	13	0.789324	1	4	13	0.0576226	0.365377	ko00430	ncbi_101102489(CDO1);ncbi_101102912(GGT6)	K00456+K00681	M145T263_NEG(Alpha-ketoglutarate);M124T217_2_NEG(Guanidinoethyl sulfonate);M87T110_NEG(Pyruvate);M249T216_NEG(Taurine)	C00026+C01959+C00022+C00245
Cushing syndrome	Human Diseases	Endocrine and metabolic disease	30	162	0.799357	1	2	7	0.197881	0.472902	ko04934	ncbi_100126577(WNT2);ncbi_100144761(CDK6);ncbi_100216465(ATF4);ncbi_100302083(CDKN1A);ncbi_101101980(TCF7);ncbi_101102089(ADCY2);ncbi_101102299(WNT10B);ncbi_101107164(LOC101107164);ncbi_101108785(PRKACB);ncbi_101108864(ITPR1);ncbi_101109224(CDKN2C);ncbi_101109531(WNT7B);ncbi_101109811(CCNE2);ncbi_101109815(AXIN2);ncbi_101113552(WDR5B);ncbi_101113553(NCEH1);ncbi_101113586(CREB3L3);ncbi_101115458(A…	K00182+K02091+K04374+K06625+K02620+K08042+K01357+K04685+K04345+K04958+K06622+K00572+K06626+K04385+K14963+K14349+K09048+K02085+K00182+K08041+K04515+K04855+K08044+K06620+K22398+K00572+K09093+K00512+K04361+K02235	M315T96_NEG(Pregnenolone);M313T57_NEG(Progesterone)	C01953+C00410
Necroptosis	Cellular Processes	Cell growth and death	38	204	0.812011	1	1	4	0.397997	0.584558	ko04217	ncbi_100036757(CYBB);ncbi_100127211(CAPN2);ncbi_100147787(SLC25A4);ncbi_100147788(SLC25A5);ncbi_100294659(STAT3);ncbi_100307049(STAT1);ncbi_101104169(ZBP1);ncbi_101105208(LOC101105208);ncbi_101107699(NLRP3);ncbi_101111388(LOC101111388);ncbi_101111472(PLA2G4A);ncbi_101111669(LOC101111669);ncbi_101114153(TNFSF10);ncbi_101115147(MLKL);ncbi_101115655(PGAM5);ncbi_101116587(ALOX15);ncbi_101116656(IRF9)…	K21421+K03853+K05863+K05863+K04692+K11220+K12965+K12799+K12800+K10802+K16342+K11251+K04721+K08849+K15637+K00460+K04693+K12967+K01370+K11222+K04515+K08847+K02161+K12194+K04440+K16195+K04722+K00522+K04724+K10802+K05864+K13625+K00688+K00261+K04383+K04519+K03156+K10160	M303T33_NEG(Arachidonic acid (peroxide free))	C00219
Citrate cycle (TCA cycle)	Metabolism	Carbohydrate metabolism	5	32	0.828416	1	4	9	0.0147722	0.208289	ko00020	ncbi_100037690(PCK1);ncbi_101107484(PC);ncbi_101109163(CS);ncbi_101115360(OGDH);ncbi_101120868(IDH3A)	K01596+K01958+K01647+K00164+K00030	M145T263_NEG(Alpha-ketoglutarate);M115T292_NEG(Fumarate);M87T110_NEG(Pyruvate);M117T277_NEG(Succinate)	C00026+C00122+C00022+C00042
Oocyte meiosis	Cellular Processes	Cell growth and death	24	134	0.831137	1	1	3	0.316384	0.550743	ko04114	ncbi_100216432(CDK1);ncbi_101102089(ADCY2);ncbi_101105898(ESPL1);ncbi_101108785(PRKACB);ncbi_101108864(ITPR1);ncbi_101109811(CCNE2);ncbi_101110124(RPS6KA1);ncbi_101110548(CDC20);ncbi_101114530(RPS6KA2);ncbi_101115712(CCNB2);ncbi_101115956(MAPK12);ncbi_101116223(MAPK11);ncbi_101116316(CPEB2);ncbi_101116402(REC8);ncbi_101117327(ADCY1);ncbi_101117404(BUB1);ncbi_101118870(CAMK2B);ncbi_101119139(ADCY4…	K02087+K08042+K02365+K04345+K04958+K06626+K04373+K03363+K04373+K21770+K04441+K04441+K02602+K13054+K08041+K02178+K04515+K08044+K05868+K08694+K16197+K02183+K08557+K05459	M313T57_NEG(Progesterone)	C00410
Synaptic vesicle cycle	Organismal Systems	Nervous system	14	84	0.863546	1	2	7	0.197881	0.472902	ko04721	ncbi_101103310(ATP6V1C2);ncbi_101104980(SLC17A8);ncbi_101107683(ATP6V1B1);ncbi_101108392(CPLX2);ncbi_101113184(TCIRG1);ncbi_101113588(UNC13A);ncbi_101114770(SLC6A12);ncbi_101116777(LOC101116777);ncbi_101117677(ATP6V0D2);ncbi_101123470(UNC13C);ncbi_101123476(ATP6V0A1);ncbi_105606027(SLC6A9);ncbi_443247(SLC1A2);ncbi_443514(SLC1A1)	K02148+K12302+K02147+K15294+K02154+K15293+K05045+K02149+K02146+K15293+K02154+K05038+K05613+K05612	M74T265_NEG(Glycine);M175T237_NEG(Serotonin)	C00037+C00780
Cortisol synthesis and secretion	Organismal Systems	Endocrine system	11	68	0.867979	1	2	7	0.197881	0.472902	ko04927	ncbi_100216465(ATF4);ncbi_101102089(ADCY2);ncbi_101108785(PRKACB);ncbi_101108864(ITPR1);ncbi_101113553(NCEH1);ncbi_101113586(CREB3L3);ncbi_101117327(ADCY1);ncbi_101119120(CACNA1H);ncbi_101119139(ADCY4);ncbi_105609272(LOC105609272);ncbi_493968(CYP17A1)	K04374+K08042+K04345+K04958+K14349+K09048+K08041+K04855+K08044+K22398+K00512	M315T96_NEG(Pregnenolone);M313T57_NEG(Progesterone)	C01953+C00410
Amphetamine addiction	Human Diseases	Substance dependence	11	71	0.901421	1	2	6	0.152753	0.458258	ko05031	ncbi_100216465(ATF4);ncbi_101103077(PPP1R1B);ncbi_101108785(PRKACB);ncbi_101113586(CREB3L3);ncbi_101118410(PRKCB);ncbi_101118870(CAMK2B);ncbi_101120547(GRIN3A);ncbi_101120619(TH);ncbi_121820456(LOC121820456);ncbi_443219(JUN);ncbi_443271(GRIA1)	K04374+K15494+K04345+K09048+K19662+K04515+K05213+K00501+K02183+K04448+K05197	M196T219_NEG(3,4-dihydroxy-l-phenylalanine);M180T219_1_NEG(DL-tyrosine)	C00355+C00082
Dopaminergic synapse	Organismal Systems	Nervous system	23	137	0.904849	1	2	7	0.197881	0.472902	ko04728	ncbi_100192421(GNG11);ncbi_100216465(ATF4);ncbi_101102148(PPP2R2C);ncbi_101103077(PPP1R1B);ncbi_101105461(GNAL);ncbi_101108785(PRKACB);ncbi_101108864(ITPR1);ncbi_101108976(GNB4);ncbi_101112493(ARRB2);ncbi_101113409(PPP2R2B);ncbi_101113586(CREB3L3);ncbi_101113663(KIF5C);ncbi_101114097(GNGT1);ncbi_101115956(MAPK12);ncbi_101116223(MAPK11);ncbi_101118410(PRKCB);ncbi_101118870(CAMK2B);ncbi_101119495(G…	K04546+K04374+K04354+K15494+K04633+K04345+K04958+K04538+K04439+K04354+K09048+K10396+K04548+K04441+K04441+K19662+K04515+K04534+K00501+K04440+K04549+K02183+K05197	M196T219_NEG(3,4-dihydroxy-l-phenylalanine);M180T219_1_NEG(DL-tyrosine)	C00355+C00082
Ubiquinone and other terpenoid-quinone biosynthesis	Metabolism	Metabolism of cofactors and vitamins	1	11	0.924095	1	1	12	0.783654	0.80069	ko00130	ncbi_101104679(TAT)	K00815	M180T219_1_NEG(DL-tyrosine)	C00082
Cocaine addiction	Human Diseases	Substance dependence	7	51	0.930537	1	2	6	0.152753	0.458258	ko05030	ncbi_100216465(ATF4);ncbi_101103077(PPP1R1B);ncbi_101108785(PRKACB);ncbi_101113586(CREB3L3);ncbi_101120547(GRIN3A);ncbi_101120619(TH);ncbi_443219(JUN)	K04374+K15494+K04345+K09048+K05213+K00501+K04448	M196T219_NEG(3,4-dihydroxy-l-phenylalanine);M180T219_1_NEG(DL-tyrosine)	C00355+C00082
Long-term depression	Organismal Systems	Nervous system	9	64	0.939289	1	1	4	0.397997	0.584558	ko04730	ncbi_101108864(ITPR1);ncbi_101111472(PLA2G4A);ncbi_101112591(RYR1);ncbi_101118410(PRKCB);ncbi_101119495(GNAO1);ncbi_443165(GUCY1B1);ncbi_443271(GRIA1);ncbi_443318(IGF1);ncbi_443533(NOS1)	K04958+K16342+K04961+K19662+K04534+K12319+K05197+K05459+K13240	M303T33_NEG(Arachidonic acid (peroxide free))	C00219
Renal cell carcinoma	Human Diseases	Cancer: specific types	11	76	0.941412	1	1	1	0.118926	0.429963	ko05211	ncbi_100135448(ARNT2);ncbi_100302083(CDKN1A);ncbi_101106508(TGFA);ncbi_101107882(PAK5);ncbi_101111546(PIK3R2);ncbi_101123247(LOC101123247);ncbi_114110058(LOC114110058);ncbi_443219(JUN);ncbi_443417(TGFB1);ncbi_443545(PDGFB);ncbi_554323(TGFB3)	K15589+K06625+K08774+K05736+K02649+K02649+K04364+K04448+K13375+K17386+K13377	M115T292_NEG(Fumarate)	C00122
alpha-Linolenic acid metabolism	Metabolism	Lipid metabolism	3	27	0.941882	1	1	7	0.58932	0.686728	ko00592	ncbi_101107171(LOC101107171);ncbi_101111472(PLA2G4A);ncbi_101120029(LOC101120029)	K01047+K16342+K16817	M171T57_NEG(Fa 9:1+1o)	C16322
Propanoate metabolism	Metabolism	Carbohydrate metabolism	4	35	0.952974	1	4	10	0.0224052	0.244833	ko00640	ncbi_101106176(ALDH6A1);ncbi_101122299(MLYCD);ncbi_443186(ACACA);ncbi_780456(ACSS1)	K00140+K01578+K11262+K01895	M103T149_NEG(Dl-a-hydroxybutyric acid);M117T242_NEG(Methylmalonic acid);M71T225_2_NEG(Pyruvaldehyde);M117T277_NEG(Succinate)	C05984+C02170+C00546+C00042
Butanoate metabolism	Metabolism	Carbohydrate metabolism	3	29	0.958797	1	7	15	0.000781147	0.0275354	ko00650	ncbi_101120375(ACSM1);ncbi_101122979(HMGCS1);MSTRG.8023(--)	K23756+K01641+K00109	M145T263_NEG(Alpha-ketoglutarate);M133T292_NEG(Dl-malic acid);M115T292_NEG(Fumarate);M115T268_NEG(Maleic acid);M87T110_NEG(Pyruvate);M117T277_NEG(Succinate);M101T93_NEG(Succinic semialdehyde)	C00026+C00497+C00122+C01384+C00022+C00042+C00232
Axon regeneration	Organismal Systems	Development and regeneration	14	97	0.960126	1	1	4	0.397997	0.584558	ko04361	ncbi_101103535(DUSP4);ncbi_101106172(DGKQ);ncbi_101108481(DGKI);ncbi_101108785(PRKACB);ncbi_101113620(TPH1);ncbi_101114659(DGKG);ncbi_101115956(MAPK12);ncbi_101116223(MAPK11);ncbi_101117036(MAP3K13);ncbi_101118748(DUSP5);ncbi_101119495(GNAO1);ncbi_101120201(SPDEF);ncbi_101120665(MAPK10);ncbi_105607800(NTN1)	K04459+K00901+K00901+K04345+K00502+K00901+K04441+K04441+K04422+K04459+K04534+K09442+K04440+K06843	M175T237_NEG(Serotonin)	C00780
Parkinson disease	Human Diseases	Neurodegenerative disease	29	194	0.986644	1	3	13	0.193528	0.472902	ko05012	ncbi_100147787(SLC25A4);ncbi_100147788(SLC25A5);ncbi_101105461(GNAL);ncbi_101107437(GPR37);ncbi_101107977(UBE2J2);ncbi_101108785(PRKACB);ncbi_101111447(LRRK2);ncbi_101111516(PPIF);ncbi_101111543(LOC101111543);ncbi_101112926(ADORA2A);ncbi_101114379(LOC101114379);ncbi_101116843(LOC101116843);ncbi_101117527(LOC101117527);ncbi_101120619(TH);ncbi_101121285(LOC101121285);ncbi_101121518(LOC101121518);nc…	K05863+K05863+K04633+K04243+K04554+K04345+K08844+K09565+K04558+K04266+K03949+K03955+K08738+K00501+K02270+K02271+K10698+K08738+K00411+K03967+K08738+K08738+K03944+K03884+K03883+K02262+K03881+K03883+K03878	M196T219_NEG(3,4-dihydroxy-l-phenylalanine);M180T219_1_NEG(DL-tyrosine);M97T316_NEG(Phosphoric acid)	C00355+C00082+C00009
Aminoacyl-tRNA biosynthesis	Genetic Information Processing	Translation	4	46	0.992489	1	3	13	0.193528	0.472902	ko00970	ncbi_101105073(FARSA);ncbi_101112134(LARS1);ncbi_101123073(WARS1);ncbi_101123353(MARS2)	K01889+K01869+K01867+K01874	M118T257_NEG(DL-threonine);M180T219_1_NEG(DL-tyrosine);M74T265_NEG(Glycine)	C00188+C00082+C00037
Valine, leucine and isoleucine degradation	Metabolism	Amino acid metabolism	4	54	0.998208	1	2	7	0.197881	0.472902	ko00280	ncbi_101104557(AOX1);ncbi_101106176(ALDH6A1);ncbi_101122979(HMGCS1);ncbi_443450(BCAT2)	K00157+K00140+K01641+K00826	M129T59_1_NEG(Ketoleucine);M117T242_NEG(Methylmalonic acid)	C00233+C02170
Alcoholism	Human Diseases	Substance dependence	27	210	0.999151	1	2	7	0.197881	0.472902	ko05034	ncbi_100192421(GNG11);ncbi_100216465(ATF4);ncbi_100642178(HDAC9);ncbi_101102157(CAMKK1);ncbi_101103077(PPP1R1B);ncbi_101107715(ADORA2B);ncbi_101108012(HDAC4);ncbi_101108785(PRKACB);ncbi_101108976(GNB4);ncbi_101110455(HDAC11);ncbi_101110769(PKIA);ncbi_101110974(LOC101110974);ncbi_101111669(LOC101111669);ncbi_101111915(LOC101111915);ncbi_101112606(LOC101112606);ncbi_101112926(ADORA2A);ncbi_10111358…	K04546+K04374+K11409+K00908+K15494+K04267+K11406+K04345+K04538+K11418+K15985+K11252+K11251+K11252+K11254+K04266+K09048+K04548+K11252+K04534+K05213+K00501+K04549+K04364+K15985+K15985+K02183	M196T219_NEG(3,4-dihydroxy-l-phenylalanine);M180T219_1_NEG(DL-tyrosine)	C00355+C00082
Lysine degradation	Metabolism	Amino acid metabolism	6	75	0.999335	1	5	20	0.0775845	0.365377	ko00310	ncbi_101110031(SUV39H1);ncbi_101116417(SUV39H2);ncbi_114113035(LOC114113035);MSTRG.12332(SETMAR);MSTRG.5883(SETMAR);MSTRG.8566(SETMAR)	K11419+K11419+K00825+K11433+K11433+K11433	M129T211_NEG((S)-2-Hydroxyglutarate);M145T263_NEG(Alpha-ketoglutarate);M74T265_NEG(Glycine);M147T282_NEG(L-2-hydroxyglutaric acid);M117T277_NEG(Succinate)	C03196+C00026+C00037+C03196+C00042
Oxidative phosphorylation	Metabolism	Energy metabolism	20	176	0.999719	1	3	9	0.0803312	0.365377	ko00190	ncbi_101103310(ATP6V1C2);ncbi_101105425(LOC101105425);ncbi_101107683(ATP6V1B1);ncbi_101113184(TCIRG1);ncbi_101114379(LOC101114379);ncbi_101116777(LOC101116777);ncbi_101116843(LOC101116843);ncbi_101117677(ATP6V0D2);ncbi_101121285(LOC101121285);ncbi_101121518(LOC101121518);ncbi_101123476(ATP6V0A1);ncbi_106990653(LOC106990653);ncbi_114112897(LOC114112897);ncbi_121820089(LOC121820089);MSTRG.1593(MT-N…	K02148+K02257+K02147+K02154+K03949+K02149+K03955+K02146+K02270+K02271+K02154+K00411+K03967+K03944+K03884+K03883+K02262+K03881+K03883+K03878	M115T292_NEG(Fumarate);M97T316_NEG(Phosphoric acid);M117T277_NEG(Succinate)	C00122+C00009+C00042
